# Supplementary material for: Diversification of the cullin family
Source: BMC Evol Biol. 2009 Nov 19;9:267. doi: 10.1186/1471-2148-9-267 (PMC2785787; doi:10.1186/1471-2148-9-267)
Supplement: Additional file 1 — Cullin sequences used in this work. 490 cullin sequences in Fasta format. [file 1471-2148-9-267-S1.TXT]

>Acyrthosiphon_pisum_XM_001946570.1| .
EYLS---KYCDNLLKKS------------------SKGMCEG-----------EIDQKLL
QSITIFKYV-DDKDIFQR-FYQRHLAK--------RLIHQQS----------------QS
MDGEEGMINKLK----------------QACGY---EFTNKLHRMFT---DIRVSEGLNA
KFHSEF-------------------------------------------------LKPTD
KLNVSFSMYVLQT-------GAWPLGSSIV------------------------------
----SSFVIPQQLIPCIQYFEAFYKE----------------------------------
---KFNGRKLTW-LHHHCQGELKLNYLQK-------------------------------
------------------------------------------------------------
-------------VYIVTMQTFQMSIMLLFEDRDT-----------------------IN
YTEIHEILQLT-----SDQFQKHINSLIECK-----LLL---------------------
-------------------------------------IDGDNVSLNMAYT-------NKR
TKLRITS------------------------------ALQKETPQEVE--QTVNSVED--
-DRKTYLQAAIVRIMKSR--KILRHNQLVNEILSQSQT---------------FAPSIAL
IKKSIETLIDKGYLERTPNS----SDGYSYVA
>Acyrthosiphon_pisum_XM_001947463.1| .
EYMS---LFIDDKLKKG------------------VRGIDEN-----------DLEPVLD
KAMVLFRFL-QDKDVFET-YYKQHLAK--------RLLLNKS----------------VS
DDNEKNMISKLK----------------TECGC---QFTSKLEGMFK---DMSLSNTIME
SFKLYL-----------------------------------------------SNSPASN
CNNIDLSVRVLTT-------GFWPLPTTTP------------------------------
-----KCNVPSIARLAYEEFRTFYLG----------------------------------
---KHNGRQLRL-QPQLGSADLTAIFNDNRRENSATSVISSNGSGSTVVSTSSNSGTSVN
------------------------------------------------------------
------NANSSARKHIFQVSTYQMAILMLFNSYEK-----------------------MT
MEMIMNETDIN-----EKDLTRALQSLAMGKPSQR-VLLKSPKT----------------
----------------------------------KEIEPHHEFSINESYT-------SKL
YRVKIQ----------------------------SITTK-GENEPERR--KTKDKVEE--
-DRKHEIEAALVRIMKAR--KTLTHNTLIMEVTEQLRS--------------RFMPSPVL
IKKRIECLIEREYLARTPED----RNTYNYVA
>Acyrthosiphon_pisum_XM_001947531.1| .
EYLS---KYCDKLLKKS------------------CKGLSEA-----------EIEHKLL
QSITIFKYI-NDKDIFQN-IYQVHLAK--------RLILQQS----------------QS
TVGEEGMINNLK----------------QLCGY---EFANKLHCMFT---DIRISEGLNT
QFQKEI------------------------------------------------LKTTKD
KLTLSFSANILQT-------GAWPMILSTK------------------------------
-----SFAIPEQLITCSKNFEDFYKE----------------------------------
---KFVGRKLTW-LHHHSQGELKLNYLPK-------------------------------
------------------------------------------------------------
-------------MYIVTLHIFQMSILLLFENNDT-----------------------LK
YSEINEILQLS-----DDHFQKQINSLVNCK-----LLSLDGDN----------------
------------------------------------------VKLNMNFS-------NKR
TKLCIT------------------------------SAVLKDTPQEIE--QSTNSVEI--
-DREAFLHATIIRIMKMR--KTLRHNKLVIEIISQTKS---------------FLPSNGF
INRSIKILIDKGYLECSPNLP----VEYNYVA
>Acyrthosiphon_pisum_XM_001950058.1| .
ELLA---NYCDMLLRKTP----------------LSKRLTAD-----------EIESKLK
DVLLVLKYV-QNKDVFMR-FHKAHLTR--------RLILDTS----------------AD
SEKEENMVEWLR-----------------EVGMPA-DYVNKLARMFQ---DIKVSEDLNQ
QFKETY-------------------------------------------------RNLKG
SIADSINIKILNA-------GAWSRGSERV------------------------------
-----TVSLPMELEDYIPEVEDFYRK----------------------------------
---KHSGRKLQW-YHHMSNGTITFLNEIG-------------------------------
------------------------------------------------------------
-------------RFDIDVTTFQMAVLFAWNQRPKDK---------------------IS
YENLRLATELP-----DPELRRTLWSLVNFPKLKKQVVLVVPEVPS--------------
---------------------------------PKEFNENTIFWINEQFSIVKNGKLQKR
GKINLIG------------------------------RLQLSTERSKE--EDNECIVQ--
-LRILRVQEAIIKILKMR--KQISNWNLQTELVDILKN--------------MFLPSKKM
IKEQVEWLIEHKYMKRDEDD----INLFVYIA
>Acyrthosiphon_pisum_XM_001950884.1| .
ELIA---KFVDSKLKVG------------------NKESTEE-----------ELEKLLD
KIMVLFRFI-HGKDVFEA-FYKKDLAK--------RLLLGKS----------------AS
VDAEKSMLSKLK----------------QECGG---GFTSKLEGMFK---DMEISKDINV
AYKQYL-----------------------------------------------AHVKDIQ
LSVIDMTVNILTM-------GHWPTYVVTE------------------------------
------VAMPNEIIEYQDCFNKFYLA----------------------------------
---KHNGRKLQW-QPTLGHCVLRSQFKQG-------------------------------
------------------------------------------------------------
-------------NKELQVSLFQAMVLLLFNEYQT-----------------------LP
FKEIKTATNME-----DTELRRTLQSLACGKAR---VLIKVPKG----------------
----------------------------------REIGDIDQFSINNDFC-------NKL
YRIKIN------------------------------QVQMKETNEEQK--ATEERVYQ--
-DRQYQMDAAIVRIMKMR--KSLMHNLLISELFNQL----------------KFPAKPAD
LKKRIESLIDRDYMERDKDN----PNQYNYIA
>Acyrthosiphon_pisum_XM_001952349.1| .
EYLS---LFVDEKLKKG------------------VRGLTEN-----------DVEVVLD
KAMVIFRFL-QEKDVFER-YYKQHLAK--------RLLLNKS----------------VS
NDNEKNMISKLK----------------TECGC---QFTSKLEGMFK---DMSVSNTIME
EFKEYA-----------------------------------------------AKSNNPF
LHAVDLTVRVLTT-------GFWPTH-ALS------------------------------
-----KCNVPLVPRSAFAEYRNFYLG----------------------------------
---KHNGRQLTL-QPQLGSADLNAVFYGSRRPDNELLTTVSISANS--------------
------------------------------------------------------------
------LSSSSVRRHIIQVSTYQMCILLMFNTHEK-----------------------LT
FEDIRSETDIP-----DKDLIRALQSLALGKPSQR-ILLKTPKC----------------
----------------------------------KEIELTHEFCVNELFT-------SKL
HRVKIQ----------------------------TVAAK-GETEPERK--ETRSKVDE--
-DRKHEIEAAIVRVMKSR--KKLIHNTLVLEVVEQLKV--------------RFLPSPVI
IKKRIEGLIEREYLARSTED----RKTYLYVA
>Acyrthosiphon_pisum_XM_001952398.1| .
EMLA---KFCDLLLKKS------------------SKNPEEA-----------ELEDTLN
QVMIMFKYI-EDKDVFQK-FYSKMLAK--------RLVQHMS----------------AS
DDAEASMISKLK----------------QACGF---EYTSKLQRMFQ---DIGVSKDLNE
AFRKHV-------------------------------------------------ANSNM
PHDIDFSIQVLSS-------GSWPFQYLLT------------------------------
------FSLPSELERSVQRFTQFYSA----------------------------------
---QHSGRKLNW-LYNMSKGELVTNCFKN-------------------------------
------------------------------------------------------------
-------------RYTLQASTFQMAVLLQFNVQES-----------------------WT
VNQLSESTQLK-----TDYLIQVVQILLKAK-----LLTCNEDE----------------
----------------------------------ANVEGNSLVKLFLGYK-------NKK
LRVNIN------------------------------VPMKQEIKLEQE--STHKHIEE--
-DRKMLIQAAIVRIMKMR--KVMKHQQLTAEVLTQLSS--------------RFKPRVNV
IKKCIDILIEKEYLERTEGQ----KDSYSYLA
>Aedes_aegypti_XM_001652290.1| .
ELVA---KYCDSLLKKS-------------------K-TTEI-----------EIESKLT
KSITIFKYI-EDKDFYQK-FYSRMLAK--------RLIHDQS----------------QS
MDAEEMMINKLK----------------QACGY---EFTNKLHRMFT---DISVSADLNT
KFAHYL-------------------------------------------------KQQNK
ELGINLSIKILQA-------GAWPLGPTQI------------------------------
---TSGFAVPQEFEKPIRLFESFYHV----------------------------------
---NFSGRKLTW-LNHLCHGELKISFADR-------------------------------
------------------------------------------------------------
-------------NYMVTMQTYQMAILLLFESTDS-----------------------LH
YKEIQDSLQLN-----KDMLQKHILSLVESK-----LLLSDTEG----------------
------------------------------------VDENSKLSLNKNYI-------NKR
TKFKIT------------------------------AALQKETPQEIE--NTINSVDE--
-DRKMYLQATIVRIMKSR--KVLRHNALIQEILAQSKV--------------SFAPSIGM
IKKCIESLIDKQYIERTPNS----GDEYSYVA
>Aedes_aegypti_XM_001652545.1| .
EYLS---LFIDDKLKKG------------------CKGMSEQ-----------EIETILD
KTMVLFRYL-LEKDVFER-YYKAHLAK--------RLLLNKS----------------VS
DDSEKNMISKLK----------------TECGC---QFTSKLEGMFK---DMSVSNTVME
EFKNHI------------------------------------------------SNDPSA
LDGVELSVRILTT-------GFWPTQSATP------------------------------
-----NCNIPLAPRRAFETFKRFYLA----------------------------------
---KHSGRQLTL-QPQLGTVYMNAEFYGVKAEKEPVEGGCSSTAAVAGSSAPS-------
------------------------------------------------------------
------VSLGAPRKHVLQLSTYQMCVLMLFNNRER-----------------------LT
YDEIQQETDIP-----GKDLIRALQSLSMGKQQQR-LLVRTPKS----------------
----------------------------------KDIEPTNVFYVNDAFV-------SKF
HKVKIQ----------------------------TVAAK-GESEPERK--ETRSKVDE--
-DRKHEIEAAIVRIMKAR--KKMAHNLLVSDVTTQLKS--------------RFMPSPVI
IKKRIEGLIEREYLARTPED----RKVYVYLA
>Aedes_aegypti_XM_001656813.1| .
ELIA---KYVDMKLRAG------------------NKEATEE-----------ELEQILD
KIMVQFRFI-HGKDVFEA-FYKKDLAK--------RLLVGKS----------------AS
VDAEKSMLSKLK----------------QECGG---GFTSKLEGMFK---DMELSRDINI
AFKQHM-----------------------------------------------GNSENKD
LQSIDLTVNILTM-------GFWPTYPVVE------------------------------
------VTLPPELLQYQSVFNKFYLA----------------------------------
---KHSGRKLQW-QPTLGHCVLKARFDAG-------------------------------
------------------------------------------------------------
-------------PKDLQVSLFQSLVLLLFNYNPT-----------------------IS
FEDIKAQINIE-----DGEMRRTLQSLACGKAR---VLTKIPKG----------------
----------------------------------REVEDNDKFQFNNEFT-------NKL
FRIKIN------------------------------QIQMKETTEEQK--ATEERVYQ--
-DRQYQIDAAIVRIMKMR--KTLSHNLLISELYKQL----------------TFPVKPAD
LKKRIESLIDRDYMERDKDN----QNQYNYVA
>Aedes_aegypti_XM_001658270.1| .
ELLA---NYCDMLLRRTP----------------FSKRLTTE-----------EIESRLK
DVLLVLKYV-SNKDVFMR-YHKAHLTR--------RLILDSS----------------AD
SEKEEDMVEWLR-----------------EVGMPA-DYVNKLARMFQ---DIKVSEDLNT
QFRSQT------------------------------------------------------
TRHDAINIKILNA-------GAWARGSERV------------------------------
-----SVSLPLELEDYIPEVEEFYKK----------------------------------
---KHSGRKLLW-YHHMSNGTITFANNSG-------------------------------
------------------------------------------------------------
-------------RFDLDVTTFQMAVLFAWNQRPNDK---------------------VS
YENLRLATELP-----DPELRRTLWSLVAFPKLKRQLLSYDPVVAN--------------
---------------------------------PKDFAENTLFWVNQEFALIKNGKPQRR
GKVNLVG------------------------------RLQLSTERSQQ--EDNQSIVQ--
-LRILRTQEAIIKIMKMR--KRLSNAALQAELVDILKN--------------MFLPSKKM
IKEQLEWLIEHKYMRRDDDD----INTFIYMA
>Aedes_aegypti_XM_001658738.1| .
--LA---KFCDALLKQC------------------LNTPEVV-----------KLDDALY
TLMVLFKYI-DDKDAFQK-LCSKMLVK--------RLCNYMS----------------AN
NHIKASIMSKLM----------------MAVSF---EYTSTLRCMFH---DILVSHELNG
QYKQQH-------------------------------------------------VQDLS
DTNIDLNVQLLSS-------TFYQPNSNVK------------------------------
------LMLPLELEQCVTRYNDIYGH----------------------------------
---RNPTRKLTW-LHNMSRGELTTNCFRM-------------------------------
------------------------------------------------------------
-------------QYTLQVNTFQMTILLQFNDQTS-----------------------WT
IHQLSENTGID-----LDALIQSLRVLIESK-----LLKSQNNE----------------
----------------------------------NSLLPSSSVELNTGFH-------NAE
SILNIN-----------------------------YQIGSEMSAQQQE--ACQKQAEE--
-KNRFVIQAAIVRIMKQH--RTMNHSDLVAEVLKQLSK--------------GLKPKVRA
IKKAIDVLIEKEYLERQEGT----VDAYSYMG
>Aedes_aegypti_XM_001663670.1| .
ELLA---KYCDLLLKKS------------------SKNPEEA-----------ELEDTLN
QVMVVFKYI-EDKDVFQK-FYSKMLAK--------RLCHHMS----------------AS
DDAEASMISKLK----------------QACGF---EYTSKLQRMFQ---DIGVSKDLNE
QYKTYV-------------------------------------------KGLREATRQQT
GNEIDFSILVLSS-------GSWPFNQSFT------------------------------
------FSLPFELEQSVHRFNSFYAK----------------------------------
---QHSGRKLNW-LYNMCRGELITNYFRM-------------------------------
------------------------------------------------------------
-------------RYTLQASTFQMAVLLQFNEQES-----------------------WT
IQQLSENTGIN-----HENLIQVLQILLKTK-----LLQSYDDE----------------
----------------------------------ANLQPASSVELNQGFK-------NKK
LRININ------------------------------FPLKTELKVEQE--ATHKHIEE--
-DRKILIQAAIVRIMKMR--KALNHTHLVGEVLNQLST--------------RFKPKVQV
IKKCIDILIEKEYLERQEGQ----KDTYSYLA
>Ajellomyces_capsulatus_ABRJ01000388.1| .
ELLA---RYTDSLLKKG------------------VKSPEES-----------ELEEMLV
QIMTVFKYI-EDKDVFQK-FYSRMLAK--------RLVHVSS----------------VS
DDAETSMISKLK----------------EACGF---EYTNKLQRMFQ---DIQISKDLNA
SYRDWQ---------------------------------------------EKVLDDEDR
KKLLDPHFQILGT-------GFWPLTPPTT------------------------------
-----QFIPPQEIVKTTERFKNFYFD----------------------------------
---KHSGRKLTW-LWNLCKGEIRANYIKN-------------------------------
------------------------------------------------------------
----------TKVPYTFQVSTYQMGILLLFNESDT-----------------------LS
FSDIEKGTALA-----PEVLEPNLGILVKAK-----VVIPSPED----------------
----------------------------------GKPCPGTSYALNYNFK-------AKK
IKINLN------------------------------ISVKSEQKHETD--DTHKTIDE--
-DRKLLLQSAIVRIMKSR--KKLKHVQLVQEVIQQVKA--------------RFPPKVPD
IKKNIEALMEKEYIERLDGD------DLAY--
>Ajellomyces_capsulatus_XM_001538245.1| .
EYLS---LFFDENLKKG------------------IRGKTEE-----------EIDTLLE
NGITLLRYI-RDKDCFES-YYKKHLSR--------RLLMKRS----------------AS
TEAERQMIEKMK----------------MEVGN---TFTQKLEAMFK---DMELSSGLTS
KYANYV-----------------------------------------------SQQGDPN
LKRIDLEISVLTS-------TMWPMEMVTS--------------------------SNKN
GTPSAHCNYPKHIEQLKQSFEQFYLG----------------------------------
---QHNGRKLSW-QSGMGTADIRATFPRPNGK----------------------------
------------------------------------------------------------
-----------VARHDLNVSTYAMVILLLFNDLPADKS--------------------LT
FEEIQARTNIP-----TSELSRNLQSLAVVRKTQ--VLMKEPMS----------------
----------------------------------KDVKPTDRFFFNEKFQ-------SPY
TKIKIG--------------------------VVSSAGNKVENKDERQ--ETERKMSE--
-ERGGSIEAAIVRIMKQR--KTLSHSQLMAEVISQLAS--------------RFNPEVNM
VKKRIESLIDREYIDRIPDSD---PPAYVYHA
>Ajellomyces_capsulatus_XM_001542335.1| .
EMIA---KYVDMLLRGGVKAIQ-------------GLAEESKSGSTALVDEDAEINQKLD
QVLDLFRFV-HGKAVFEA-FYKNDLAR--------RLLMGRS----------------AS
DEAEKSMLARLR----------------SECGS---NFTHNLESMFK---DMDLARDEMA
SYNALL-------------------------------------------------GPNRD
RSNMDLNVNVISA-------AAWPSYPDVQ------------------------------
------LKIPKVISSAMDSFEQFYNN----------------------------------
---KYNGRKLHW-KHSLAHCQLKAKFPNG-------------------------------
------------------------------------------------------------
-------------NKEIVVSSFQAVVLLLFNDVEDDT--------------------TLS
YPEIKEATGLS-----DIELKRTLQSLACAKYR---VLTKRPKG----------------
----------------------------------RDVNDDDTFSFNSNFS-------DPK
MRIKIN------------------------------QIQLKETKQENK--TTHERVAA--
-DRHYETQAAIVRIMKAR--KVITHAELLVEVINKTKS--------------RGVLEPAG
IKTNIEKLIEKDYIEREEGN------KYRYL-
>Anopheles_gambiae_AAAB01008964.1| .
EYLS---LFIDDKLKKG------------------CKGMSEQ-----------EIETILD
KTMVLFRYL-QEKDVFER-YYKAHLAK--------RLLLNKS----------------VS
DDSEKNMISKLK----------------TECGC---QFTSKLEGMFK---DMSVSNTVME
EFKNHI------------------------------------------------NNDNSA
LEGVELTVRILTT-------GFWPTQSVTP------------------------------
-----NCNIPAAPRKAFETFKRFYLA----------------------------------
---KHSGRQLTL-QPQLGTVYMNAEFYGVKAEKEKTEGNCSSTAPSAGSSSAPTGGA---
------------------------------------------------------------
------ASLDAPKRHVLQLSTYQMCVLMLFNNRER-----------------------MT
YEDIQQETDIP-----SKDLIRALQSLSMGKQQQR-LLVRTPKTS---------------
----------------------------------KEIVSTDEFYVNDAFV-------SKF
HRVKIQ----------------------------TVAAK-GESEPERK--ETRSKVDE--
-DRKHEIEAAIVRIMKAR--KRMPHNLLVSDVTSQLKS--------------RFLPSPVI
IKKRIEGLIEREYLARTPED----RKIYVYLA
>Anopheles_gambiae_XM_308149.4| .
ELIA---KYVDMKLRAG------------------NKEATEE-----------ELEQILD
KIMVQFRFI-HGKDVFEA-FYKKDLAK--------RLLVGKS----------------AS
VDAEKSMLSKLK----------------QECGG---GFTSKLEGMFK---DMELSRDINF
AFKQSM-----------------------------------------------QNSEHKE
LQNIDLTVNILTM-------GFWPTYPVME------------------------------
------VTLPQELLQYQSIFNKFYLA----------------------------------
---KHSGRKLQW-QPTLGHCVLKAQFDAG-------------------------------
------------------------------------------------------------
-------------PKDLQVSLFQALVLLLFNYNAA-----------------------IT
FEEIRAAVNIE-----NGELKRTLQSLACGKAR---VLTKIPKG----------------
----------------------------------REVENTDKFQFNNEFT-------NKL
FRIKIN------------------------------QIQMKETTEEQK--ATEERVYQ--
-DRQYQIDAAIVRIMKMR--KTLSHNLLITELYKQL----------------TFPVKPAD
LKKRIESLIDRDYMERDKDN----QNQYNYVA
>Anopheles_gambiae_XM_312548.3 .
ELLA---NYCDMLLRRTP----------------FSKRLTTE-----------EIESRLK
DVLLVLKYV-SNKDVFMR-YHKAHLTR--------RLILDSS----------------AD
SEKEEDMVEWLR-----------------EVGMPA-DYVNKLARMFQ---DIKVSEDLNT
QFRSQT------------------------------------------------------
TRHDAINIKILNA-------GAWARGSERV------------------------------
-----SVSLPLELEDYIPEVEEFYKK----------------------------------
---KHSGRKLQW-YHHMSNGTITFANNTG-------------------------------
------------------------------------------------------------
-------------RFDLDVTTFQMAVLFAWNQRPNEK---------------------VS
YENLRLATELP-----DPELRRTLWSLVAFPKLKRQLLVYEPAISN--------------
---------------------------------PKDFTENTLFWVNQEFAIIKNGKPQRR
GKVNLVG------------------------------RLQLSTERSQQ--EDNQSIVQ--
-LRILRTQEAIIKIMKMR--KRLSNAALQAELVDILKN--------------MFLPSKKM
IKEQLEWLIEHKYMRRDDDD----INTFIYMA
>Anopheles_gambiae_XM_313365.3 .
ELVA---KYCDSLLKKS-------------------K-TTEG-----------EIDQKLT
RSIIIFKYI-EDKDVYQK-FYSRMLAK--------RLIHEQS----------------QS
MDAEELMINKLK----------------QACGY---EFTNKLHRMFT---DISVSTDLNA
KFSKYL-------------------------------------------------NDNKH
ETGINFSVKVLQA-------GAWPLGPTQV------------------------------
---VASFAIPQEFEKSIRLFEEFYHI----------------------------------
---NFSGRKLTW-LHHLCHGEMKLSFEKR-------------------------------
------------------------------------------------------------
-------------NYIVTMQTYQMAILLMFENTDK-----------------------YT
CKELQTSLQLQ-----QEIFQRHLQSLVEAK-----ILLLNEEK----------------
------------------------------------MNDDTEVSINVNYS-------NKR
TKFKIT------------------------------TNLQKETPQEVE--HTMNAVDE--
-DRKMYLQAAIVRIMKSR--KVLRHNTLIQEILSQSKV--------------SFAPNVSM
IKKCIESLIDKQYIERTPNS----GDEYSYVA
>Anopheles_gambiae_XM_317457.3 .
ELLA---KYCDLLLKKS------------------SKNPEEA-----------ELEDTLN
QVMVVFKYI-EDKDVFQK-FYSKMLAK--------RLCQHMS----------------AS
DDAEASMISKLK----------------QACGF---EYTSKLQRMFQ---DIGVSKDLND
QYRKHH--------------------------------------------EKLRDTRSTT
QNEIDFSILVLSS-------GSWPFGQGFT------------------------------
------FSLPFELEQSVHRFNNFYAK----------------------------------
---QHSGRKLNW-LYNMCRGELITNCFRM-------------------------------
------------------------------------------------------------
-------------RYTLQASTFQMAVLLQFNEETA-----------------------WS
IKQLGENTGIN-----NENLIQVLPILLKTK-----LLNCYEGE----------------
----------------------------------GKLHPDSTIELNKDFK-------NRK
LRININ------------------------------FPLKSELKVEQE--ATHKNIEE--
-DRKILIQAAIVRIMKMR--KMLNHTQLVNEVLNQLST--------------RFKPKIQV
IKKCIDILIEKEYLERQEGQ----KDTYSYLA
>Apis_mellifera_XM_001121309.1| .
---------------KS------------------AKAASEG-----------EVEEKLA
QCITVFKYV-DDKDVFQK-FYARMLAK--------RLIHQQS----------------QS
MDAEESMIDRLK----------------QACGY---EFTNKLHRMFT---DMSVSADLNA
KFTTSL-----------------------------------------------REGDREN
QLGIGFVVYVLQA-------GAWPLGLPPS------------------------------
---SGPFDIPQQLEKSIQAFETFYHA----------------------------------
---QFNGRKLTW-LHHLCQGELKFNYLKK-------------------------------
------------------------------------------------------------
-------------PYLVTVQTYQMALLLLFEHCDS-----------------------IQ
CREAAASLRLS-----HDQLVKHATSLVDCK-----ILKKSTDG----------------
-----------------------------------ELEEDTILSLNFDYY-------NKR
TKFRIT---------------------------GTLQRDVPHECHDVE--TTHRSVDD--
-DRKLYLQAAIVRIMKSR--KVLRHNQLVQEVLSQSKV--------------TFAPSISM
IKKCIEALIDKQYIERTPNN----ADEYSYVA
>Apis_mellifera_XM_392800.3 .
ELIA---KFVDCKLRAG------------------NKEATEE-----------ELERLLD
KIMVLFRFI-HGKDVFEA-FYKKDLAK--------RLLVGKS----------------AS
VDAEKSMLSKLK----------------QECGG---GFTSKLEGMFK---DMELSKDINI
AFKQYA----------------------------------------------GNLQSELS
ASNLDLTVSILTM-------GYWPTYPVME------------------------------
------VTLPPEMVQYQDVFNKFYLG----------------------------------
---KHSGRKLQW-QPTLGHCVLKAWFNQG-------------------------------
------------------------------------------------------------
-------------NKELQVSLFQALVLILFNDADN-----------------------LS
LEDIKAATNIE-----DGELRRTLQSLACGKAR---VLQKNPRG----------------
----------------------------------RDVADNDRFVFNADFT-------NKL
FRIKIN------------------------------QIQMKETNEEQK--ATEERVYQ--
-DRQYQIDAAIVRIMKMR--KTLSHNLLISELYNQL----------------KFPVKPAD
LKKRIESLIDRDYMERDKDN----ANEYNYVA
>Apis_mellifera_XM_394044.3 .
ELLA---KYCDLLLKKS------------------SKNPEEA-----------ELEDTLN
QVMVVFKYI-EDKDVFQK-FYSKMLAK--------RLVQHMS----------------AS
DDAEASMISKLK----------------QACGF---EYTSKLQRMFQ---DIGVSKDLNE
QFRRHL-------------------------------------------------TNSAE
PLDIDFNIQVLSS-------GSWPFQQSFT------------------------------
------FSLPTELERSVHRFTTFYSS----------------------------------
---QHSGRKLNW-LYNMSKGELHTNCFKN-------------------------------
------------------------------------------------------------
-------------RYTLQASTFQMAVLLQYNGSTV-----------------------WT
IQQLHDATQIK-----MDFLLQVIQILLKAK-----LLTAATDDE---------------
----------------------------------AELTPLSTVELFTGYK-------NKK
LRVNIN------------------------------IPMKTELKIEQE--TTQKNIEE--
-DRKLLIQAAIVRIMKMR--KVLKHQQLVAEVLNQLSS--------------RFKPRVHV
IKKCIDILIEKEYLERTEGQ----KDTYSYLA
>Apis_mellifera_XM_623955.2 .
ELLA---NYCDMLLRKTP----------------LSKKLTSD-----------EIESKLK
DVLLVLKYV-QNKDVFMR-YHKAHLTR--------RLILDTS----------------AD
SEKEENMVEWLR-----------------EVGMPA-DYVNKLARMFQ---DIKVSQDLNQ
QFKEQC----------------------------------------------------RA
AIADSINIKILNA-------GAWARGSERV------------------------------
-----TVSLPLQLEDYIPEVEEFYKK----------------------------------
---KHSGRKLQW-YHHMSNGTITFSNQVG-------------------------------
------------------------------------------------------------
-------------RFDVDVTTFQMAVLFAWNQRPFEK---------------------IS
YENLRLATELP-----DPELRRTLWSLCAFPKLKRQLLLVEPHAHS--------------
---------------------------------PKDFANDTRFWVNQEFAIVKNGKLQKR
GKINLIG------------------------------RLQLSTERSKE--EDNQSIVQ--
-LRILRVQEAIIKILKMR--KKISNAQLQTELVDILKN--------------MFLPSKKM
IKEQIEWLIEHKYIRRHDDD----INTFVYMA
>Apis_mellifera_XM_625076.2| .
EYLS---LFIDDKLKKG------------------VKGMTEQ-----------EIEGILD
KTMVLFRFL-QEKDVFER-YYKQHLAK--------RLLLNKS----------------VS
DDSEKNMISKLK----------------TECGC---QFTSKLEGMFK---DITVSNTIMD
EFKDHV------------------------------------------------LTSNTN
LHGVDISVRVLTT-------GFWPTQSATP------------------------------
-----KCSMPAAPRDAFDAFRRFYLA----------------------------------
---KHSGRQLTL-QPQLGSADLNAVFHGPRREESSCGGLDTPSSSS--------------
------------------------------------------------------------
------SSCGNTRKHIIQVSTYQMCVLMLFNKREK-----------------------LT
YEEIQGETDIP-----ERDLVRALQSLAMGKATQR-VLLKHPRT----------------
----------------------------------KEIEPSHYFCVNDSFT-------SKL
HRVKIQ----------------------------TVAAK-GESEPERR--ETRNKVDE--
-DRKHEIEAAIVRIMKDR--KRMPHNILVTEVTEQLRG--------------RFLPSPVI
IKKRIEGLIEREYLARTPED----RKVYTYVA
>Arabidopsis_thaliana_AJ344252.1_cul3a| .
EFIS---LFVDDKLRKG------------------LKGITDV-----------DVEVILD
KVMMLFRYL-QEKDVFEK-YYKQHLAK--------RLLSGKT----------------VS
DDAERSLIVKLK----------------TECGY---QFTSKLEGMFT---DMKTSEDTMR
GFYGSH---------------------------------------------------PEL
SEGPTLIVQVLTT-------GSWPTQPAVP------------------------------
------CNLPAEVSVLCEKFRSYYLG----------------------------------
---THTGRRLSW-QTNMGTADIKAIFGKGQ------------------------------
------------------------------------------------------------
-------------KHELNVSTFQMCVLMLFNNSDR-----------------------LS
YKEIEQATEIP-----AADLKRCLQSLACVKGKN--VIKKEPMS----------------
----------------------------------KDIGEEDLFVVNDKFT-------SKF
YKVKIG----------------------------TVVAQ-KETEPEKQ--ETRQRVEE--
-DRKPQIEAAIVRIMKSR--KILDHNNIIAEVTKQLQP--------------RFLANPTE
IKKRIESLIERDFLERDSTD----RKLYRYLA
>Arabidopsis_thaliana_AY091113.1_At5g46210 .
ELIA---KFLDEKLRAG------------------NKGTSEE-----------ELESVLE
KVLVLFRFI-QGKDVFEA-FYKKDLAK--------RLLLGKS----------------AS
IDAEKSMISKLK----------------TECGS---QFTNKLEGMFK---DIELSKEINE
SFKQSS------------------------------------------------QARTKL
PSGIEMSVHVLTT-------GYWPTYPPMD------------------------------
------VKLPHELNVYQDIFKEFYLS----------------------------------
---KYSGRRLMW-QNSLGHCVLKADFSKG-------------------------------
------------------------------------------------------------
-------------KKELAVSLFQAVVLMLFNDAMK-----------------------LS
FEDIKDSTSIE-----DKELRRTLQSLACGKVR---VLQKNPKG----------------
----------------------------------RDVEDGDEFEFNDEFA-------APL
YRIKVN------------------------------AIQMKETVEENT--STTERVFQ--
-DRQYQIDAAIVRIMKTR--KVLSHTLLITELFQQL----------------KFPIKPAD
LKKRIESLIDREYLEREKSN----PQIYNYLA
>Arabidopsis_thaliana_AY133878.1_Cul1_AT4g02570 .
ELLA---TFCDNILKKG-----------------GSEKLSDE-----------AIEDTLE
KVVKLLAYI-SDKDLFAE-FYRKKLAR--------RLLFDRS----------------AN
DDHERSILTKLK----------------QQCGG---QFTSKMEGMVT---DLTLARENQN
SFEDYL------------------------------------------------GSNPAA
NPGIDLTVTVLTT-------GFWPSYKSFD------------------------------
------INLPSEMIKCVEVFKGFYET----------------------------------
---KTKHRKLTW-IYSLGTCHINGKFDQK-------------------------------
------------------------------------------------------------
-------------AIELIVSTYQAAVLLLFNTTDK-----------------------LS
YTEILAQLNLS-----HEDLVRLLHSLSCAKYK---ILLKEPNT----------------
----------------------------------KTVSQNDAFEFNSKFT-------DRM
RRIKIP----------------------------------LPPVDERK--KVVEDVDK--
-DRRYAIDAAIVRIMKSR--KVLGHQQLVSECVEQLSR--------------MFKPDIKA
IKKRMEDLITRDYLERDKEN----PNMFRYLA
>Arabidopsis_thaliana_NC_003070.6 .
EILA---TYCDNILKTRG----------------GSEKLSDE-----------ATEITLE
KVVNLLVYI-SDKDLFAE-FYRKKQAR--------RLLFDRS----------------GI
MKEERSILTKLK----------------ELLGG---QLTSKMEGMVT---DITLARELQT
NFVDYL------------------------------------------------SANMTT
KLGIDFTVTVLTT-------GFWPSYKTTD------------------------------
------LNLPTEMVNCVEAFKVFYGT----------------------------------
---KTNSRRLSW-IYSLGTCHILGKFEKK-------------------------------
------------------------------------------------------------
-------------TMELVVSTYQAAVLLLFNNAER-----------------------LS
YTEISEQLNLS-----HEDLVRLLHSLSCLKYK---ILIKEPMS----------------
----------------------------------RTISKTDTFEFNSKFT-------DKM
RKIRVP----------------------------------LPPMDERK--KVVEDVDK--
-DRRYAIDAALVRIMKSR--KVLAHQQLVSECVEHLSK--------------MFKPDIKM
IKKRIEDLINRDYLERDTEN----ANTFKYVA
>Arabidopsis_thaliana_NM_100179.3 .
EILA---TYCDNILKTGG----------------GIEKLENE-----------DLELTLE
KVVKLLVYI-SDKDLFAE-FFRKKQAR--------RLLFDRN----------------GN
DYHERSLLTKFK----------------ELLGA---QFTSKMEGMLT---DMTLAKEHQT
NFVEFL------------------------------------------------SVNKTK
KLGMDFTVTVLTT-------GFWPSYKTTD------------------------------
------LNLPIEMVNCVEAFKAYYGT----------------------------------
---KTNSRRLSW-IYSLGTCQLAGKFDKK-------------------------------
------------------------------------------------------------
-------------TIEIVVTTYQAAVLLLFNNTER-----------------------LS
YTEILEQLNLG-----HEDLARLLHSLSCLKYK---ILIKEPMS----------------
----------------------------------RNISNTDTFEFNSKFT-------DKM
RRIRVP----------------------------------LPPMDERK--KIVEDVDK--
-DRRYAIDAALVRIMKSR--KVLGHQQLVSECVEHLSK--------------MFKPDIKM
IKKRIEDLISRDYLERDTDN----PNTFKYLA
>Arabidopsis_thaliana_NM_105635_Cul3b| .
EFIS---LFVDDKLRKG------------------LKGVGEE-----------DVDLILD
KVMMLFRYL-QEKDVFEK-YYKQHLAK--------RLLSGKT----------------VS
DDAERNLIVKLK----------------TECGY---QFTSKLEGMFT---DMKTSHDTLL
GFYNSH---------------------------------------------------PEL
SEGPTLVVQVLTT-------GSWPTQPTIQ------------------------------
------CNLPAEVSVLCEKFRSYYLG----------------------------------
---THTGRRLSW-QTNMGTADIKAVFGKGQ------------------------------
------------------------------------------------------------
-------------KHELNVSTFQMCVLMLFNNSDR-----------------------LS
YKEIEQATEIP-----TPDLKRCLQSMACVKGKN--VLRKEPMS----------------
----------------------------------KEIAEEDWFVVNDRFA-------SKF
YKVKIG----------------------------TVVAQ-KETEPEKQ--ETRQRVEE--
-DRKPQIEAAIVRIMKSR--RVLDHNNIIAEVTKQLQT--------------RFLANPTE
IKKRIESLIERDFLERDNTD----RKLYRYLA
>Arthroderma_gypseum_ABQE01000301.1| .
EYLS---LFFDENLRKG------------------IKGKTEE-----------EVDTLIE
NGITLLRYI-RDKDLFET-YYKKHLSR--------RLLMKRS----------------AS
MDAERQMIAKMK----------------MEVGN---TFTQRLESMFK---DMAVSTDLTT
NYRDYI-----------------------------------------------AQQGDPD
IKRIELEMSVLTS-------TMWPMEIMSS--------------------------YSRD
GQVQLPCIFPKNVESLKQSFERFYLD----------------------------------
---KHSGRKLWW-LPGMGTADIRATFTRPNGK----------------------------
------------------------------------------------------------
-----------VERHDLNVSTYAMVILLLFNDMPSGES--------------------LT
FEEIQEKTRIP-----TNELIRNLQSLAVAPKTR--VLRKEPMS----------------
----------------------------------KGVQPSDKFSFNEQFT-------SKF
TRLKIG--------------------------VVSAGGNKVENKEERT--DTEKKTSE--
-ERGNTIEAAIVRIMKTT--ENIGSFAVITEAISQLAA--------------RFTPDVNM
VKKRIESLIDREYLERITDSD---PPAYSYVA
>Ashbya_gossypii_AE016819.3 .
EFMA---LSLDILVKRF--------------------------------------MEYVK
VLVESKAGF-SKRFVESS-FYEKTMSEME------TILLAMK--------QMRLFSTFIN
FYYERYWFRRLV----------------L-------YAREYKKCLDR---DISLIEDRIE
PYAENG-------------------------------SVVASAMLEAVKNIKKYSTSSTA
NAIDAISI-VLPR-------SSVPNIFLEH------------------------------
--NITVKTLPDDLCPITPSLERQSSV----------------------------------
---MPPSTVVEE-QCSLHHLEIETPFLLKD------------------------------
------------------------------------------------------------
-----------NRNLTLDVTMVQACILDMFNNQDS-----------------------VS
LDDVSNKYGIQ-----VAELKTAMDSFVSIN-----MMKCEGGQ----------------
------------------------------------YTIDPAFDPNIGVT------ASGK
RRVPYT----------------------------------SARHPKTS---EKRDSAW--
--RVEIIRAALVRTLKYEQ-TWLTFDSLKNAVSAQIDG-----------------FSVGE
FKAALDKC--KDYYAERDGK-------YIFVF
>Ashbya_gossypii_AE016819.3| .
DYLV---MSIDSVLRSN--------------------TTLEE-----------EQQELLE
RCISFFILM-RDKDLFEL-SYRQQLSK--------RLLQRKS-----------------P
FHLEQWMVGKMT----------------QEVGI---HYTSNLEGMLR---DVKLSQGYSA
KFSAPA-----------------------------------------------------A
AAGAAYQMDVLTP-------TFWPFQQVET------------------------------
--LAQDITLSDELAAARSSYEGLYVS----------------------------------
---QHSGRRLKW-EYNLGSVRIGHQFGQS-------------------------------
------------------------------------------------------------
-------------YHELTMWTYGATIFLLFRDYAE-----------------------LT
TEKIQDLTAIP-----DAELQRQLISLAVAPRTR--ILTKTPPS----------------
----------------------------------RTIAPSDHFAVNTAFTAP-----TTK
VRVATV----------------------------------VVKSEQAA--ALPDVLAA--
-SRVQAISAAVVRQLKTE--RTMAHTELQDAAVRALQR--------------HFAVSTSM
FKRAIQSLLEKEYIQRDAHS----PDRYHYLA
>Ashbya_gossypii_NM_209555.1| .
EMLA---KYSDQLLKKN-------------------KNGTDG-----------DKDMSVD
DIMTIFKFL-TDKDAFEY-HYRKNLAK--------RLIHGTS----------------TS
EENEEMVIQRLQ----------------SENSM---EYTGRITKMFQ---DVRLSKQLGQ
EFDSQI----------------------------------------------KSEPDYSK
ERYPEFQPFVLAE-------TMWPFPYQEV------------------------------
-----EFKLPQELVAEHQKLVDLYVK----------------------------------
---KHSGRVLKW-LWPLSRSELRADIGRPGR-----------------------------
------------------------------------------------------------
------------PPFHFTVTLFQMAILLMFNENDT-----------------------LS
FEQIQEGTNLT-----TQHIILSMLPFIKMK-----LLHQSPPG----------------
--------------------------------LESMGLLGTQYKLNLPYK-------LAK
SKVNFAAGVKGDV-SLSGS-------------------GK-ADNMDSD--NINKELNK--
-ERQLFLEACIVRIMKAK--RVVSHATLVNECIAESHQ--------------RFNAKVSL
IKKAIDNLISKEYLQRSRDG-----ESYEYLA
>Aspergillus_clavatus_NZ_AAKD03000005.1| .
EFLS---LFFDENLKKG------------------IKGKTES-----------EVDALLD
NGITLLRYI-KDKDLFET-YYKKHLSR--------RLLMKRS----------------AS
MDAERQMISKMK----------------MEVGN---QFTQRLEAMFK---DMTISEDLSA
SYKDHI-----------------------------------------------RKTGDPD
QKRVDLEINVLTS-------TMWPMEIMSN--------------------------PRD-
GDVQLPCLFPKEVEGVRQSFEQFYLS----------------------------------
---KHNGRKLSW-QPNMGTADIRATFQRSNGK----------------------------
------------------------------------------------------------
-----------VQRHELNVSTYAMVILLLFNDVPTGES--------------------LT
FEGIQERTRIP-----EHDLIRNLQSLAVAPKTR--VLKKEPMS----------------
----------------------------------KDVKPTDKFFFNNDFQ-------SQF
MKVRIG--------------------------VVSGGANKVENQDQRK--ETEGKMNE--
-ERGASVEAAVVRIMKQR--KTLVHSSLMSEVLSQLSS--------------RFVPDVNM
VKKRIESLIDREYLERVAEE----PPTYGYIA
>Aspergillus_clavatus_XM_001268961.1| .
ELLA---RYTDSLLKKG------------------SKAAEES-----------ELEEMLV
QIMTVFKYI-EDKDVFQK-FYSKMLAK--------RLVHVSS----------------VS
DDAETSMISKLK----------------EACGF---EYTNKLQRMFQ---DIQISKDLNA
SYKDWQ---------------------------------------------EKVLDDDDR
KKQVDAHFQILGT-------GFWPLNPPTT------------------------------
-----GFSAPPEIVKTYERFQSFYYD----------------------------------
---KHNGRKLTW-LWQLCKGEVKANYIKN-------------------------------
------------------------------------------------------------
----------TKVPYTFQVSTFQMGILVLFNEQDT-----------------------LS
YSDIQNATSLA-----PEILDPNLAILLKAK-----VLLPSPEG----------------
----------------------------------AKPGPGASFSLNYNFK-------NKK
IKVNLN------------------------------IQIKSEQKVETD--DTHKTIEE--
-DRKLLLQSAIVRIMKSR--KKMKHVQLVQEVIQQVKS--------------RFPPKVQD
IKKNIEALMEKDYIERLDGD------EIAY--
>Aspergillus_clavatus_XM_001274555.1| .
---------------------------------------------------DAEINRQLD
QVLDLFRFV-NGKAVFEA-FYKNDLAR--------RLLMGRS----------------AS
DDAEKSMLARLK----------------TECGS---TFTHNLESMFK---DMEVARDEMA
AYSSIQ-------------------------------------------------RERKK
RLPVDLNVSVLSA-------SAWPSYPDVQ------------------------------
------VRIPAVIATAIDDFENFYHN----------------------------------
---KYNGRKLTW-KHQLAHCQLRAWFGGK-------------------------------
------------------------------------------------------------
-------------SKELVVSSFQAIVLLLFNDVEESK--------------------RLT
YSEIQDATKLS-----DPELQRTLQSLACAKYR---VLTKTPKG----------------
----------------------------------RDVNKTDEFAYNAEFN-------DPK
MRIKIN------------------------------QIQLKETKEENK--KTHERVAA--
-DRHLETQAAIVRIMKSR--KRSTHAELVAEVIKATRS--------------RGVLEVAD
IKSNIEKLIEKDYIERD-DN------VYQYVA
>Aspergillus_fumigatus_BX649606.1 .
ELLA---RYTDSLLKKG------------------SKAAEES-----------ELEEMLV
QIMTVFKYI-EDKDVFQK-FYSKMLAK--------RLVHVSS----------------VS
DDAETSMISKLK----------------EACGF---EYTNKLQRMFQ---DIQISKDLNS
NYKDWQ---------------------------------------------EKVLDEDDR
KKQVDAHFQILGT-------GFWPLNPPTT------------------------------
-----GFSAPPEIVKTYERFQSFYYD----------------------------------
---KHNGRKLTW-LWQLCKGEVKANYIKN-------------------------------
------------------------------------------------------------
----------TKVPYTFQVSTFQMGILLLFNENDT-----------------------LT
YSDIQKATSLA-----PEILDPNLAILLKAK-----VLLPSPEG----------------
----------------------------------AKPEPGTSFSLNYNFK-------NKK
IKVNLN------------------------------IQIKSEQKVESD--DTHKTIEE--
-DRKLLLQSAIVRIMKSR--KKMKHVQLVQEVIQQVKS--------------RFPPKVQD
IKKNIEALMEKDYIERLDGD------EIAYIA
>Aspergillus_fumigatus_XM_745618.1| .
EFLS---LFFDENLKKG------------------IKGKTES-----------EVDSLLD
NGITLLRYI-KDKDLFET-YYKKHLSR--------RLLMKRS----------------AS
MDAERQMISKMK----------------MEVGN---QFTQRLEAMFK---DMTISEDLSA
SYKEHI-----------------------------------------------RKSGDPD
QKRVDLEINVLTS-------TMWPMEIMSN--------------------------PKD-
GEVQLPCILPKEVESVKQSFEQFYLN----------------------------------
---KHNGRKLSW-QPSMGTADIRATFQRSSGK----------------------------
------------------------------------------------------------
-----------VQRHELNVSTYAMIILLLFNDVPTGES--------------------LT
FEEIQERTRIP-----QHDLIRNLQSLAVAPKTR--VLKKEPMS----------------
----------------------------------KDVKPTDKFFFNNEFQ-------SQF
MKVRIG--------------------------VVSGGANKVENQDQRK--ETENKMNE--
-ERGASIEAAIVRIMKQR--KTLVHSSLMSEVLGQLSA--------------RFVPDVNM
VKKRIESLIDREYLERVAED----PPTYGYIA
>Aspergillus_fumigatus_XM_748292.1| .
EMIA---KYVDRLLKGGWKLAS-------------GRNMADVP----LADEDAEINRQLD
QVLDLFRFV-NGKAVFEA-FYKNDLAR--------RLLMGRS----------------AS
DDAEKSMLARLK----------------TECGS---TFTHNLESMFK---DMDVARDEMA
AYASIQ-------------------------------------------------RERRK
PLPIDLNVSVLSA-------SAWPSYPDVQ------------------------------
------VRIPPVVAEAIDDFEKFYYN----------------------------------
---KYNGRKLSW-KHQLAHCQLRANFSHG-------------------------------
------------------------------------------------------------
-------------QKELVVSSFQAIVLLLFNDVPEGG--------------------SLS
YAQLQEGTKLS-----DQELQRTLQSLACAKYR---VLTKKPKG----------------
----------------------------------RDVNPTDEFSFNASFT-------DPK
FRIKIN------------------------------QIQLKETKEENK--KTHERVAA--
-DRHLETQAAIVRIMKSR--KQISHAELVAEVIKATRS--------------RGVLDVAE
IKNNIEKLIEKDYMERDTETS---PNMYKYVA
>Aspergillus_nidulans_NW_101305.1| .
EFLS---LFFDENLKKG------------------VKGKTDN-----------EVDALLE
NGITLLRYI-KDKDRFEA-YYKKHLSR--------RLLMKRS----------------MS
MDAERQMISKMK----------------MEVGN---QFTQRLEAMFR---DMTISEDLTA
SYKQFV-----------------------------------------------REQGDPD
KKRFELDINVLTS-------TMWPMEIMSS--------------------------SRD-
GQVELPCIIPKEVETVKQSFEKFYLD----------------------------------
---KHSGRKLSW-QPSMGTADIKATFHRSNGK----------------------------
------------------------------------------------------------
-----------VQRHELNVSTYAMFILLLFNDIPIGES--------------------LT
FEEIQARTRIP-----DNDLIRNLQSLAVAPKTR--VLKKVPMS----------------
----------------------------------RDVKPTDKFYFNNDFQ-------SPF
MKVRIG--------------------------VVSGGANKVESQDQRK--ETEEKMNN--
-ERGGSIEAAIVRIMKQR--KTLIHSNLISEVLSQLSA--------------RFVPDVNM
VKRRIESLIDREYLERVSED----PPTYGYVA
>Aspergillus_nidulans_XM_652549.1| .
EMIA---KYVDRLLRGGWRLAP-------------TREAENMP----LADEDAEINRQLD
QVLDLFRFV-HGKAVFEA-FYKNDLAR--------RLLMGRS----------------AS
DDAEKSMLARLK----------------TECGS---SFTHNLESMFK---DMEVARDEMS
AYNSIK-------------------------------------------------RERQT
PLPVDLHVSVLSA-------SAWPTYPDVQ------------------------------
------VRIPPEIATAISDFEKFYDT----------------------------------
---KYNGRKLAW-KHQLAHCQLRARFPNG-------------------------------
------------------------------------------------------------
-------------NKELVVSSFQAIVLLLFNELPEGG--------------------TLN
YRQIQEATTLS-----DQELTRTLQSLACAKYR---VLSKKPKG----------------
----------------------------------RDVSPTDEFSYNASFT-------DPK
FRIKIN------------------------------QIQLKETKEENK--TTHERVAA--
-DRHYETQAAIVRIMKSR--KTITHAELVAEVIKATRS--------------RGVLEPAD
IKKNIEKLIEKDYMEREDGN------RYQYVA
>Aspergillus_nidulans_XM_653531.1 .
ELLA---KYTDSLLKRG------------------SKAAEES-----------ELEEMLV
QIMTVFKYI-EDKDVFQK-FYSKMLAK--------RLVHVSS----------------VS
DDAETSMISKLK----------------EACGF---EYTNKLQRMFQ---DIQISKDLNS
SYKDWL--------------------------------------------EKSFLDDDDR
KKLVDSHFQILGT-------GFWPLTAPST------------------------------
-----SFLAPPEIVKTSERFQKFYCD----------------------------------
---KHNGRKLTW-LWQLCKGELKANYIKN-------------------------------
------------------------------------------------------------
----------TKVPYTFLVSTYQMGILLLFNESDT-----------------------LT
YSDIQKATTLT-----PEILDPNLSIFLKAK-----VLNISPEG----------------
----------------------------------SKPGPDSTFSLNYNFK-------NKK
IKVNLN------------------------------IQIRSEQKVETD--DTHKTIEE--
-DRKLLLQSAIVRIMKSR--KKMKHVQLVQEVIHQVKS--------------RFPPQVPD
IKKNIEALMEKDYIERLDGD------EIAYIA
>Aspergillus_niger_NW_001594334.1| .
EMIA---KYVDRLLKGGWKLAP-------------ARKAEDMP----LADEDAEIDRQLD
QVLDLFRFV-HGKAVFEA-FYKNDLAR--------RLLMGRS----------------AS
DDAEKSMLARLK----------------TECGS---SFTHNLESMFK---DMDVARDEMS
AYSSIQ-------------------------------------------------RERRD
RLPVDLNVSVLSA-------SAWPTYPDVQ------------------------------
------VRIPPEIATAVDDFEKFYNT----------------------------------
---KYNGRKLNW-KHQLAHCQLRARFPKG-------------------------------
------------------------------------------------------------
-------------DKELVVSSFQAIVLLLFNDIPEGG--------------------SLG
YAQIQEATMLA-----DQELKRTLQSLACAKYR---VLSKKPKG----------------
----------------------------------RDVNTTDEFSYNAAFT-------DPK
MRIKIN------------------------------QIQLKETKEENK--TTHERVAA--
-DRHYETQAAIVRIMKSR--KTITHAELVAEVIKATRS--------------RGVLEPAD
IKKNIERLIEKDYMEREEGN------RYQYVA
>Aspergillus_niger_XM_001392667.1| .
ELLA---RYTDSLLKRG------------------SKAAEES-----------ELEEMLV
QIMTVFKYI-EDKDVFQK-FYSKMLAK--------RLVHVSS----------------VS
DDAETSMISKLK----------------EACGF---EYTNKLQRMFQ---DIQISKDLNA
SYRDWQ---------------------------------------------EKILDDDDR
RKLVDSHFQILGT-------GFWPLSAPST------------------------------
-----DFLAPPEIVKTAERFQSFYFD----------------------------------
---KHNGRKLTW-LWQLCKGEIKTNYIKN-------------------------------
------------------------------------------------------------
----------TKVPYTFQVSTFQMGILLLFNEHDT-----------------------LS
YEDIQKATSLA-----PEILDPNLSIFLKAK-----VLTINPEG----------------
----------------------------------SKPEPGTSFSLNYNFK-------NKK
IKVNLN------------------------------IQIKSEQKVESD--DTHKTIEE--
-DRKLLLQSAIVRIMKSR--KKMKHVQLVQEVIQQVKS--------------RFPPKVPD
IKKNIEALMEKDYIERLDGD------EIAY--
>Aspergillus_niger_XM_001394154.1| .
EYLS---LFFDENLKKG------------------IKGKTDS-----------EIDTLLD
NGITLLRYI-KDKDMFEA-YYKKHLSR--------RLLMKRS----------------VS
MDAERQMISKMK----------------MEVGN---QFTQRLESMFK---DMTISEDLTS
SYKEHM-----------------------------------------------RQSSDPD
QRRIELDINVLTS-------TMWPMEIMSN--------------------------ARN-
DEVQLPPILPKEVDSVKQSFEQFYLG----------------------------------
---KHNGRKLSW-QASMGTADIRATFQRANGK----------------------------
------------------------------------------------------------
-----------VQRHELNVSTYAMIILLLFNDVPAGES--------------------LT
YTDIQARTRIP-----DHDLIRNLQSLAVAPKTR--VLKKDPMS----------------
----------------------------------KDVKPTDKFVFNNEFQ-------SPF
MKVRIG--------------------------VVSGSANKVENQDQRK--ETEKKMSE--
-ERGASIEAAIVRIMKQR--KTLIHSQLMTEVLSQLSA--------------RFVPDVNM
IKKRIESLIDREYLERVEED----PPTYGYVA
>Aspergillus_oryzae_XM_001727536.1| .
ELLA---KYTDSLLKKG------------------SKAAEES-----------ELEEMLV
QIMTVFKYI-EDKDVFQK-FYSKMLAK--------RLVHVSS----------------VS
DDAETSMISKLK----------------EACGF---EYTNKLQRMFQ---DIQISKDLNA
SYKDWQ---------------------------------------------DKVLDDDDR
RKLVDAHFQILGT-------GFWPLQAPST------------------------------
-----DFLAPPEIVKTAERFQNFYFD----------------------------------
---KHNGRKLTW-LWQLCKGEIKTNYIKN-------------------------------
------------------------------------------------------------
----------TKVPYTFQVSTFQMGILLLFNETDT-----------------------LT
YEDIQKATTLA-----PEILEPNLGIFLKAK-----VLTINPEG----------------
----------------------------------SKPEPGTSFTLNYNFR-------HKK
VKVNLN------------------------------IQIKSEQKVESD--DTHKTIEE--
-DRKLLLQSAIVRIMKSR--KKMKHVQLVQEVIQQVKS--------------RFPPRVPD
IKKNIEALMEKDYIERLDGD------EIAY--
>Aspergillus_oryzae_XM_001819284.1| .
EYLS---LFFDENLKKG------------------IKGKTET-----------EVDALLD
NGITLLRYV-KDKDLFEA-YYKKHLSR--------RLLMKRS----------------VS
MDAERQMISKMK----------------MEVGN---QFTQRLESMFK---DMTVSEDLTA
SYKEHI-----------------------------------------------RGAGDPD
QKPVDLEINVLTS-------TMWPMEAMSS--------------------------IKG-
DEVQLPCIFPKEIDHLRQSFEQFYLS----------------------------------
---KHNGRKLSW-QASMGTADIRATFHRSNGK----------------------------
------------------------------------------------------------
-----------VQRHELNVSTYAMVILLLFNDVPQGEP--------------------LT
YEEIQARTRIP-----DHDLIRNLQSLAVAPKTR--VLKKDPMS----------------
----------------------------------KDVKPADRFVFNNDFQ-------SPF
MKVRIG--------------------------VVSGSANKVENQDQRK--ETEKRMND--
-ERGASIEAAVVRIMKQR--KTLVHSKLMSEVLSQLSA--------------RFVPDVNM
IKRRIESLIDREYLERVGED----PPTYGYVA
>Aspergillus_oryzae_XM_001824058.1| .
EMIA---KYVDRLLKGGWKLPP-------------GRKAEDVP----LADEDAEINRQLD
QVLDLFRFV-HGKAVFEA-FYKNDLAR--------RLLMGRS----------------AS
DDAEKSMLARLK----------------TECGS---SFTHNLESMFK---DMDVARDEMA
AYNSIQ-------------------------------------------------RERKH
RLPVDLNVSVLSA-------AAWPSYPDVQ------------------------------
------VRIPPEIATAVSDFEKFYYS----------------------------------
---KYNGRKLNW-KHQLAHCQLRARFPKG-------------------------------
------------------------------------------------------------
-------------DKELVVSSFQAIVLLLFNDISEKG--------------------TLS
YLQIQEATKLS-----DQELKRTLQSLACAKYR---VLAKKPKG----------------
----------------------------------REVNTTDEFSYNEGFS-------DVK
MRIKIN------------------------------QIQLKETKEENK--TTHERVAA--
-DRHYETQAAIVRIMKSR--KTITHPELVAEVIKATRS--------------RGVLEPAD
IKKNIEKLIEKDYMEREEGN------RYQYVA
>Aspergillus_terreus_XM_001210577.1| .
ELLA---KYTDSLLKKG------------------SKAAEES-----------ELEEMLV
QIMTVFKYI-EDKDVFQK-FYSKMLAK--------RLVHVSS----------------VS
DDAETSMISKLK----------------EASGF---EYTNKLQRMFQ---DIQISKDLNA
SYKDWQ---------------------------------------------EKVLDDDDR
KKLVDTNFQILGT-------GFWPLQAPST------------------------------
-----DFLAPPEIVKTAERFQNFYFD----------------------------------
---KHNGRKLTW-LWQLCKGEIKANYIKN-------------------------------
------------------------------------------------------------
----------TKVPYTFQVSTFQMGILLLFNETDT-----------------------LE
YSDIQKATSLA-----PEILEPNLGILLKAK-----VLTISPEG----------------
----------------------------------SKPGPGTSFSLNYNFK-------NKK
IKVNLN------------------------------IQIKSEQKVESD--ETHKTIEE--
-DRKLLLQSAIVRIMKSR--KKMKHVQLVQEVIQQVKS--------------RFPPKVPD
IKKNIELLMEKDYIERLDGD------EIAY--
>Aspergillus_terreus_XM_001211178.1| .
EMIA---KYVDRLLKGGWKLPP-------------GRNADDVP----LADEDAEINRQLD
QVLDLFRFV-HGKAVFEA-FYKNDLAR--------RLLMGRS----------------AS
DDAEKSMLSRLK----------------TECGS---SFTHNLESMFK---DMDVARDEMV
AYNSLQ-------------------------------------------------RERRH
RLPVDLNVSVLSS-------ASWPTYPDVQ------------------------------
------VRIPPEIATAVDDFEKFYYN----------------------------------
---KYQGRKLNW-KHQLAHCQLRARFPKG-------------------------------
------------------------------------------------------------
-------------DKELVVSSFQAIVLLLFNEVPEGG--------------------SLS
YAQIQEATSLS-----DKELKRTLQSLACAKYR---VLSKKPKG----------------
----------------------------------RDVNPTDEFSYNAGFS-------DAK
MRIKIN------------------------------QIQLKETKEENK--TTHERVAA--
-DRHYETQAAIVRIMKSR--KTITHPELVAEVIKATRS--------------RGVLEPAD
IKKNIEKLIEKDYMEREEGN------RYQYVA
>Aspergillus_terreus_XM_001215013.1| .
EHLS---LFFDENLKKG------------------IKGKTDD-----------EVDALLE
NGITLLRYI-KDKDLFEA-YYKKHLSR--------RLLMKRS----------------VS
MDAERQMISKMK----------------MEVGN---QFTQRLESMFK---DMTISEDLTT
SYKKHI-----------------------------------------------QQSGDPD
QKRVDLDINVLTS-------TMWPMEIMSN--------------------------TRD-
DQVQLSCIFPKEIDSVRQSFEKFYLD----------------------------------
---KHSGRKLSW-QASMGTADIRATFHRSNGK----------------------------
------------------------------------------------------------
-----------VQRHELNVSTYAMVILMLFNDVESGES--------------------LT
FEEILERTRIP-----DHDLKRNLQSLAVAPKTR--VLKKDPMS----------------
----------------------------------KDVNPGDKFFFNNEFQ-------SPF
MKVRIG--------------------------VVSGGASKVENQDQRK--ETEKRMND--
-ERGASIEAAVVRIMKQR--KKLVHSQLMTEVLSQLSS--------------RFSPDVNM
IKKRIESLIDREYLERVHDD----PPTYGYLA
>Blumeria_graminis_ABSB01005395.1| .
------------------------------------------------GDDDAELDRQLE
QALELFRFI-EGKDIFEA-FYKKDFAR--------RLLMARS----------------AC
QDAERNMLAKLK----------------LECGC---TFTQNLEQMFK---DMETSRDEMT
AYRKSL--------------------------------------------------KKPK
KETIDLQVNILYE-------AAWPSYPDVV------------------------------
------VNLPPEVAVHVEKFDHFYTQ----------------------------------
---KHSGRRLTW-KNSLAHCVIKAQFNKG-------------------------------
------------------------------------------------------------
-------------AKELLVSAFQAIVLVLFNNVKPSD--------------------PLS
YSTIQQVTGLV-----DLELQRTLQSLACAKFR---VLTKHPKG----------------
----------------------------------REVNNTDTFTVNTNFT-------DAK
YKVKIN------------------------------QIQLKETKEDNV--ETHEKVFR--
-DRQYETQAAIVRIMKSH--KTMTHSNLISEVIEQTKG--------------RGAVEISE
IKSNIDS-------------------------
>Bos_taurus_AC150564.4 .
ELIA---KHVDSKLRAG------------------NKEATDE-----------ELERMLD
KVMILFRFI-HGKDVFEA-FYKKDLAK--------RLLVGKS----------------AS
VDAEKSMLSKLK----------------HECGA---AFTSKLEGMFK---DMELSKDIMV
HFKQYM-------------------------------------------------QNQSD
PGSIDLTVNILTM-------GYWPTYTPME------------------------------
------VHLTPEMIKLQEVFKTFYLG----------------------------------
---KHSGRKLQW-QTTLGHAVLKAEFKEG-------------------------------
------------------------------------------------------------
-------------KKEFQVSLFQTLVLLMFNEGDG-----------------------FS
FEDIRMATGIE-----DSELRRTLQSLACGKAR---VLLKSPKG----------------
----------------------------------KEVEDGDKFLFNAEFK-------HKL
FRIKIN------------------------------QIQMKETVEEQV--STTERVFQ--
-DRQYQIDAAIVRIMKMR--KTLGHNLLVSELYNQL----------------KFPVKPGD
LKKRIESLIDRDYMERDKDS----PNQYHYVA
>Bos_taurus_XM_580700.4| .
EQFA---RHIDQRIQGSR--------------IGGARGMEMLA----------QLQRCLE
T-VLIFSGL-EIATTFEH-YYQHYMAD--------RLLGVGS-SWLEGAVLEQIGPCFPT
RLPQQ-MLRSLS----------------TSEEL---QRQFHVYQLQRL--DQELLKLEDT
EKKIQVGAGEGTKRGTGEEAELEAG------AVAAAAAAGVAGEEEEEEEEDESEDLYYE
GAMPEVSVLVLSP-------RCWPTASICH------------------------------
-TLNPRTCLPAYLRGTLNRYSNFYNKRQTYPALE--------------------------
---RAPQRRLQW--TWLGRAELQ--FG---------------------------------
------------------------------------------------------------
-------------DQTLHVSTVQMWLLLHFNELKA-----------------------VS
VESLLSLSGLP-----PDVLNQAVGPLTSSRGP---LDLDETKD----------------
------------------------------------TPAGLLKIRDSSEEP-----RPRR
GNVWLIP-------------------------------AQTYLKAEDE---EGRNLEK--
--RRNLLNCLIVRILKAHGDEGLHIDQLVCLVLEAWQKGPCPPRGLVSSLGRGSTCGSAD
VLSCILHLLGKGTVRRQDDR----PQMLSYAV
>Bos_taurus_XM_589507.2 .
ELLA---QYCDSLLKKS------------------SKNPEEA-----------ELEDTLN
HVMTVFKYM-DDKDVVQK-FYTKMLAK--------RLVHQNS----------------AS
DDAEASMVSKLK----------------QACGF---EYTSKLQRMFQ---DIGVSKALNA
QFKKHL--------------------------------------------------MDSE
PLDLDFSIHVLSY-------GWWPFEESCT------------------------------
------VLLPSELEPCYRRFTAFYAS----------------------------------
---CYSDRKLSW-AYQLSEGELVTNYFKN-------------------------------
------------------------------------------------------------
-------------NYTLRVSTFQMAILLQYNTEDA-----------------------YT
IQQLMDSTQIK-----MDIVAQVLQILLKFK-----LLVLEDKSAN--------------
-------------------------------VDEVELKPDTLIKLHFGYK-------SKK
LRVNIS------------------------------LPMKIEQKREQE--TMYKNIEE--
-DRKLLIQAAIVRIMKMR--KVVKHQQLLGEVATQLSS--------------VFKPQISV
IKKCIDILIEKEYLERVGDE----KDTYSYLA
>Bos_taurus_XR_027909.2| .
EQFA---RHIDQQIQSGL--------------MGGTPGVEVLG----------RLQWHLE
P-IMVLSGL-ELATTFEH-FYQHYMAD--------RLLSLGS-SWLEGAVLEQIGLCFPN
RLPQQ-MLRSLS----------------TSEEL---QRQFHVYQLQQL--DKLFLEQEDE
EEQGLEEEEVRA---------------------------------REREEEEAEKELFIE
DPSPTVSVLVLSP-------RCWPVSPLCY------------------------------
-LYHPRKCLPTEFCDALDRFSSFYNQSQNHPALD--------------------------
---VGPHRRLQW--TWLGRAELQ--FA---------------------------------
------------------------------------------------------------
-------------DQTLHVSTVQMWLLLHFNQTEE-----------------------VS
VEALLKNSGLS-----PELLLQALLPLTSDSGP---LTLQEGQD----------------
-----------------------------------FPPRGVLRLREPGLQ-------PRG
EALWLLP-------------------------------PQTYLNVEKD---EGRTLEQ--
--KRNLLSCLLVRILKAHG-KGLHIDQLVCLVLEAWHKGPNPPGSLGRAIAGGVACTSTD
VLSCILHLLGQGYVERRDDW----PQILTYAT
>Bos_taurus_XR_042848.1| .
EQFA---QHIDQRIQGSW--------------IGGARGMEMLA----------QLQLCLE
T-ILIFSGL-EIATTFKH-YYQHYMAD--------RLLGVGS-SWREGAVLEQIGPCFPN
RLPQQ-MLQSLS----------------TSEEL---QHQLHVYQLQRL--DQELLKLEDT
EKKIQVSRDASGRGHERGTGEEAE----------LEAAALAAAATASVAGEEEGEDLYYE
GAMPEVSVLVLSP-------RCWPTASICH------------------------------
-TLNPRTCLPAYLRG-TLNYSNFYNKCQSCPALE--------------------------
----GPQRRLQW--TWLGRAELQ--FG---------------------------------
------------------------------------------------------------
-------------DQMLHVSTMQMWLLLHFNKLKA-----------------------VF
VESLLALSGLP-----PDMLNQAVGPLTSSRGP---LDLDETKD----------------
------------------------------------TPAGLLKIRDGSEEP-----RPRR
GNVWLIP-------------------------------AQTYLKVEDE---EGRNLEK--
--RRNLLNCLIVRILKAHGDEGLHVSQVVCLVLEAWQKGPCPPRGLVSNFGRGSTCGSAD
VLSCILYLLGKGTVRRQDDR----PQMLSYAV
>Botryotinia_fuckeliana_NZ_AAID01001478.1| .
EYVS---LFIDDNLKRG------------------IKGKTEV-----------EIDEVLD
KATTLLRYI-QDKDMFER-YYKKHLAK--------RLLLNKS----------------ES
TDVEKQMISRMK----------------LEIGN---SFTTKLEGMFK---DVTMSEELTQ
NYRNHI-----------------------------------------------NNLGDKD
HKQIELSAIVLST-------NCWPTEIIGG------------------------IPSSDE
G-PRQYCNWPPEMQKLQDSFKAFYLK----------------------------------
---DRNGRMLTW-LGNLGNADIRCYFPAIPGETGPKSR----------------------
------------------------------------------------------------
-----------ERKYELNVNTYGMIILMLFNDLPDGAT--------------------LS
YEEIQERLNIS-----DKELPRALMQLSGPPKSR--VLLKKPGKPN--------------
----------------------------------ELPTIGDVFTFNSSFV-------SKS
HKIKVQ--------------------------AMGGQTSKVEGAEERR--LTEERNDE--
-HRGNVMDTVIVRIMKAR--KEFPHQQLVTEVISQLAQ--------------RFQPNINM
MKRRIESLIEREYLERIEDAK---VPTY----
>Botryotinia_fuckeliana_XM_001554582.1| .
------------------------------------------------GDEDAELDRQLE
QGLELFRFI-EGKDVFEA-FYKKDLAR--------RLLMARS----------------AS
QDAERNMLAKLR----------------GECGN---SFTHNLEQMFK---DQDISRDEMI
SYKQSL--------------------------------------------------SNTS
KTTLDLQVSVLSS-------AAWPTYPDIE------------------------------
------VNLPAEVARHIEKYDRHYKH----------------------------------
---KHSGRRLTW-KHSLAHSVVKATFKKS-------------------------------
------------------------------------------------------------
-------------VKELLVSGFQAIVLVLFNDLEDGG--------------------HLS
YKDISKATGLV-----DVELKRTLQSLACAKIR---PLAKYPKG----------------
----------------------------------RDINDTDTFTINLNFS-------DPK
YRIKIN------------------------------QIQLKETKEENK--ETHERVIQ--
-DRSFETQAAIVRIMKSR--KTMTHQNLVAEVINQTKG--------------RGAVEPAE
IKKHIEKLIEKDYIEREDGG------HYT---
>Branchiostoma_floridae_XM_002202899.1| .
EYLS---LFIDDKLKKG------------------VKGLTEQ-----------EIENILD
KTMVLFRYL-QEKDVFER-YYKQHLAR--------RLLMNKS----------------VS
DDSEKNMISKLK----------------TECGC---QFTSKLEGMFK---DMSISNSLMD
DFKQHL------------------------------------------------QNTGTT
LSGIDLSVRVLTT-------GFWPTQSSSP------------------------------
-----KCNIPVQARNAFETFKRFYLV----------------------------------
---KHSGRQLTL-QHHMGSADLNATFYGPRKE----------------------------
------------------------------------------------------------
------GGGSNARKHILQVSTFQMCVLMLFNNRDK-----------------------LT
YEEIQSETDIP-----DRDLTRALQSLALGKAQQR-VLVKEPKV----------------
----------------------------------KEIEPSHQFYINDQFT-------SKL
HRVKIQ----------------------------TVAAK-GESDPERK--ETRNRVDE--
-DRKHEIEAAIVRIMKSR--KRMQHNVLVAEVTQQLKA--------------RFLPSPVV
IKKRMEGLIEREYLARAPED----RKVYTYVA
>Branchiostoma_floridae_XM_002208325.1| .
ELIA---KYVDSKLRAG------------------NKEATEE-----------ELERMLD
KIMVLFRFI-HGKDVFEA-FYKKDLAK--------RLLVGKS----------------AS
VDAEKSMLSKLK----------------QECGG---AFTSKLEGMFK---DMELSRDIMV
HFKQHI-------------------------------------------------QHQKD
SISIDLTVNILTM-------GYWPTYIPME------------------------------
------VHLPPEMVRYQEIFKSFYLA----------------------------------
---KHSGRKLQW-QPTLGHCVLRADFRAG-------------------------------
------------------------------------------------------------
-------------KKELQVSLFQSLVLIMFNDGDD-----------------------FT
TEYIKQYTGIE-----DGELRRTLQSLACGKAR---VIIKTPKG----------------
----------------------------------KDVEDGDQFTFNNDFK-------HKL
YRIKIN------------------------------QIQMKETQEENV--NTTERVFQ--
-DRQYQIDAAIVRIMKTR--KTLTHTLLVSELYNQL----------------KFPVKPAD
LKKRIESLIDRDYMERDKEN----SNQYHYVA
>Branchiostoma_floridae_XM_002210983.1| .
ELLA---NYCDMLLRKTP----------------LSKKLTSD-----------EIDARLK
DVLLVLKYV-QNKDVFMR-YHKAHLTR--------RLILDSS----------------AD
SEKEENMVEWLR-----------------EVGMPA-DYVNKLARMFQ---DIKVSEDLNS
QFKEAIRDKG---------------HGSIADCVNIKVLNAGAWARSSERVFFTLHIFVSF
ASTDCVNIKVLNA-------GAWARSSERV------------------------------
-----FVSLPMELEDYIPEVEEYYRK----------------------------------
---THSGRKLQW-HHLMSNGIITFKNKVG-------------------------------
------------------------------------------------------------
-------------QYDLEVTTFQMAVLFSWNQRPLER---------------------IP
LENLRLATELP-----DTELRRTLWSLVAFPKIKRQVLVYEPEAQS--------------
---------------------------------PKDFQEGTVFWVNQEFGLIKNGKLQKR
GKINLIG------------------------------RLQLSTERTRE--EDNEGIIQ--
-LRILRTQEAIVKIMKMR--KRISNAQLQTELVEILKN--------------MFIPSKKM
IKEQIEWLIEHKYMRRDEDN----INMFIYMA
>Branchiostoma_floridae_XM_002221807.1| .
ELLA---RYCDSLLKKS------------------SKNPEEA-----------ELEDTLN
QVMIVFKYI-EDKDVFQK-FYAKMLAK--------RLVQHNS----------------AS
DDAEASMISKLK----------------QACGF---EYTSKLQRMFQ---DIGVSKDLNE
QFKKHL-------------------------------------------------EKSGE
PLDVDFSIQVLSS-------GSWPFQQGAS------------------------------
------FTLPSELERSFQRFTTFYSS----------------------------------
---QHSGRKLMW-LYHMSKGELVTNCFKN-------------------------------
------------------------------------------------------------
-------------RYTLQASTFQMSVLLQFNQADS-----------------------YT
VQQLHEHTQLK-----MDILQQVLAILLKAK-----LLVSEDQE----------------
----------------------------------EELKSESVVSLFLGYK-------NKK
LRVNIN------------------------------VPMKTEQKQEQE--TTHKHIEE--
-DRKLLIQAAIVRIMKMR--KVLKHQQLLGEVLTQLSS--------------RFKPRVPV
IKKCIDILIEKEYLERVDGE----KDTYSYLA
>Branchiostoma_floridae_XM_002228533.1| .
EWLA---KYCDMLLKRS------------------TKGMSES-----------EVDDKLS
ASITVFKYL-DDKDVYQK-FYSKMLAK--------RLIQGNS----------------VS
MDAEEAMINRLK----------------QACGY---EFTNKLHRMYT---DINVSAEHNK
KFNEWM-------------------------------------------------RENKE
ELGIHFNIYVLQA-------GAWPLGLTNP------------------------------
----SPLNIPQELEKSVKMFDMFYKE----------------------------------
---RFNGRKLTW-LHQLCNGEVRTCFLKK-------------------------------
------------------------------------------------------------
-------------SYIITLSMYQMAVLLLFNGSDK-----------------------LT
MAEIQSSTQMA-----EGELGKNVQSLVDAK-----LLINLDGK----------------
----------------------------------EQLTPNVVLTVNVEYT-------NKR
TKFKIP------------------------------ALYQKETVQEVE--QAHKAVDE--
-DRKLYLQAAIVRIMKAR--KALKHNTLIQEVISQSRA--------------RFNPSISM
IKRCIEQLINKEYIARSNDA----ADEYTYIA
>Brassica_rapa_AC189385.2| .
EFIS---LFVDDKLRKG------------------LKGIADV-----------DVEVILD
KVMMLFRYL-QEKDVFEK-YYKQHLAK--------RLLSGKT----------------VS
DDAEKSLIVKLK----------------TECGY---QFTSKLEGMFT---DMKTSEDTMR
GFYGSH---------------------------------------------------PEL
SEGPSLTVQVLTT-------GSWPTQPAVP------------------------------
------CNLPAEVSVLCEKFRSYYLG----------------------------------
---THTGRRLSW-QTNMGTADIKAVFGKGQ------------------------------
------------------------------------------------------------
-------------KHELNVSTFQMCVLMLFNNSDR-----------------------LS
YKEIEQATEIP-----APELKRCLQSLACVKGKN--VIKKEPMS----------------
----------------------------------KDIGEDDLFVVNDKFT-------SKF
YKVKIG----------------------------TVVAQ-KETEPEKQ--ETRQRVEE--
-DRKPQIEAAIVRIMKSR--KILDHNNIIAEVTKQLQP--------------RFLANPTE
IKKRIESLIERDFLERDNTD----RKLYRYLA
>Brassica_rapa_AC189408.2| .
EFIS---LFVDDKLRKG------------------LKGIADA-----------DVEVVLD
KVMMLFRYL-QEKDVFEK-YYKQHLAK--------RLLSGKT----------------VS
DDAEKSLIVKLK----------------TECGY---QFTSKLEGMFT---DMKTSEDTMR
GFYGSH---------------------------------------------------PEL
SEGPTLIVQVLTT-------GSWPTQPAVP------------------------------
------CNLPAEVSVLCEKFRSYYLG----------------------------------
---THTGRRLSW-QTNMGTADIKAIFGKGQ------------------------------
------------------------------------------------------------
-------------KHELNVSTFQMCVLMLFNNSDR-----------------------LS
YKEIEQATEIP-----APDLKRCLQSLACVKGKN--VIKKEPMS----------------
----------------------------------KDIGEEDLFCVNDKFT-------SKF
YKVKIG----------------------------TVVAQ-KETEPEKQ--ETRQRVEE--
-DRKPQIEAAIVRIMKSR--KILDHNNIIAEVTKQLQP--------------RFLANPTE
IKKRIESLIERDFLERDNTD----RKLYRYLA
>Brugia_malayi_XM_001892856.1| .
--------------------------------------MNES-----------EQESLQD
KSMVLFRFL-QEKDVFER-YYKSHLAK--------RLLLQKS----------------MS
DDAEKAMVSKLK----------------TECGC---QFTSKLEGMFK---DIELSNILMG
DFRDYK------------------------------------------------ERAEIA
HDSVDITVRVLTS-------GYWPTQAAPD------------------------------
------CVLPPVAAQAFESFRTFYLS----------------------------------
---KHNGRKISL-NPMLGHADVKAVFYGTNANAEELSQQESDLAGPSV------------
------------------------------------------------------------
------APRGKEEYKILTVSTYQMCVLLRFNNKSK-----------------------IT
FEELAAETQIP-----DKELKRSLLSLAMGKPTQR-ILCRKGHG----------------
----------------------------------REIENSDEFWVNDAFT-------SKL
TRIKIQ----------------------------MVSGR-AEAEPERK--ETRSRIDE--
-DRKHEVEAAVVRVMKAR--KKLLHNVLVAEVTQQLKH--------------RFMPNPQL
IKKRIESLIERDYLARDKND----HRCYEYVA
>Brugia_malayi_XM_001895703.1| .
ELLA---RYCDLLLKKS------------------AKNPEEN-----------ELEELLN
QIMIVFKYI-EDKDVFQK-FYTKMLAK--------RLVNELS----------------AS
DEAESNMISKLK----------------QMCGF---EYTSKLQRMFT---DTSLSKDITE
RYKQYL-------------------------------------------------AAKNT
NLGLDFSIMVLGS-------GVWPFSQSPI------------------------------
------FDIPVQLTKCMESFNEFYQT----------------------------------
---QHTGRKLTW-LLAQCRGELSAYGFQR-------------------------------
------------------------------------------------------------
-------------KYTFTATTAQMAVLMLYNENTE-----------------------MT
LQHICDSTKLR-----HEVVAQIAQALVKVE-----LLSIAGPKIDID------------
----------------------------------VNTPLETVLRLNSHFS-------NKK
LKVDLS-----------------------------KTMARAEIRQETV--EVHKSVED--
-DRRLVVQAAIVRIMKMR--KKMKHTQLITEVLAQLAS--------------RFKPKVPM
IKKCIDILIEKEYLQRVENE----KDLYEYLA
>Brugia_malayi_XM_001900501.1| .
ERLA---RYTDTLLRKS------------------GKGLSDG-----------ELDTKLT
QAIIIFRYI-EDKDIFQK-FYSKMLAN--------RLITNAS----------------LS
KDAEESMINKLK----------------QACGF---EFTSKLSRMFT---DVGLSHELTD
KFVSHC-------------------------------------------------AVSNV
TLNVQMAVLILQA-------GAWPLSAPNS-----------------TPTSGVDGKDSTT
AVQVTGFIVPPVLLPSIEHFERYYQA----------------------------------
---SHNGRKLTW-LFNLASVEVKLHYLDK-------------------------------
------------------------------------------------------------
-------------MYQVTMSVHQLAILLCFETRDS-----------------------VT
LSYIEKATGLS-----DELLSRNARALVDSG-----ILIMVKKE----------------
------------------------------------MNEANEVALNLLLT-------SKR
LRFKVL-----------------------------VPQLQRHAEKEAE--HVNITAQQ--
-DRKYYMECTIVRIMKTR--KVLKHAALVNEVIEQTKS--------------RFTPDVNF
IKKNIESLIEKLYIQRTDQN-----DEYQYLA
>Brugia_malayi_XM_001901874.1| .
ELLA---NFTDLILRKTS----------------LSKRLSSE-----------EIDAKLN
DVLLILKYV-QNKDVFMR-FYKTHLTR--------RLILELS----------------AD
QEKEEQMITRMR-----------------EVGMPA-DFVTKLFRMLQ---DIEVNKDLNS
IFKSSI-----------------------------------------ASNNNCIAEAFKF
VNVDSISIKILNA-------GAWSRGAADR------------------------------
----TQVQMPRELEDFIPEVEDFYRK----------------------------------
---QHSGRKLQW-HHHWSHGTVIFTNKMG-------------------------------
------------------------------------------------------------
-------------KFDLDVTTLQLSVLYCWNDRPHEQ---------------------LS
FECLRTATQLS-----APELMRTLYSLVAFPKMRHQVLCTNCSTLN--------------
---------------------------------SRDFNDSTLFWINQQFTVIKNGREQNR
GRINLIG------------------------------RLQLSMKTNVQ--EEHDDIIA--
-LRILRVQEAIVKVMKVR--KRCQSAQLQTELIQLLKH--------------MFLPPKKM
IKEQIEWLIENGFIARDSND----LNVFLYV-
>Caenorhabditis_briggsae_XM_001665917.1| .
ELLA---RYCDQLLRKS------------------SKNPDEA-----------ELEDLLT
KVMIVFKYI-EDKDVFSK-FYTKMFSK--------RLITDLS----------------AS
DESEASFISKLK----------------SMCGY---EYTARLSKMVN---DTQVSKDLTA
EFKEKK-------------------------------------------------SHLLG
EKPIEFNVLVLSS-------GSWPTFPNST------------------------------
------LTLPHQLSSTIDVFGQYYNE----------------------------------
---KFNGRRLTW-VYSQSRGEVTSSAFSK-------------------------------
------------------------------------------------------------
-------------KYVFTVTTAQMCTLLLFNEQAS-----------------------FT
VQQISEATGLE---------GKTCAGIAGS------LIKNLVLKSD--------------
-----------------------------APLEGEEIPMTAAVSLNNSYT-------NKK
VRVDLS-----------------------------KMSLKQEAVRDTE--VVQKNAEE--
-DRKSLISACIVRIMKTR--KRVPHTQLMSEVITQLTG--------------RFKPKVDV
IKRCIGSLIEKEYMLRVEGQ----KDVYDYMA
>Caenorhabditis_briggsae_XM_001674006.1| .
ELLA---NYCDLLLRKTQ----------------LSKKLTSE-----------EIDEKLG
QVLLVLKYV-ENKDVFMR-FHRAHLSR--------RLILEMS----------------AD
QEKEEMMVTKLR-----------------ECGMPS-DAVNKLSRMLQ---DIELNKDMNT
LFKKVL-----------------------------------------------TGTNNNK
SIADSINLKVLNG-------GAWGRGGSER------------------------------
----IRFSLPRELEDFVPEMEAFYKK----------------------------------
---HHNGRKLNW-MHHWSSGTMVFGTASG-------------------------------
------------------------------------------------------------
------------GRFDLEITTFQMAVLFCFNERAHEK---------------------IS
LETLRLATELP-----DAELNRTLLSLVSYPKMRSQILLCDVASQNIT------------
---------------------------------ARDFTDSTKFSINHNFHLVKNGKSQQR
GKVNLIG------------------------------RLQLSLEANAE--KEHESIVA--
-LREYRVQEGIVKILKTR--KTITLAQMTMELVEILKP--------------LFIPNRRI
IKEQIDWLIENRFMERRPDD----INTFVYLA
>Caenorhabditis_briggsae_XM_001680486.1| .
--------FCDGMMRKG------------------TRIDGDL-----------EMEETQR
KTANLLAYL-NDKDIFIK-IFTKYFAR--------RLINGQS----------------AS
EEAETNFIAKLT----------------EAFGC---EYTFRLTKMVQ---DTQVSKDLSS
EFKDQR-------------------------------------------------SKASR
ATKIEFGIQVLST-------GTWPSFQLIN------------------------------
------LNLPRDLTTTAERFSEFYIR----------------------------------
---KFSGRKLSW-VHTQSRGEITSTAFKKK------------------------------
------------------------------------------------------------
-------------KYVFGVTTPQMVIMLLFNEQLQ-----------------------YS
LDTIREASGMD-----QKSTQLVLGSLANSG-----ILKIGDSE----------------
----------------------------------------GEVHLNLDYS-------NKK
VRVDLS------------------------------RITVTQETRETE--AVQKVVDE--
-NRTFIISAAIVRIMKMR--KQSTHQNLMTELIDQLKT--------------RFKPKVEL
IKKCIGMMIEKEYIRRNKDD----RDIYEYMA
>Caenorhabditis_briggsae_XM_001680487.1| .
ELIA---RYCDLLMKKN------------------SKMPDEM-----------EMDVLQK
NVITIFKYL-EDKDIFMK-FYTKHFSK--------RLLNEQS----------------AS
DEAESSFISKLT----------------ECCGF---EYTSRLAKMVQ---DTQVSKDLSS
GFKDQQ------------------------------------------------LESSRS
KKSIEFGIQVLST-------GTWPSMMLVN------------------------------
------LNLPRDLSTTVEGFTAFYNT----------------------------------
---KFTGRKLSW-IYNQSRGEITSTAFKGK------------------------------
------------------------------------------------------------
-------------KYVFGATTTQMCTLLLFNEQLE-----------------------YS
AEKIQEATGLD-----TKTTQMVLGSLVKNQ-----VLKIKGAE----------------
-----------------------------DVKDADKVSMNADLVLNMGYS-------NKK
VRVDLS-----------------------------KMTMAVQTAKDQE--SVQKSMEE--
-DRKNIIQAAIVRIMKTR--KQCSHQKLMVELIEQLST--------------RFKPKVEL
IKKCIGSLIEKEYLKRNEDQ----RDLYDYLA
>Caenorhabditis_elegans_cul-1_NM_066908.3| .
ELLA---RYCDQLLRKS------------------SKMPDEA-----------ELEELQT
KIMVVFKYI-DDKDVFSK-FYTKMFSK--------RLISELS----------------AS
DEAEANFITKLK----------------SMCGY---EYTARLSKMVN---DTQVSKDLTA
DFKEKK-------------------------------------------------ADMLG
QKSVEFNVLVLSS-------GSWPTFPTTP------------------------------
------ITLPQQLSKTIEIFGQFYNE----------------------------------
---KFNGRRLTW-VYSQSRGEITSTAFPK-------------------------------
------------------------------------------------------------
-------------KYVFTATTAQMCTMLLFNEQDS-----------------------YT
VEQIAAATKMD-----EKSAPAIVGSLIKN------LVLKADTELQ--------------
--------------------------------KEDEVPMTATVSLNKAYM-------NKK
VRVDLS-----------------------------KFTMKQDAVRDTE--NVQKNVEE--
-DRKSVISACIVRIMKTR--KRVQHQQLMTEVITQLSG--------------RFKPKVEM
IKRCIGSLIEKEYMLRTEGQ----KDLYEYLA
>Caenorhabditis_elegans_cul-6_NM_070011.2 .
DYLA---RYCDQLLKKN------------------SKVQD---------------ETALD
KALTVLKYI-SEKDVFQL-YYQNWFSE--------RIINNSS----------------AS
DDAEEKFITNLT----------------ATEGL---EYTRNLVKMVE---DAKISKDLTT
EFKDIK-----------------------------------------------------T
EKSIDFNVILQTT-------GAWPSLDQIK------------------------------
------IILPRELSTILKEFDTFYNA----------------------------------
---SHNGRRLNW-AYSQCRGEVNSKAFEK-------------------------------
------------------------------------------------------------
-------------KYVFIVTASQLCTLYLFNEQDS-----------------------FT
IEQISKAIEMT-----AKSTSAIVGSLNPVIDP---VLVVDKGNEK--------------
----------------------------------DGYPPDAVVSLNTKYA-------NKK
VRVDLT-----------------------------TAIKKATADRETD--AVQNTVES--
-DRKYEIKACIVRIMKTR--KSLTHTLLINEIISQLKS--------------RFTPNVQM
IKICIEILIEQLYIRRSENE----HNVYEYLA
>Caenorhabditis_elegans_cul5_NM_073215.3| .
ELLA---NYCDLLLRKTQ----------------LSKKLTSE-----------EIDEKLN
QVLLVLKYV-ENKDVFMR-FHRAHLSR--------RLILEMS----------------AD
QEKEEMMVTKLR-----------------ECGMPS-DAVNKLSRMLQ---DIELNKDMNS
SFKKAL-----------------------------------------------TGTNNNK
SIADSINMKVLNG-------GAWGRGGSER------------------------------
----IRFSLPRELEDFVPEMEAFYKK----------------------------------
---QHNGRKLCW-MHHWSSGTMVFGTANG-------------------------------
------------------------------------------------------------
------------GRFDLECTTFQMAVLFCFNDRAHDK---------------------IS
LETLRLATELP-----DAELNRTLLSLVAYPKMRYQILLCDVPSTTVT------------
---------------------------------ARDFTDSTKFLINHDFNVVKNGKSQQR
GKVNLIG------------------------------RLQLSLEANAE--KEHESIVA--
-LRELRVQEGIVKILKTR--KTYTLAQLTMELVEILKP--------------LFIPNRKI
IKEQIDWLIENKYMERRADD----INTFVYIS
>Caenorhabditis_elegans_NM_063124.3_CUL4 .
ELIS---KHFHTLLHSS------------------NKNVSDDT----------TLDQMVD
EAIVLFRYL-RGKDVFEA-YYKRGLAK--------RLFLERS----------------AS
VDAEKMVLCKLK----------------TECGS---AFTYKLEGMFK---DMDASENYGR
LFNQYL--------------------------------------------------EHMN
KEKANFTARVITP-------EYWPTYDTYE------------------------------
------INIPKEMRDTLTDYQDFYRV----------------------------------
---QHGNRNVKW-HHGLASAVISASFRPG-------------------------------
------------------------------------------------------------
------------CKKELIATMYQTVILLLFNKCET-----------------------WT
VAEIVEHTKIL-----EIEVVKNVLALLGGRDKPK-VLQRVEGGGSEKKEGT--------
----------------------------------VENLKNEKFVVNSKFT-------EKR
CRVRIA------------------------------QVNIKTAVEETK--EVKEEVNS--
-DRQYKIDAAVVRIMKAR--KQLNHQTLMTELLQQL----------------RFPVSTAD
IKKRLESLIEREYISRDPEE----ASSYNYVA
>Caenorhabditis_elegans_U58085.1| .
EFVA---LYMDDMLRSG------------------LKCVSDA-----------EMDNKLD
NVMILFRYL-QEKDVFEK-YFKQYLAK--------RLLLDKS----------------CS
DDVEKALLAKLK----------------TECGC---QFTQKLENMFR---DKELWLTLAT
SFRDWR-------------------------------------------------EAQPT
KMSIDISLRVLTA-------GVWPTVQCNP------------------------------
------VVLPQELSVAYEMFTQYYTE----------------------------------
---KHTGRKLTI-NTLLGNADVKATFYPPPKASMSNEENGPGPSGSGES-----------
------------------------------------------------------------
------MKERKPEHKILQVNTHQMIILLQLNHHNR--------------------ISCQH
EQQLMDELKIP-----ERELKRNLQSLALGKASQR-ILVRKNKGK---------------
----------------------------------DAIDMSDEFAVNDNFQ-------SKL
TRVKVQ----------------------------MVTGK-VESEPEIR--ETRQKVED--
-DRKLEVEAAIVRIMKAR--KKLNHNNLVAEVTQQLRH--------------RFMPSPII
IKQRIETLIEREYLARDEHD----HRAYQYIA
>Caenorhabditis_elegans_Z92822.2 .
ERLA---RYTDGLLKKS------------------TKGLSET-----------DLEAKLD
SAIVIFRYI-EDKDIFQK-FYSKMLAN--------RLIASTS----------------IS
MDAEELMINKLK----------------QACGY---EFTSKLSRMFT---DIGLSQELSN
NFDKHI---------------------------------------------ADIKTVQPD
VKFVPTQTMILQA-------GSWPLNAPQL----------------------STNSNNQT
AQDVANFHLPRILQPVIQEFEKFYTG----------------------------------
---KHNGRKLTW-LFNMSQGDVRLTYLDK-------------------------------
------------------------------------------------------------
-------------QYVAQMYVYQMAALLCFERRDA-----------------------IL
VKDIGEEIGVS-----GDYLLKTIRTILDVT-----LLTCDD------------------
----------------------------------QNLTADSLVRLNMSMT-------SKR
MKFRLQA---------------------------PQVNKAVEKEQEAV--ANT--VSW--
-DRKYYMECAIVRIMKTR--KVLKHNALVTEIMDQTKG--------------RFSPDVPF
IKKSIEDLIEKMYIQRTDQN-----DEYQYLA
>Candida_albicans_AAFO01000007.1| .
YQLC---KYCDNFFKGK----------------------SSS----------LLFPEFEK
NVLIIFKSI-NNKQDFIN-FYKKDLSK--------RLLLLNQK---------------FK
FENEQKFINSLI----------------KVVGE--NDDVLSLTVMFK---DLTDSKDIYK
SLITVP-----------------------------------------------TANYTLL
NNSFEFNPLILEK-------KQWPNIPNNE------------------------------
--DLHEFKLPVVLQDILTEMTNQYQTLDV-------------------------------
---KYKNRQLDWTNYKLHQITMSAQFDQG-------------------------------
------------------------------------------------------------
-------------EKEITGNLLQIVLLLLFTAEDDNG---------------------YT
IEQLSSMTGINN----TQFLTKIVNSITNDKYA---ILRYDGNR----------------
------------------------------------------YYYNSSFK-------DKS
TRIKLPMIKELS---------------RSEQQQQQQQEKQVKGMNDID--LVESTVQA--
-NRDDEIKSCVVKIMKQE--RQLTIIELLNKSISVLQN--------------RRPVTMTN
LKTIIENLIELEYLKRDDHN----KNIIIYIP
>Candida_albicans_XM_713561.1| .
ELLS---VYMDYFIKQLTK--GSSS-------NKDISLKSGD-----------QTEDLIS
NSIQFLRFI-KDKDAFEA-NYANHFAK--------RFLNSKT--------GNS---PSSN
KDIEEIILAKLS----------------EEMGT---SSLDKVIKMNR---DVRLSKDTTN
DWKRYL------------------------------------------------NKQSKS
TDLVEMELKICNV-------TDWPKSMTKDYKWFSRTE----------------------
-NEETPFKWPRQLRNTIKQFDEFWSNGK--------------------------------
---KNDNKSLYW-SPKFGSMDLRITYPSR-------------------------------
------------------------------------------------------------
-------------TYEINLSTFAAIIMLLFAPQLTNADGST--------VLAFDEMKELT
YEEILELTGIP-----EPELKRHLQSIAVAPKLR--LLVKVPMS----------------
----------------------------------KDVNKNDVFKLNAKFKSP-----SVK
VKVLTVSASSSSSASSS----------SSSSKNTNKSVAKTEQEEELE--EVNANIME--
-GRKIEVNAAIVRILKSR--QSIKHNDLIEELLKQLSN--------------RFQPLIIL
IKQRIEDLIDKEYLKRDTDD----RNLYHYIA
>Candida_albicans_XM_716539.1| .
ELLA---RYADGFLKSN------------------SK----------------DNEMNAD
NLMIVFKFI-AERDSFEE-HYRRLLAK--------RLVNGTS----------------KS
EEMEESVIHRLQ----------------EENSI---EYTSKMTKMFT---DIKASDDLKI
KFKDGM------------------------------------------------------
NVLFDFSPMVLAR-------STWPFHSSQD------------------------------
---YNDLKLAPELKVTIDSFKAMYLQ----------------------------------
---QGKGKQIEW-LWNHGRAELKAHLTKGKG-----------------------------
------------------------------------------------------------
-----------GKPFNFIVSQIQLMVLLAYNYSKT-----------------------YT
LDDLVKIVGIK-----KELLQNHVTPFVKYK-----LLKEE-------------------
---------------------------------------GDQLVIVDHYP-------SKK
NKVSFIGAITK------------------------------TKEEDVE--EITKEVQQ--
-SRTIFLEASIVRIMKLK--KLMAPNNLLNEVVVQAGN--------------RFNAKNID
VKRAIDSLIDKEYLKRNGDD-------YEYIS
>Candida_glabrata_CR380952.1| .
EFVT---IYLDSCLKLS------------------IEKQKYK-----------QVKQDLD
AAVKLFKLL-QEKDIFSQ-YYQQQLSK--------RLLQQKS-----------------S
LDLERWLITQIK----------------SEMGS---LFTSKLEGMLR---DVNSSIELYK
TFQNTT---------------------------------------------------KEA
VAGFMFKPQILTP-------TSWPFQAPDR------------------------------
--VDPNFKLPETLQGIQDSFETFYTN----------------------------------
---KYNQRILKW-SHHLSSIEVGYQFAKT-------------------------------
------------------------------------------------------------
-------------YHEIHLPIYAASIFFLFENHDS-----------------------LT
KDEIQDMTGLP-----DVELDKLLLSMTTAPRSK--ILVKSPPS----------------
----------------------------------KIINSTDTFAINEDFTAP-----TTK
VKLQMI--------------------------IGVVQPNNGTGEPNKA--SIMDNVER--
-ERQEVTNAAIVRLMKSE--RHLQFSELQEKTAVQLAQ--------------RFTLSLAT
FKACIETLIEKEYIQRDVDD----HEFLHYIT
>Candida_glabrata_CR380956.2 .
EMLA---KYSDQLLKKS------------------TKPEVAN-----------DM--SDD
DIITIFKFI-TDKDAFES-HYRRLFAK--------RLIHGTS----------------TS
SDDEESIIKRLQ----------------TENSM---EYTGKITKMFQ---DVRLSKMLES
DFDVMI----------------------------------------------KSQSDYSR
EKFPELQPFVLAE-------NMWPFSYQEV------------------------------
-----DFRLPEELVASHKKLESMYIG----------------------------------
---KHNGRILKW-LWPLCRGELKADIGKPGR-----------------------------
------------------------------------------------------------
------------VPFVFTVTLFQMSILLLFNDKDV-----------------------LT
FEEIQEGTNLN-----IQNIASSMVPFIKFK-----LVQQLPPG----------------
--------------------------------LDNLVKGDTQFKLNRPYK-------AVK
TQINFAAGVKNDILGTISKS--------SNSVSNGVSGISDEKLSESE--KIEKELNA--
-ERQMFLEACIVRIMKTK--RNLPHSTLVNECIAQSHQ--------------RFKAKISM
IKRAIDSLIQKGYLQRGEDG-----ESYTYLA
>Candida_parapsilosis_CABE01000008.1| .
DLLS---IYMDYHIKQLSK--GST--------GKELSTQSGD-----------QTEILMN
KSVQLLRFI-KDKDAFEA-YYANHFAK--------RFLNAKGSTI----------GALKS
GDIEEMLLSKLC----------------EELGS---SSLDKVIKMNK---DIKISRDTTR
DWKNHL------------------------------------------------SKVEQL
LSLIELDLKICNV-------SVWPNSLTKDYKSSKPDG----------------------
--EEFAFKWPRQLRETIREFEEFWLSGK--------------------------------
---KNDNKSLYW-SPKFGSIDLKITYPSK-------------------------------
------------------------------------------------------------
-------------TYEINLSVYSAIIMLLFAPGLSLDGEP---------NLAFEETKEYS
YRDIVELTGIP-----SLELKRHLQSIAVAPKLR--LLIKIPMS----------------
----------------------------------KDIKEDDVFRLNDKFKSP-----TVK
VKVPTVSLASS---------------------TASGKNKKSKEQEETD--AVNANISE--
-GRRIEINAAIVRILKSR--RTVKHNELIEGLVKQLSN--------------RFQPLVVL
IKQQIEDLIDKEYLERDAND----RNVYHYIA
>Candida_tropicalis_AAFN01000066.1| .
--------YMDYYIKQLTKS-GSS-----------GILKSGD-----------QTEELIN
TSIQFLKYI-KNKDAFEV-HYANHFAK--------RFLNSKN---------------SSS
KDIEEIILGSLS----------------EELGV---SSLDKVIKMNR---DIRLSRDTTN
DWKKYT---------------------------------------------------RGR
DDIIELELKICNV-------TNWPKAMTKNYK----------------------------
--EDVLLKWPNALQHSLIAFEEYYAG----------------------------------
---KNANKKLSW-S-TFGSMLIKASLPTG-------------------------------
------------------------------------------------------------
-------------NFMIDVGVVAGNILLQFNDHEK-----------------------LK
FGEIKELVYGEDNKVEDSELKRHIKSLLISK-----LL----------------------
------------------------------------VYKNDYFLLSENKVK------SRL
LKVKTVASS-----------------------------KKSEMDEQES--ELEQEVRK--
-GMKIKTEASIVRIMKSY--KTISHQQLIEQLIQQV----------------SFSPTMLL
IKECIEDLIEKEYLKRDGLD----RSLYNYIA
>Canis_familiaris_XM_534193.2 .
ELIA---KHVDSKLRAG------------------NKEATDE-----------ELERILD
KVMIIFRFI-HGKDVFEA-FYKKDLAK--------RLLVGKS----------------AS
VDAEKSMLSKLK----------------HECGA---AFTSKLEGMFK---DMELSKDIMV
QFKQYM-------------------------------------------------QNQSD
PGSIDLTVNILTM-------GYWPTYTPME------------------------------
------VHLTPEMIKLQEVFKTFYLG----------------------------------
---KHSGRKLQW-QTTLGHAVLKAEFKEG-------------------------------
------------------------------------------------------------
-------------KKEFQVSLFQTLVLLMFNEGDG-----------------------FS
FEEIKMATGIE-----DSELRRTLQSLACGKAR---VLVKSPKG----------------
----------------------------------KEVEDGDTFMFNGEFK-------HKL
FRIKIN------------------------------QIQMKETVEEQV--STTERVFQ--
-DRQYQIDAAIVRIMKMR--KTLGHNLLVSELYNQL----------------KFPVKPGD
LKKRIESLIDRDYMERDKDN----PNQYHYVA
>Canis_familiaris_XM_538928.2 .
EQFA---RHIDQRIQGSR--------------IGGARGMEMLA----------QLQRCLE
T-VLIFSGL-EIATTFEH-YYQHYMAD--------RLLGVGS-SWLEGAVLEQIGPCFPN
RLPQQ-MLQSLS----------------TSEEL---QRQFHVYQLQRL--DQELLKLEDT
EKKIQGGHETSDKEHKGEKAEEAE-------------GAVVTNVVEEEEEEEENEDLYYE
GAMPEVSVLVLSP-------RCWPIASICH------------------------------
-TLNPRTCLPSYLRGTLNRYSNFYSKSQSYPALE--------------------------
---QGPKRRLQW--TWLGRAELQ--FG---------------------------------
------------------------------------------------------------
-------------DQTLHVSTVQMWLLLYLNDLQA-----------------------VS
VESLLALSGLS-----PDMLNQAITPLTSLRGP---LDLREEND----------------
------------------------------------VPGGVLKIRDASEEP-----RPRR
GNVWLIP-------------------------------PQVYLKAEDE---EGRNLEK--
--RRNLLNCLIVRILKAHGDKGLHIDQLVCRVLDAWQKGPCPPRGLVSSLGRGSACNSTD
VLSCILHLLGKGTVRRHDDQ----PQMLSYAV
>Canis_familiaris_XM_538930.2 .
EQFA---RHIDQQIQGGL--------------VGGATGVEMLG----------RLQQHLE
P-IMVLSGL-ELATTFEH-FYQHYMAD--------RLLSLGS-SWLEGAVLEQIGLCFPN
RLPQQ-MLRSLS----------------TSEEL---QHQFHLFQLQRL--DKLLLEQENE
EEQGLEEEE------------------------------------EEAEEEEAEKELFIE
DSSPTVSILVLSP-------RCWPVSPLCY------------------------------
-LYHPRKCLPTEFCDALDRFSNFYSQSQNHPVLD--------------------------
---MGPHRRLQW--TWLGRAELR--FG---------------------------------
------------------------------------------------------------
-------------DQTLHVSTVQMWLLLYFNKTEE-----------------------VS
VETLLKNSDLT-----PELLLQALLPLTSENGP---LTLREGQD----------------
---------------------------------LPHRVPGVLRLRTPGPQ-------HRG
EALWLIP-------------------------------PQTYLNVEKD---EGRTLEQ--
--KRNLLSCLLVRILKAHGEKGLHIDQLVCLVLEAWQKGPNPPGSLGRTVVGGVACTSTD
VLSCILHLLGQGYVERRDDR----PQILMYAT
>Canis_familiaris_XM_854981.1| .
EYLS---LFIDDKLKKG------------------VKGLTEQ-----------EVETILD
KAMVLFRFM-QEKDVFER-YYKQHLAR--------RLLTNKS----------------VS
DDSEKNMISKLK----------------TECGC---QFTSKLEGMFR---DMSISNTTMD
EFSS---------------------------------------------------TSLEL
SSGVDLTVRVLTT-------GYWPTQSATP------------------------------
-----KCNIPPAPRHAFEIFRRFYLA----------------------------------
---KHSGRQLTL-QHHMGSADLNATFYGPV------------------------------
------------------------------------------------------------
------------KKHILQVSTFQMTILMLFNNREK-----------------------YT
FEEIQQETDIP-----ERELVRALQSLACGKPTQR-VLTKEPKS----------------
----------------------------------KEIENGHIFTVNDQFT-------SKL
HRVKIQ----------------------------TVAAKQGESDPERK--ETRQKVDD--
-DRKHEIEAAIVRIMKSR--KKMQHNVLVAEVTQQLKA--------------RFLPSPVV
IKKRIEGLIEREYLARTPED----RKVYTYVA
>Chaetomium_globosum_NZ_AAFU01000778.1| .
ELLA---KYTDVLLRKS------------------STGVEDA-----------ELETRLV
QIMTVFKYI-EDKDVFQK-FYSRMLAR--------RLVHSNS----------------SS
DDAETSMINKLK----------------EACGF---EYTNKLQRMFL---DMQISKDLNS
GFREHV--------------------------------------------------QTLG
TKGLDSSYSILGT-------GFWPLTAPGT------------------------------
-----NFDPPEEVSADCERFSRYYKN----------------------------------
---KHEGRKLTW-LWQLCKGEVKANYVKN-------------------------------
------------------------------------------------------------
----------AKMPYTFQVSIYQMAILLLFNEKDK-----------------------NT
YEELASATQLN-----NEALDPALGILLKAK-----VLNLEPGSGGG-------------
----------------------------------SKVGPGSSFTLNYEFK-------NKK
YRVNLN------------------------------VGMKSETKQEEA--ETNKTIEE--
-DRKLLLQSAIVRIMKAR--KHMKHQQLVSEAINQIRA--------------RFVPKVSD
IKKCIEILLDKEYLERLEED------EIGY--
>Chaetomium_globosum_XM_001229747.1| .
------------------------------------------------GDEDSELDRQLD
YALELFRFI-EGKDVFEA-FYKKDLAR--------RLLLGRS----------------AS
QDAERSMLAKLK----------------VECGS---GFTHNLEQMFK---DQALAKEEMT
SYKQWF------------------------------------------------RGTGKN
DGGVDLTVNILSA-------AAWPTFPEVK------------------------------
------VLLPKEVLEQVNTFDSYYKS----------------------------------
---KHTGRRLTW-MHNMAHCVVGARFNRG-------------------------------
------------------------------------------------------------
-------------SKDLLVSAPQATVLMLFNEVEDDDPKSKTAG-------------VLS
YEQIAQSTGLQ-----GGELDRTLQSLACGKVR---VLTKSPKG----------------
----------------------------------RDVSPTDTFTVNKAFT-------DPK
FRIKIN------------------------------QIQMKETKEENR--ETHQRVAA--
-DRQFETQAAIVRIMKSR--KKMTHSQLVAEVIDQTKS--------------RGSVDPAD
IKANIEKLIEKDYLEREGGS-------YTYLA
>Chlamydomonas_reinhardtii_XM_001692883.1_cul3| .
ELMA---SFCDNLLKKG-----------------GSEKLSDE-----------AIEETLE
KVVKLLAYV-SDKDMFAE-FYRKKLSR--------RLLQDKS----------------AS
DDHERSLLSRLK----------------QQCGA---QFTSKMEGMVT---DLQLAKEKQQ
HFDDWL--------------------------------------------------KKGS
KLPIDLSVTVLTT-------GFWPTYKSID------------------------------
------VALPREMVEGVEVYRSYYDS----------------------------------
---DSKHRKLTW-IYTLGTAVLRGNFDSK-------------------------------
------------------------------------------------------------
-------------PIEMQMNTLQAALCMLLNDVDE-----------------------LS
YGEIQERLRLP-----DDDLQRLLHSLVCAKYK---IIKKDPDG----------------
----------------------------------KSIGKSDKFAFNNRFT-------DKM
RRIKIP----------------------------------LPPLDEKK--KVMEDVDK--
-DRRYAIDAAIVRIMKSR--KVLQHQTLVMEVIQQLQR--------------MFKPDLKL
IKKRIEDLIQREYLERDKDN----PTLFKYLA
>Chlamydomonas_reinhardtii_XM_001700825.1| .
EFIS---LFIDDKLRRG------------------IKGLSDT-----------DVEGVLD
KVMALFRYL-QEKDVFEK-YYKQHLAK--------RLLSGRT----------------TS
DDAERNLLVKLK----------------TECGY---QFTSKLESMFT---DIKTSRDTMN
EFRTRL---------------------------------------------VETGKLEAE
LGGIDLQVQVLTT-------GSWPTQAPSK------------------------------
------CNLPRELEAACESFRNFYLS----------------------------------
---THSGRRLTF-QPNMGTADLRAVFGAGR------------------------------
------------------------------------------------------------
-------------RHELNVSTYQMCVLLLFNEADS-----------------------LS
YRDIAQATEIP-----APDLKRALQSLACVKGRN--VLRKEPAG----------------
----------------------------------KDVADSDVFFYNDKFT-------SKL
IKVKIS----------------------------TVAAT-KEGESEKA--ETRQKVEE--
-DRKPQIEAAIVRIMKAR--QRLDHNTIITEVTRQLQA--------------RFVPNPAT
IKKRIESLIEREFLARDEAD----RKFYTYVA
>Chlamydomonas_reinhardtii_XM_001703167.1| .
---------------------------------------SEE-----------ELEAALD
RALILFRYI-QGKDVFEA-FYKKDLAK--------RLLLGRS----------------AS
VDAEKAMIAKLKARRRSGGRARARARGRLLQPS---QFTAKLEGMFK---DVELSDDVMA
AFRGAP-------------------------------------------------AAAGL
PSGVDVAVSVLTS-------GYWPTYPVTE------------------------------
------VKLPEVLDRAGAVFRDFYLS----------------------------------
---KYSGRRLVW-QHSLGSCMLRASFPKG-------------------------------
------------------------------------------------------------
-------------MKELSVSTFQAAVLMLFNDTDT-----------------------LS
YKDVLAGTGLE-----EKELKRTLQSLACGKVR---VLTKEPKG----------------
----------------------------------RDVNDDDSFSFNTGFT-------EKL
FRIKIN------------------------------SIQMKETEEENK--KTNEQVLQ--
-DRQYQIDAALVRIMKTR--KTLSHKLLVAEALQQL----------------KFPLKAAD
LKKRIESLIDREYLARDAND----ANVYNYLA
>Choloepus_hoffmanni_ABVD01464848.1| .
ELLA---RYCDSLLKKS------------------SKNPEEA-----------ELEDTLN
QVMVVFKYI-EDKDVFQK-FYAKMLAE--------RLVHRNS----------------AS
DDAEASMISKLK----------------QACGF---EYTSKLQRMFQ---DIGVSKDLNE
QFKKHL--------------------------------------------------TNSE
PLDLDFSIQVLSS-------GSWPFQQSCT------------------------------
------FALPSELERSYQRFTAFYAS----------------------------------
---RHSGRKLTW-LYQLSKGQLVTNCFKN-------------------------------
------------------------------------------------------------
-------------RYTLQASTFQMAILLQYNTEDA-----------------------YM
VQQLTDSTQIK-----MDILAQVLQILLKSK-----LLVLEDENTN--------------
-------------------------------VDEVELKPDTLIKLFLGYK-------NKK
LRVNIN------------------------------VPMKTEQKQEQE--TTHKNIEE--
-DRKLLIQAAIMRIMKMR--KVLKHQQLLGEVLTQLSS--------------RFKPRVPV
IKKCIDILIEKEYLERVDGE----KDTYSYLA
>Ciona_intestinalis_AK114786.1| .
EYLS---LFIDDKLKKG------------------IKMLSEQ-----------EVEVVLD
KTMSLFRFL-QEKDVFER-YYKQHLGR--------RLLTNKS----------------IS
DDSEKNMITKLK----------------NECGC---QFTSKLEGMFK---DMHVSSTTND
DFKKHV------------------------------------------------QSTSTS
LQGVDLTVQVLTT-------GCWPTQASTP------------------------------
-----TCNLPAAPRHAFDVFRRFYLG----------------------------------
---KHSGRQLTL-QHHRGAADMNASFFAAAKPGASNEGESA-------------------
------------------------------------------------------------
------SVKPTTRRHILQVSTFQMVVLMLFNDREK-----------------------WL
FEEIQQETEIP-----VKDLSRALQSLACGKTNQR-VLQKDPKG----------------
----------------------------------KEIEKGNVFTVNDNFS-------SKL
HRVKIQ----------------------------TVAQKQGESDPERK--ETRTKVQE--
-DRRHEIEAAIVRIMKSR--KEMQHNLLIAEVTSQLKH--------------RFLPSPVI
IKRRIESLIEREYLSRSNTD----RKVYIYVA
>Ciona_intestinalis_XM_002123456.1| .
----------DTLLKSA-------------------KVSEDA-----------ELEATLK
EVLTVFRYI-EDKDVFQT-FYSKMLAR--------RLVQHTS----------------AS
DDAEAQMISRLK----------------QTCGF---EYTSKLQRMFQ---DVDVSKNLNE
RFRTHI--------------------------------------------------AAST
PLDLDFSIQVLSS-------GSWPFQQSVT------------------------------
------FRLPVELERSYQRFTTFYSQ----------------------------------
---AHNGRKLSW-LYQMSKGEIVTNCFKN-------------------------------
------------------------------------------------------------
-------------RYTFQASTFQMAILLQYNSATS-----------------------YT
VQQLAENTQLK-----MEILLQVLIHLLKCK-----ILQCKDEPDA--------------
----------------------------------NNLKPHNEIELFLGYR-------SKK
LRVNIN------------------------------KPVKTEQKQEQE--VTHKHIEE--
-DRKMLIQAAIVRIMKMR--KQQKHQQLLSEVLSQLSS--------------RFKPRVPI
IKKCIDTLIEKEYLERVEGE----KDMYQYLA
>Ciona_intestinalis_XM_002127350.1| .
ELVC---KYCDAILRRC------------------TKGPSND-----------ADE-KLQ
SSILVFRYI-DEKDVFQK-FYSRALAR--------RLIHSPC----------------A-
MDMEEMMINRLK----------------GVCGY---DFTSKLHCMFT---DVRLSTELGK
KYQETV-------------------------------------------------AKTED
SSQPSINVNVLQA-------GAWPLTANQV------------------------------
-----EFVLPETLHRCLKQFEEFYNH----------------------------------
---KFNGRNLSW-LHHLSQAEVRINFTSK-------------------------------
------------------------------------------------------------
-------------PYLVSMSTYQLAIILLFNESIE-----------------------LT
VSDISQNTKLK-----DKDLERNIAALTDAN-----ILLKTTQEK---------------
------------------------------------LEDMSVIRVNNKFS-------NKR
TKFRVA-----------------------------FTQTQKEQSTEVQ--QTHTAVAD--
-DRKLYLQAAIVRIMKAR--KVLHHNTLMEEVINKSRI--------------RFTPSVSA
IKRSIEALIEKSYIERSPDS----PDQYRYLA
>Ciona_intestinalis_XM_002130043.1| .
ELIA---KYVDQRMKSG------------------NKEATEV-----------ELDRTLD
QIMMLFRFI-HGKDVFEA-FYKKDLAK--------RLLVGKS----------------AS
VDAEKSMLSKLK----------------QECGG---MFTGKLEGMFN---DISHSKELMA
QYRQHV-----------------------------------------------TTKKEGK
VPNIDMSVNILTM-------GYWPTYPPME------------------------------
------VQLPSYLVKLQDSFKDFYLS----------------------------------
---KHSGRKLSF-RASLGHCVLKSKFKNG-------------------------------
------------------------------------------------------------
-------------NKELQVSQFQALVLLLYNEATC-----------------------FS
FLQIKSDTQIE-----DSELRRTLQSLACGKAR---ILTKSPKG----------------
----------------------------------KDVNDGDNFNLNTEFK-------HKL
IRIKIN------------------------------QIQLKESVEENT--DTTERVFQ--
-DRQYQIDAAIVRTMKTR--KTLSHQLLLTELYDQL----------------KFPLKATD
IKKRIESLIERDYMERDKDN----TTQYHYMA
>Ciona_intestinalis_XR_053037.1| .
ELLA---NFCDMLLRKTP----------------LSKKLSSE-----------EVDAKLK
DVLLVLKYV-SNKDVFMR-YHKAHLTR--------RLILGTS----------------AD
SEKEENMVEGLR-----------------EVGMPA-DFVNKLARMFQ---DIKVSEDLNT
QFKEAR----------------------------------------------------ED
RSSELANIKILNA-------GAWSRRSDRI------------------------------
-----PVSLPAILEDLIPDVEEFYKS----------------------------------
---KHHGRMLNW-NHLMSNGVMTFKTEVG-------------------------------
------------------------------------------------------------
-------------SYDIEVTTFQMSVLHIWNSRPTES---------------------IS
FESLRLATQLP-----DTELRKTLWSLVANPKLKRQVLLCEPKLSS--------------
---------------------------------PKEFQESSMLAVNHQFAVMKAGKPQKR
GRVNLIG------------------------------RLQLSTDKSRE--EDNEGITQ--
-LRILRTQEAIVKILKMR--KRINNAQLQTELVEILKN--------------LFLPQKKL
IKQQIEWLIENKYMKRDDDD----INTFIYI-
>Clavispora_lusitaniae_AAFT01000005.1| .
LQLS---KYCDNFFKQS------------------RKTKDVN-----------SFAQFEK
EVVTVFKLI-TYKADFML-IYERDLSK--------RMLLGRS----------------FN
LALERKLLEAIL----------------GVVGE--GDEGSNLRAMFR---DVETSRSLYN
PTPIDC------------------------------------------------------
LPGVEFNAMVLEK-------KFWPEIPGSG------------------------------
----CDIALPNILSQALGEFSCKYEEQGE-------------------------------
---KHKFHKLDWTNFLLHQIVLLVEFDSG-------------------------------
------------------------------------------------------------
-------------QKELSINLLQASVLMLFEDVDE-----------------------IH
YNELKMRTKME-----ERQLKKVLSSFTTERCP---ILILRG------------------
--------------------------------------DVVIFNRSAELK-------NAR
TRVPMT----------------------------------REREIDAT-DDFSKVIEK--
-NRDPEVRAALVRTMKQS--KSILYAELLANVLHTMEQR-------------GTSLLVHT
VKEGIEYLISNEYIRRDADG-----VTLVYVP
>Clavispora_lusitaniae_AAFT01000026.1| .
ELLA---RYADGFLKAT------------------SKE-TD------------VANMTAD
NLVLVLKYV-ENKDVFEN-NYRRLLAK--------RLINANT----------------KS
DELEEGILQRLQ----------------EGNSL---EFTSKITKMFQ---DMKSSQDLKG
RVREIV----------------------------------------------------GN
SVVSDFTPLVLAQ-------SMWPFTHLDD------------------------------
----YNLKLAPELVRAIEVVEDEYTK----------------------------------
---KHNGRELQW-LWNHGKSEVKANLARRGK-----------------------------
------------------------------------------------------------
------------PPFIFTVTNVQLMILLAFNKATT-----------------------LT
FSELHETVGVA-----QHVFEAHLSPFTKFK-----LLEQNPPD----------------
--------------------------------AASFNAPNTTFTIVSEYK-------SKK
LKVNFVSTIKN------------------------------EQKQEEV--DTTREIDE--
-SRKNYLTASIVRIMKAR--KTMKHNDLVNEVLLQAHL--------------RFKAKLID
LKRAIEYLLDKEYIARCDGD------SYEYLA
>Clavispora_lusitaniae_AAFT01000031.1| .
ELLS---VFMDSSIKQLSKANSSK-------RLATDANASVD-----------ETEEFLH
NAVAFLKFI-KDKDAFEA-HYAAHFAK--------RFLNSKISVSA-------SSGGGYG
GDLEELAISKLS----------------EELGS---ASLEKITRMKK---DVNQSTELTR
EWKNYT--------------------------------------------------SALE
LDLVELELKICHV-------SDWPNSMTKDYKSFASVN----------------------
--GTVGFIWPSQFRETMKTFEEFWQTGK--------------------------------
---KNDNKTLFW-CPKFGLMDLRITYPSK-------------------------------
------------------------------------------------------------
-------------TYEINLSTYAGVIMMLFAPQSTDGDGNP--------VLAFDEKRELT
YEEIFELTNIP-----EVDLKRQLQSIAVAPRLR--LLVKIPMS----------------
----------------------------------KDVNPTDKFRLNDKFKAP-----GNK
VKVLTVSSSSS---------------------AKPESGKKSIKQEESD--EVKTNIEE--
-RRKHLVNAAIVRIMKSR--QTINHNDLIAELIKQLQN--------------QFQPLTLL
IKQRIEDLIEKEYLERDNDT----PSIYHYVA
>Coccidioides_immitis_ABBC01001139.1| .
EYLS---LFFDENLKKG------------------IKGKSEE-----------EVDILLE
NGITLLRYI-RDKDLFET-YYKKHLSR--------RLLMKRS----------------VS
MDAERQMISKMK----------------MEVGN---TFTQRLESMFK---DMAISEDLSS
SYKDHI-----------------------------------------------SQSNGPD
PKRIELEMSILTS-------TMWPMEIMGK-----------------------------D
SASHAPCNFPKNIDLLKQSFESFYLG----------------------------------
---KHSGRKLTW-QAGMGSADIRATWVRPNGK----------------------------
------------------------------------------------------------
-----------TERHDLNVSTYAMIILLLFNDLPASES--------------------LT
FEEIQARTNIP-----THDLIRNLQSLAVAPKTR--VLKKDPMS----------------
----------------------------------KEVKPTDRFYFNEKFQ-------SKF
TKIKIG--------------------------VVSSSGNKVETKDERS--ETEKKMND--
-ERGGSVEAAIVRIMKQR--KRLAHSQLVNEVISQLAS--------------RFVPNVDM
IKKKIESLIDREYLERLPDVE---PASYGYIA
>Coccidioides_immitis_NZ_AATX01000097.1| .
ELLA---RYTDSLLKKG------------------LKTPEES-----------EYEELLA
QIMTVFKYI-EDKDVFQK-FYSRMLAK--------RLVHVSS----------------VS
DDAETSMISKLK----------------EACGF---EYTNKLQRMFQ---DIQISKDLNA
SYKDWA---------------------------------------------ASTFDEEDR
KKMVDPHFQILGT-------GFWPLNPPTT------------------------------
-----QFIPPAEILKTTERFKSFYCD----------------------------------
---KHSGRKLTW-LWQLCKGEIKANYIKN-------------------------------
------------------------------------------------------------
----------TKVPYTFQVSTYQMGILLLYNEHDT-----------------------LD
YGEIEKATSLS-----PEILDPNLGILVKAK-----VLLPSPED----------------
----------------------------------GKPRAGTSYSLNYNFK-------AKK
IKVNLN------------------------------IQVKSEQKTESE--DTHKTVEE--
-DRKLLLQSAIVRIMKSR--KKMKHVQLVQEVIQQVKA--------------RFPPKVPD
IKKNIEALMEKEYIERLDGD------ELAY--
>Coccidioides_immitis_XM_001239676.1| .
---------------------------------------------------DAELNKALD
QVLDLFRFV-HGKAVFEA-FYKNDLAR--------RLLMGRS----------------AS
DDAEKSMLARLA----------------SECGS---NFTHNLESMFK---DIDLARDEMA
SYNALL-------------------------------------------------REKRE
KTNLDLYVNVLSS-------AAWPSYPDVP------------------------------
------VKVPRIISSALSDFEHFYNN----------------------------------
---KYNGRKLNW-KHSLAHCQLKARFPSG-------------------------------
------------------------------------------------------------
-------------NKEIVVSSFQAIVLLLFNDVADGQ--------------------TLS
YHDIRDETGLS-----DIELKRTLQSLACAKYR---VLIKHPKG----------------
----------------------------------RDINATDTFSFNTRFS-------DPK
MRIKIN------------------------------QIQLKETKEENK--ETHERVAA--
-DRNYETQAAIVRIMKSR--KTISPQELIVEVIKATRN--------------RGDLDPAD
IKKNIDKLIEKEYMERDTES-----NKYKYIA
>Coccidioides_posadasii_ABIT01003019.1| .
EYLS---LFFDENLKKG------------------IKGKSEE-----------EVDILLE
NGITLLRYI-RDKDLFET-YYKKHLSR--------RLLMKRS----------------VS
MDAERQMISKMK----------------MEVGN---TFTQRLESMFK---DMAISEDLSS
SYKDHI-----------------------------------------------SQSNGPD
PKRIELEMSILTS-------TMWPMEIMGK-----------------------------D
SASHAPCNFPKNIDLLKQSFESFYLG----------------------------------
---KHSGRKLTW-QAGMGSADIRAMWVRPNGR----------------------------
------------------------------------------------------------
-----------TERHDLNVSTYAMIILLLFNDLPASES--------------------LT
FEEIQARTNIP-----THDLIRNLQSLAVAPKTR--VLKKDPMS----------------
----------------------------------KEVKPTDRFYFNEKFQ-------SKY
TKIKIG--------------------------VVSSSGNKVETKDERS--ETEKKMND--
-ERGGSVEAAIVRIMKQR--KRLAHSQLMNEVISQLAS--------------RFVPNVDM
IKKKIESLIDREYLERLPDVE---PPSYGYIA
>Coprinopsis_cinerea_XM_001828254.1| .
EMIA---KYLDKQLRKG------------------QKGMKDA-----------EFQAELS
RVLPLYRFT-EDKDVFRT-FYHRMLSK--------RLLLGKS----------------AS
TDIEKWMLKQLK----------------DKYDP---EF-GTAEDMFK---DLNLSRDLVE
GFHRKN----------------------------------------------------DN
PESLKLNVMVLQQ-------SVWPFSRPQT------------------------------
-----DVDLPVEMQDQLIKFTEYYKD----------------------------------
---QHQGRTLHW-DPALGTVSLRASFKAG-------------------------------
------------------------------------------------------------
-------------VKELSVSLYQAIILLLFNDQDD-----------------------IP
FKDIAEQTRIE-----DAELRRTLQSLACGKKR---VLRKVPPG----------------
----------------------------------RDVEDGDVFKFNADFT-------DPH
HRVHIN------------------------------TIQAKVSAEESK--RTNISIES--
-DRIHTIDAAIVRIMKAK--KELNYEQLKVATIDAVKN--------------HFVPSVDL
IKKSIDSLVDRDYLTRNEED----MSKFVYVA
>Coprinopsis_cinerea_XM_001835639.1| .
-------------LRKN------------------NKVAEEG-----------DLEGALN
RVMILFKYI-EDKDIFQQ-FYTTKLSK--------RLIHGVS----------------AS
EESESSMISKLK----------------EACGF---EYTNKLQRMQSP--DMSLSKDLTD
QFKTRM-------------------------------------------------EQNHD
DMDINFSIMVLGT-------NFWPLTAPQH------------------------------
-----EFIIPEEMLTTYDRFQKYYQT----------------------------------
---KHSGRKLTW-LWNYCKNELRTNYTNQ-------------------------------
------------------------------------------------------------
-------------KYILMTSTFQTAILTQYNRNDT-----------------------LS
LDELVTATSIP-----KDHLVQVLALLVKAK-----VLIN--------------------
-------------------------------------EETDQYDLNPGFK-------SKK
IRVNLN------------------------------LPIKAETKAESK--DVMKTVEE--
-DRKYVIQATIVRIMKAR--KTMKNQALLDEVISQISQ--------------RFTPKVPD
IKKAIDTLLEKDYIERVEGT----RDTFAYLA
>Coprinopsis_cinerea_XM_001836445.1| .
EYTS---LFIDDHLKRG------------------LKGKSDD-----------EVDVVLG
KTITVFRYI-TDKDVFER-YYKSHLAK--------RLLHGRS----------------VN
DDAERGMLAKLK----------------LESGF---QFTSKLEGMFN---DIKLSNDAMV
EYREYI--------------------------------QSRTVWSPSIIAVTGLIYFAKK
APAIELSVTVMTT-------TFWPISPPAV------------------------------
-----PCAVPDILAEACKSFEGFYFS----------------------------------
---RHSGRRLTW-SMALGNADVRTRFKTR-------------------------------
------------------------------------------------------------
-------------THDLNVSTYALIILLLFENLAESDF--------------------LT
YEEIKEGTGIE-----EHELKRNLQSLACAKFR---ILKKHPPG----------------
----------------------------------RDIHEEDSFSFNHDFS-------EKM
QRIKIS----------------------------TISSK-PETTRERQ--ETNERIDE--
-ERKFQIEACIVRVMKDR--KHLAHNALVNEVTKQLSS--------------RFHPDPLA
IKRRIEGLIEKEYLERCE-D----RKSYNYLA
>Coprinopsis_cinerea_XM_001839027.1| .
ELIA---KHADMLLRKN------------------NKMAEEG-----------DLEGALN
RVMILFKYL-EDKDVFQT-FYTTKLSK--------RLIHGVS----------------AS
DEAEASMISKLK----------------EACGF---EYTNKLQRMFT---DMSLSKDLTD
AFKERQ--------------------------------------------------QHAE
DTDITFTVMVLGT-------NFWPLNPPTH------------------------------
-----EFIIPQEITPTYERFQRFYQN----------------------------------
---KHSGRKLTW-LWNYSKNELRTNYTNQ-------------------------------
------------------------------------------------------------
-------------KYILMTSSYQMAVLMQYNRNDT-----------------------LS
LDELVAATSIS-----KEILTQVLAVLVKAK-----VLIN--------------------
-------------------------------------EEPEQYDLNPGFK-------SKK
IRVNLN------------------------------LPIRAEVKAESS--DVLKAVDE--
-DRKYVIQATIVRIMKAR--KTMKNQALIQEVISQITQ--------------RFAPKIPD
IKKAIETLLEKEYIERVEGS----KDTFAYVA
>Cryptococcus_neoformans_XM_568555.1 .
ELLA---SYCDLLLRKS------------------NKDSDAE-----------SLEASLS
KAMIIFNFI-DDKDVFHK-FYQKKLAQ--------RLVGSLS----------------AS
DDAESSMITKLK----------------ELSGF---EYTNKLSKMFT---DVNLSKDLME
RFNERE-------------------------------------------------REKGI
ASDIDFQPLVLGS-------NSWPLHPQQT------------------------------
-----DFAIPREIQALYDRFNAFHGE----------------------------------
---VHQGRTLNW-LWHISKNELRTTYLNQ-------------------------------
------------------------------------------------------------
-------------KYILMTSAYQMAILTQFNVSDT-----------------------LS
YKDIEAGTKLS-----PTVLKPQLGLLVKLK-----ILLNTN------------------
----------------------------------------EEYSLNTGFK-------SKK
IRVNLN------------------------------QTIKSEARAEQK--EVIAAVDE--
-DRKFVYQATIVRLMKGR--KTMQHQALIQEVTAQISS--------------KFTPKIPE
IKKAIEYLIDKEYLERAPDS----NNTYNYLA
>Cryptococcus_neoformans_XM_572097.1 .
EWIA---KHLDAAMRKG------------------QGSGTEE-----------QFNNHLD
EIVTLIGFT-KDKDVFKA-FYSSQLAK--------RLLLNKS----------------AS
NDQEKTMVAKLQ----------------KELGE---EFTS-GDVMMK---DLQLSETLVR
SYQLAQ-----------------------------------------------SRGPAQY
GETSNFTANVLTE-------SAWPAYPLLK------------------------------
--DGWNFHLTPSLQSSIDDFTSWYTT----------------------------------
---QHKNRVLSW-RFQLATVTLTARFPSG-------------------------------
------------------------------------------------------------
-------------RYEVGVSLFQAVVLLLYNEIES-----------------------LT
FAEIKERTGIE-----NNELVRTLQSLALGRKGTR-VLLKKPSG----------------
----------------------------------KEVNPTDIFAWNKGFT-------SER
IKFKIN------------------------------QIQQDMSAEESR--KTNEQVAL--
-DRVSILEATIVRIMKSR--KKLTLQLLIDGVVSDVSK--------------RFPPDVKE
IKKRVESLIEREFMARDEED----RSILHYVA
>Cryptococcus_neoformans_XM_769423.1| .
EFLS---LYIDETLKKGKGAKGVGIAGA-------GKGVTEE-----------EMEEAKE
KTIRIFRFL-TDKDKFER-YYKNHLAR--------RLLSGKS----------------VG
GDAEQEMVGRLK----------------KEVGF---QFTHRLEGMFT---DMRLSDEAAN
IFGNDP---------------------------------------------------RYN
DIPFTLHVSVLTS-------SNWPPSTLLS------------------------------
----LPLTFPAPLLPALEHYQTFYDS----------------------------------
---RHSGRRLTW-QGLLGSADLKVRTRKG-------------------------------
------------------------------------------------------------
-------------QWEVNLSTIGMVVLLAFSDLKPGDV--------------------LS
YHELKAQTSLP-----DAELARTLQSLACGKHR---LLVKHPKG----------------
----------------------------------REVEQGDTFEFNEAFS-------SPL
ARIKILQISSSASSAASTS-------------ASSARGVGVENAQERE--ETERQIEE--
-ERKHQVEACIVRIMKDR--KTMRHNDLVSEVAHQLAK--------------RFMASVPM
IKKRIEGLIDREYLERTE-D----MGSYRYLA
>Cryptosporidium_hominis_XM_663546.1 .
KLVC---FYCDLLLKNSYSEIG----------NDFNVFQSNN-----------QFAVLAG
KLVEIFSYI-HFQDYFLQ-IYKFLLAK--------RLLQYHL----------------SL
EKNELYIISLLK----------------SKCGA---GFTSKLEGMIM---DIRMTQNLNN
KFKEYL----------------------KDIKKGEIENKEFEIKDNKISDLSLQIVKAPI
PTKVDFAVNILTS-------SNWPTLDSSN------------------------------
------INLPTSLKNCISDFETFYFL----------------------------------
---ETSHRKLTW-IYWYGECVLDYKLPTP-------------------------------
------------------------------------------------------------
--------NGTFKFFEIHCNTYQACILLQFNDFIS-----------------------LS
LLELQSLLNTE-----KSIILKHIKPLYSDVG----ILKFVNNT----------------
----------------------------------QISTDNPVFEVNFEFA-----STDVI
SPIIIK----------------------------------LPHQTET---TQKNRTEY--
-DKSHAIEAAIVKIMKIK--GQMTRSDIIAHVSSQLC---------------DYKPSERM
IIDKIKYLIEREYLENNQDD----PEKLLYLA
>Cryptosporidium_muris_XM_002140382.1| .
----------DRLNKKGG----------------IQNKYTQT-----------YIQELIR
KLIELFSYI-HDQDYFLE-IYKLQLAK--------RLLLNNV----------------QS
EENELLFISLLK----------------NKCGP---SFTIKLEGMLH---DMQLALDLNK
RYKSYQ---------------------------------------DEMKVLNPQAMEHKI
FPLMDFSVNVLTI-------STWPSLMVSD------------------------------
------LELPEEMQQYTRHFEEFYHK----------------------------------
---ETTHRKIVW-VHGYGQCIILGTWCPD-------------------------------
------------------------------------------------------------
-----------DGNYEFHCNTFQACILLLFNHYKE-----------------------LS
FSQIQSLLKVD-----ETILRKHIASLTKPDIK---ILKQSFKDT---------------
----------------------------------SETETEYYFQIDNDFT-------SQN
RKIRLP-----------------------------------FPVQEEF--TFKTRIEE--
-DRSHTIEAAIVRIMKNK--REISHSELVNEVTNQLK---------------SFKPNAKY
LKNRIDYLIEREYIARHQEN----PLIYIYI-
>Cryptosporidium_muris_XM_002141506.1| .
NWIA---NGLDKIIRNS------------------FINNNIL-----------EENKVLD
TFLWLFKFI-PDKDMFEI-IYRRLLCR--------RMLDFPD----------------AK
RDLEHYVLVKFR----------------SECGF---GYSVKMEGVLA---DLMQSELLNC
QYKQFN-----------------------------------------------SPNIISK
IEPEQIKYNILTS-------GYWLIDKHVD------------------------------
------CCISEDIEIELSKFLYFFET----------------------------------
---KHERRKLQW-NFSIGKAQVTINYQTE-------------------------------
------------------------------------------------------------
---------DLVRSCILECTTLQMIVLYYLFNEFN----------------------SMT
FGKIQDILKCS----DLSFLKMNLSSLCYDKENSP-LRYIPNKNKNHNYTTSSSLDILRN
SSKHDR------------------------LTSKNISSLQEVWFIPDFEK----ISYDDY
FEVNINQIYQKKTQDIIYLAP-----------LEYISNKTDESKKTED--IFSKRINE--
-DRSHLIDSAIIKVLKKH--KSLHTDDIVSKVMTMTE---------------VFQPTKGF
ILSRVTSLSERDFIATNPDS----PYIYNYI-
>Cryptosporidium_parvum_XM_625899.1 .
KLVC---FYCDLLLKNSYSEIG----------NDFNAFLSNN-----------QFAVLAG
KLVEIFSYI-HFQDYFLQ-IYKFLLAK--------RLLQYHL----------------SL
EKNELYIISLLK----------------SKCGA---GFTSKLEGMIT---DIRMTRNLNN
KFKEYL----------------------RDIKKGEIENKEFEIKDNKISDLGLQIVKALI
PTKVDFAVNILTS-------SNWPTLDSSN------------------------------
------INLPTNLKNCISDFETFYSL----------------------------------
---ETSHRKLTW-IYWYGECVLDYKLPTP-------------------------------
------------------------------------------------------------
--------NGTFKFFEIHCNTYQACILLQFNDFIS-----------------------LS
LLELQSLLNTE-----KSIILKHIKPLYSDVG----ILKFVNNT----------------
----------------------------------QISPDNPVFEVNFEFV-----STDVI
SPIIIK----------------------------------LPHQTET---TRKNRTEY--
-DKSHAIEAAIVKIMKIK--GQMTRSDIIAHVSSQLC---------------EYKPSEIM
IIDKIKYLIEREYLENDQDD----PEKLLYLA
>Cryptosporidium_parvum_XM_626837.1 .
NLIV---NGFDIVLRSL------------------YNDNKID-----------ENNKHLD
TLFWLFKYV-SNKSLFEI-KYRTLLCK--------RLMEFDV----------------NK
RNIEHNIIIKLR----------------GECGH---GYTLKLEGILA---DMIQSEILNM
EFQQIN-------------------------------------------------NEISV
LSNTIINYKVITP-------NFWITHPYIN------------------------------
------FSFLNNLNCKLDNFTQFFYS----------------------------------
---KYERRKLQW-HLGEGSAIINVNLKSR-------------------------------
------------------------------------------------------------
----------FNKSFTIECSTIQMFILDIFNTFDF-----------------------IS
FEEMQKIIGCSS---DINLLKHNLLCLVFENEP---LLNIIPITRWKEITINNKNLNENK
GIIGVTELNICPKEHFPTN----------TNSLIASVSLTDIICINNDAN------VKDN
SIIKYNYDSLDL----------------------------NYEIKQNF--DSEGSSIR--
-DKGYIIDSIIVRNLKKN--KTLHIDDITRRVINHNDV--------------LLHGSTEL
IVERLEMLCQKEFVSKDLFS----QNLYSYVP
>Culex_quinquefasciatus_XM_001844424.1| .
ELLA---KYCDLLLKKS------------------SKNPEEA-----------ELEDTLN
QVMVVFKYI-EDKDVFQK-FYSKMLAK--------RLCHHMS----------------AS
DDAEASMISKLK----------------QACGF---EYTSKLQRMFQ---DIGVSKDLNE
QYRQHV--------------------------------------------KGLREASKQT
GNDIDFSILVLSS-------GSWPFNQSFT------------------------------
------FSLPFELEQSVHRFNNFYAK----------------------------------
---QHSGRKLNW-LYNMCRGELITNCFRL-------------------------------
------------------------------------------------------------
-------------RYTLQASTFQMAVLLQFNEQKS-----------------------WT
IQQLGENTSIN-----QESLIQVLQILLKSK-----LLTSSDDE----------------
----------------------------------ANLTTSSSVELNTGFK-------NKK
LRININ------------------------------FPLKTELKVEQE--ATHKHIEE--
-DRKILIQAAIVRIMKMR--KVLNHTCLVGEVLNQLST--------------RFKPKVQV
IKKCIDILIEKEYLERQEGQ----KDTYSYLA
>Culex_quinquefasciatus_XM_001861301.1| .
EYLS---LFIDDKLKKG------------------CKGMSEQ-----------EIETILD
KTMVLFRYL-LEKDVFER-YYKAHLAK--------RLLLNKS----------------VS
DDSEKNMISKLK----------------TECGC---QFTSKLEGMFK---DMSVSNTVME
EFKNHI------------------------------------------------SNDPSA
LDGVELSVRILTT-------GFWPTQSATP------------------------------
-----NCNIPLAPRRAFETFKRFYLA----------------------------------
---KHSGRQLTL-QPQLGTVYMNAEFYGVKAEKE--------------------------
------------------------------------------------------------
----------------SAEGTAAMCVLMLFNNRER-----------------------LS
YDEIQQETDIP-----GKDLIRALQSLSMGKQQQR-LLVRTPKT----------------
----------------------------------KDIEPTNVFYVNDAFV-------SKF
HKVKIQ----------------------------TVAAK-GESEPERK--ETRSKVDE--
-DRKHEIEAAIVRIMKAR--KKMAHNLLVSDVTTQLKS--------------RFMPSPVI
IKKRIEGLIEREYLARTPED----RKVYVYLA
>Culex_quinquefasciatus_XM_001870775.1| .
ELIA---KYVDMKLRAG------------------NKEATEE-----------ELEQILD
KIMVQFRFI-HGKDVFEA-FYKKDLAK--------RLLVGKS----------------AS
VDAEKSMLSKLK----------------QECGG---GFTSKLEGMFK---DMELSRDINI
AFRQYM-----------------------------------------------ANSEGKE
LQNIDLTVNILTM-------GFWPTYPVME------------------------------
------VTLPQELLQYQSIFNKFYLA----------------------------------
---KHSGRKLQW-QPTLGHCVLKARFDAG-------------------------------
------------------------------------------------------------
-------------PKDLQVSLFQALVLLLFNYSPT-----------------------IT
FEEIKAAINIE-----DGELRRTLQSLACGKAR---VVSKIPKG----------------
----------------------------------REVEDNDKFQFNNEFT-------NKL
FRIKIN------------------------------QIQMKETTEEQK--ATEERVYQ--
-DRQYQIDAAIVRIMKMR--KTLSHNLLISELYKQL----------------TFPVKPAD
LKKRIESLIDRDYMERDKDN----QNQYNYVA
>Cyanidioschyzon_merolae_AP006495.2| .
EFLS---LYIDKALRES-------------------PSISRE-----------ATRAALE
HASGLFRLL-RNKDVFEQ-HYKVHLSR--------RLLRRFA--------SNTVVPPSAN
DDAEQHFISKLR----------------EECGA---VYTAKLEAILQ---DMRTSDELNA
AYRRHQ----------------------------------------------EMIQLYGS
RARPMLQVCVITN-------GIWPVAEAPT------------------------------
---AQIPACHPELVEITQEYEKFYHE----------------------------------
---RHAKRRLQW-LLHQGSAELCMRLSDEGP-----------------------------
------------------------------------------------------------
-------------ALSLKVTSLQMLILLLFNNAEA-----------------------LT
VQEMLRLLQFP---GLSPELMRALRALCDSRHA---ILVRAANG----------------
----------------------------------PVICNRDVFRVNKAFQ-------STT
LDIDLTDTD----------------------------HVDENAGVERA-ARSSELLER--
-DRRPEITACVMRILKRR--QELEHSQLVAQVIDELHN--------------RFVPTVAE
VKREIEALLEREYIARESDE----LTVYRYI-
>Cyanidioschyzon_merolae_AP006496.2| .
ERLA--RSFHD-LLRVS------------------STSIPEP-----------DIRRKIG
KLLELFRYL-SGKDSFLA-FYKKYLAQ--------RLLFDLT----------------AS
TACEQYVVELLR----------------AECGA---VYVNHLVNMLK---DMDLSQDLLQ
EYRMGP--------------------------------------------------GSGS
SRLPSFTCKVITQ-------AYWNSSESFL------------------------------
------LQVPPGLESQQRSFHRFYHA----------------------------------
---RFSGRRLIW-EPSLSSAELRVQFANG-------------------------------
------------------------------------------------------------
-------------EKVLHVTLSQAVVLLLFNERDA-----------------------WT
LAELQQQTGIA----DSAELERILDSLSSSQCP---VLIRERGAEAAS------------
---------------------------------SGPVTAPARYRFNADLQ-------TSR
RRLRLLD------------------------------IALLERPPEQV--PSGPVASP--
-DRQHQIDAAIVRLLKKQ--KSLSHADLVQQLGAEL----------------CFGPSVSD
VKQRVESLLQREYIGRDERD----PNLYHYVS
>Danio_rerio_BC054607.1 .
ELIA---KYVDSKLRAG------------------NKEATEE-----------ELERILD
KIMIIFRFI-HGKDVFEA-FYKKDLAK--------RLLVGKS----------------AS
VDAEKSMLSKLK----------------HECGA---AFTSKLEGMFK---DMELSKDIMI
QFKQYM-------------------------------------------------QNQTE
PSNIELTVNILTM-------GYWPSYTPMD------------------------------
------VHLPAEMVKLQEVFKLFYLG----------------------------------
---KHSGRKLQW-QPTLGHAVLKTEFKEG-------------------------------
------------------------------------------------------------
-------------KKELQVSLFQTLVLLMFNESDE-----------------------CS
VEEIRVATGIE-----EGELKRTLQSLACGKAR---VLNKTPRG----------------
----------------------------------KEVE-DDRFHFNSDFR-------HKL
FRIKIN------------------------------QIQMKETVEEQV--STTERVFQ--
-DRQYQIDAAVVRIMKMR--KTLSHNLLVSELYNQL----------------KFPVKPAD
LKKRIESLIDRDYMERDKEN----SNQYHYVA
>Danio_rerio_BC060901| .
EYLS---LFIDDKLKKG------------------VKGLTEQ-----------EVESILD
KAMVLFRFM-QEKDVFER-YYKQHLAR--------RLLTNKS----------------VS
DDSEKNMISKLK----------------TECGC---QFTSKLEGMFR---DMSISNTTMD
EFRHHL------------------------------------------------QTSQVS
LCGVDLTVRVLTT-------GYWPTQSATP------------------------------
-----KCNIPPSPRHAFEVFRRFYLA----------------------------------
---KHSGRQLTL-QHHMGSADLNATFYGPIKKEDGSDVGVGGAL----------------
------------------------------------------------------------
------LTGSNTRKHILQVSTFQMTILMLFNNREK-----------------------FT
FEEIQQETDIP-----ERELVRALQSLACGKPTQR-VLTKEPKS----------------
----------------------------------KEIESGHVFTVNDQFT-------SKL
HRVKIQ----------------------------TVAAKQGESDPERK--ETRQKVDD--
-DRKHEIEAAIVRIMKSR--KKMQHNVLVAEVTQQLRA--------------RFLPSPVV
IKKRIEGLIEREYLARTPED----RKVYTYVA
>Danio_rerio_BC085675.1 .
ELLA---KYCDNLLKKS------------------AKGMTEN-----------EVEDKLT
SFITVFKYI-DDKDVFQK-IYARMLAK--------RLIHGLS----------------LS
MDSEEAMINKLK----------------QACGY---EFTSKLHRMYT---DMSVSTDLNN
KFNNFI-----------------------------------------------KTQETVV
DLGISFQIYVLQA-------GAWPLTHVPS------------------------------
----STFAIPQELEKSVQMFELFYNQ----------------------------------
---HFSGRKLTW-LHYLCTGEVKMNYLSK-------------------------------
------------------------------------------------------------
-------------PYVAVVTTYQMAVLLAFNNSET-----------------------VS
YKELQDSTQMN-----EKELQKTIKSLLDVK-----MISHDLQK----------------
----------------------------------EEIEPESTFSLIMSFT-------SKR
TKFKIT------------------------------TSMQKDTPQELE--QTRSAVDE--
-DRKMYLQAAIVRIMKAR--KVLRHNALIQEVINQSKA--------------RFNPSISM
IKKCIEVLIDKQYIERSQSS----ADEYSYVA
>Danio_rerio_BC163249.1| .
EYLS---LFIDDKLKKG------------------VKGLTEQ-----------EVESILD
KAMVLFRFM-QEKDVFER-YYKQHLAR--------RLLTNKS----------------VS
DDSEKNMISKLK----------------TECGC---QFTSKLEGMFR---DMSISNTTMD
EFRQHL------------------------------------------------TSTGVS
LGGVDLIVRVLTT-------GYWPTQSATP------------------------------
-----KCNIPPSPRHAFEVFRRFYLA----------------------------------
---KHSGRQLTL-QHHMGSADLNATFYGPIKKEDGSDM-VGGAQ----------------
------------------------------------------------------------
------VTGSNTRKHILQVSTFQMTILMLFNNREK-----------------------ST
FEEIQQETDIP-----ERELVRALQSLACGKPTQR-VLTKEPKS----------------
----------------------------------KEIENGHVFTVNDQFT-------SRL
HRVKIQ----------------------------TVAAKQGESDPERK--ETRQKVDD--
-DRKHEIEAAIVRIMKSR--KKMQHNVLVAEVTQQLRA--------------RFLPSPVV
IKKRIEGLIEREYLARTPED----RKVYTYVA
>Danio_rerio_Cul1a_BC066480.1 .
ELLA---RYCDSLLKKS------------------SKNPEEA-----------ELEDTLN
QVMVVFKYI-EDKDVFQK-FYAKMLAK--------RLVHQNS----------------AS
DDAEASMISKLK----------------QACGF---EYTSKLQRMFQ---DIGVSKDLNE
QFKKHL--------------------------------------------------TNSE
PLDLDFSIQVLSS-------GSWPFQQSCT------------------------------
------FALPSELERSYQRFTAFYAS----------------------------------
---RHSGRKLTW-LYHLSKGELVTNCFKN-------------------------------
------------------------------------------------------------
-------------RYTLQASTFQMAILLQYNTEDV-----------------------YT
VQQLTDSTQIK-----IDILVQVLQILLKSK-----LLVLEDENAN--------------
-------------------------------VDEVEFKPDTLIKLFLGYK-------NKK
LRVNIN------------------------------VPMKTEQKQEQE--TTHKNIEE--
-DRKLLIQAAIVRIMKMR--KVLKHQQLLAEVLNQLSS--------------RFKPRVPV
IKKCIDILIEKEYLERVDGE----KDTYSYLA
>Danio_rerio_Cul1b_BC165368.1| .
ELLA---RYCDSLLKKS------------------SKNPEEA-----------ELEDTLN
QVMVVFKYI-EDKDVFQK-FYAKMLAK--------RLVHQNS----------------AS
DDAEASMISKLK----------------QACGF---EYTSKLQRMFQ---DIGVSKDLNE
QFKKHL--------------------------------------------------SNSE
PLDLDFSIQVLSS-------GSWPFQQSCT------------------------------
------FALPSELERSYQRFTAFYGS----------------------------------
---RHSGRKLTW-LYHLSKGELVTNCFKN-------------------------------
------------------------------------------------------------
-------------RYTLQASTFQMAILLQFNTENC-----------------------YS
VQQLADSTQIK-----TDILVQVLQILLKSK-----LLVLEDENAN--------------
-------------------------------IDEMDFKPDTLIKLFLGYK-------NKK
LRVNIN------------------------------VPMKTEQKQEQE--TTHKNIEE--
-DRKLLIQAAIVRIMKMR--KVLKHQQLLAEVLNQLSS--------------RFKPRVPV
IKKCIDILIEKEYLERVDGE----KDTYSYLA
>Danio_rerio_XM_001339319.2| .
ERFA---QYIDKMIQESG---------------VDSGSVDTLN----------QLQQFLE
P-MLFLSGL-ELANTFEH-FYRYYLGD--------RLLGQGK-VWLENAVVEQIGTCFPN
RFPQQ-MLTNLS----------------ESEEL---QQEFHLYRLQQL--DRNLEDFEEM
M----------------------------------------------------DEDVPEP
EEESDVKVLVLSP-------RCWVVSAPCY------------------------------
-LQDPSKHFPAQLCNYLAEFTDFYTNSQRMYSLT--------------------------
---HSKPRRLQW--TWLGHAELQ--YG---------------------------------
------------------------------------------------------------
-------------SCTLYVSTLQMFILLQFNQHED-----------------------VS
VEMLQQATGLS-----PAMLSHALKPLTAEKG----LLTHTGSS----------------
----------------------------------QDPIKGILRLNKNTLSQ----SSDRH
GYHYLHP-------------------------------KQTYLNVDED---AALTLER--
--KRNYIYCLIVQIMKNE--KEMHIDNLVFQVLDRCQKQESNRT----RTSVRFSCSTTD
VLSCIMHVINKGYLRRNDES----PHIVEF--
>Danio_rerio_XM_001922844.1| .
ELLA---NYCDMLLRKTP----------------LSKKLTSE-----------EIEAKLK
EVLLVLKYV-QNKDVFMR-YHKAHLTR--------RLILDIS----------------AD
SEIEENMVEWLR-----------------EVGMPA-DYVNKLARMFQ---DIKVSEDLNQ
SFKEMH------------------------------------------------KHNKLA
LPADSVNIKILNA-------GAWSRSSEKV------------------------------
-----FVSLPTELEDLIPEVEDFYKK----------------------------------
---NHSGRKLHW-HHLMSNGIITFKNEVG-------------------------------
------------------------------------------------------------
-------------QYDLEVTTFQLAVLFAWNQRPRER---------------------IS
FENLKLATELP-----DAELRRTLWSLVAFPKLKRQVLSYEPVVGS--------------
---------------------------------PKDFAEGTVFSINQEFSLIKNSKVQKR
GKINLIG------------------------------RLQLTTERMRE--EENEGIVQ--
-LRILRTQEAIIQIMKMR--KRISNAQLQTELVEILKN--------------MFLPQKKM
IKEQIEWLIEHKYIKRDETD----INTFIYMA
>Danio_rerio_XM_680523.2 .
ELIA---KYVDSKLRAG------------------NKEATDE-----------ELEKMLD
KIMIIFRFI-YGKDVFEA-FYKKDLAK--------RLLVGKS----------------AS
VDAEKSMLSKLK----------------HECGA---AFTSKLEGMFK---DMELSKDIMV
QFKQHM-------------------------------------------------QCQNI
PGNIELTVNILTM-------GYWPTYVPME------------------------------
------VHLPAEMVRLQEIFKTFYLG----------------------------------
---KHSGRKLQW-QSTLGHCVLKAEFKEG-------------------------------
------------------------------------------------------------
-------------KKELQVSLFQTLVLLMFNEGEE-----------------------FS
LEDIKLATGIE-----DSELRRTLQSLACGKAR---VLTKIPKS----------------
----------------------------------KDVEDGDKFSCNDDFK-------HKL
FRIKIN------------------------------QIQMKETVEEQA--STTERVFQ--
-DRQYQIDAAIVRIMKMR--KTLSHNLLVSEVYNQL----------------KFPVKPAD
LKKRIESLIDRDYMERDKEN----PNQYNYVA
>Debaryomyces_hansenii_CR382135.2 .
FQLC---KYCDSFFKNINKKS--------------NKDESIN----------LSFNEFQQ
HVLIIFKAL-NNKNDFIS-HYKKELSK--------RLLLGKS----------------PS
YSLERKLVESFL----------------KLIGE--GEETVGLQIMFK---DLELSKEKYS
LMTLDD------------------------------------------------------
-STVDFTALVLEQ-------KHWPEMPKLD------------------------------
----SDIILLPQLTTILDSFTALYHNSDE-------------------------------
---KLKNRTLDWSHYPLHQLTIKANFDNG-------------------------------
------------------------------------------------------------
-------------EKELDVNLLQAIVILLFNDKNS-----------------------YT
YDEIFALSNIS-----DKLLKKVLGSLSSDKYR---ILLKD-------------------
---------------------------------------NATYSFNSKFT-------DKA
TKIKITLSKDR----------------------------EISTGLFDS--DATKALER--
-NRSVEFRSALVRVMKSA--KRISYLDLLTQTLPLVEK--------------NGPCTIAD
LKSNLEYLIENEFVKRELDG-----QSLSYIP
>Debaryomyces_hansenii_CR382135.2| .
ELLS---IYMDFRIKQLTKNPGSSSKNIPTENDNDMNGSSID-----------QTDDLIN
KSVAFLRFI-KDKDAFEA-HYANHFAK--------RFLNFKNSQA-----GNSASNGKLG
VDLEELIISKLG----------------EEMGT---TSLDKVIKMDK---DIKLSRDLTK
DWRSYV-------------------------------------------------NQNHK
KSLIELDLKVCNV-------SDWPKSMTKDYKKFSRDD----------------------
TNNEIGFIWSRQLRSTIKEFEEFWFTNK--------------------------------
---RNDNKSLFW-CPKFGSMDLRITYPTK-------------------------------
------------------------------------------------------------
-------------TYDISMSTYAGIIMLLFAPQSTDADGNE--------VLAFDEMRELA
YDEIRELTGIP-----EADLKRQLQSIAVAPRLR--LLVKIPMT----------------
----------------------------------KEVNNSDVFKLNEKFKSP-----STK
VKVLTVSASSSASSG------------TKVSSTNDTTLAKTVQEEEFE--ELQSSILE--
-GRKIEVNAAIVRIMKSR--RTINHNDLISELVKQLHN--------------RFQTLTIL
IKQRIEDLIEKEYLKRDDND----KSIYHYVA
>Debaryomyces_hansenii_CR382136.2 .
DLLA---RYADGFLKAT------------------SRE-SD------------IIGMTPD
NLMIIFKFI-DDKDAFEE-HYRRLLAK--------RLINNNT----------------KS
DELEESIIQKLQ----------------EENSL---EYTSKMTKMFQ---DMKSSEDLKV
NVREEL--------------------------------------------------GQTD
NQVKDFTPLILAQ-------SMWPFKHLDD------------------------------
----YKLKLAPELMPSFNKVQEIYNK----------------------------------
---KHTGRQLQW-LWNHGKSEVKANLSRKGK-----------------------------
------------------------------------------------------------
------------PPFLFTVSNVQLMILLAFNKSNT-----------------------FS
FKELFDTVGVA-----KHTFEAHLLPFTKYK-----LIDQSPPG----------------
--------------------------------AELFNKDDTKFTIVEEYK-------SKK
LRVNFVSSIKT------------------------------EQKQEEE--NTNKEIDE--
-SRRNYLSACIVRIMKAR--KQMKHNELVNDVATQSLS--------------RFRAKIID
IKRVIDYLIEKEYLRRIDND------TYEYLA
>Dictyostelium_discoideum_CulA_AF020287.1| .
ELLA---RFTDFLLKKS------------------PNNPEES-----------EMEQLLN
DVMIVFKYI-EDKDVFQD-FYSKMLAK--------RLIHGTS----------------TS
EDLEGTMIGKLK----------------STCGY---EYTSKLQRMFT---DMSLSRELLD
RFNNHI------------------------------------------------EQVERS
SLNIDFSVLVLAT-------GSWPLQPPST------------------------------
-----NFSIPKELQACEQLFQKFYQN----------------------------------
---QHSGRKLNW-LHHLSKGELKTKYLQT-------------------------------
------------------------------------------------------------
----------SKSGYTLQCSTYQIGVLLQFNQYET-----------------------LT
SEEIQESTQLI-----DSVLKGTLTSLAKSK-----ILLADPPLDD--------------
----------------------------------EEIAKTTKFSLNKQFK-------NKK
TKIFIN------------------------------VPVLTQVKEEID--SIHKTVEE--
-DRKLQIQAAIVRIMKMR--KQLAHSGLMTEVISQLQT--------------RFNPKVNI
IKKCIDILIEKEYLMRVEGK----KDHYSYVA
>Dictyostelium_discoideum_CulB_AF144717.1| .
ELLA---RYCDMLLKKG------------------NKQHEEI-----------ELEEKLG
QIIVLFKYV-DDKDVFQK-FYSKMLSR--------RLINGTS----------------VS
DDIEKFMITGLK----------------QACGF---EYTSKFQRMFN---DITLSAETNE
EFKNHL------------------------------------------------IKNSLS
IGKIDFSILVLTS-------GSWSLHSQTS------------------------------
-----SFIVPQELTLCISAFQQYYST----------------------------------
---QHQGRKLNW-LHHLCKAEAKSFFAKK-------------------------------
------------------------------------------------------------
-------------SYDFQVTNFQLGILLIFNTQES-----------------------VS
LEEITKFTNLN-----ENELSRTLQSLIEAK-----ILISKKKDQNSINNNNNNNNNNNN
NGEGNNSLVDSAN----------------NMQPSSSSSSTQEYTVNSAYS-------NKR
SKVKVS------------------------------SSLQKETPLQNE--ETYKGIDE--
-DRKLYLQASIVRIMKAR--KTMNHVSLIQEVIEHSRL--------------RFQPNIPM
IKKCIEQLIEKEYITRAEGE----SDRYLYAA
>Dictyostelium_discoideum_XM_629467.1 .
ELVA---RFIDSKLKVG------------------GKRMSEE-----------ELETVLN
KSLILFRYI-QGKDVFEA-FYKQDLSK--------RLLLDKS----------------TS
IDAEKSMISKLK----------------TECGT---TFTAKLEEMFK---DIELSNDIMN
SFRDSP--------------------------------------------------MTQN
FKSIEMNIYVLTS-------GNWPIQPPIE------------------------------
------ATLPKEFLEYQEVFNKFYLS----------------------------------
---KHNGKTLKW-QNALSYCVLKANFIQG-------------------------------
------------------------------------------------------------
-------------KKELSVSLFQTIILYLFNDVIDGG--------------------ELS
FRDIQANTGLA-----IPELKKNLLSLCSSKSD---ILIQKKSSTSSNTSSNTSSNTSSS
ASGSA--------SGGASG----------GATKTKVIDETDTFLFNSKFS-------SKL
FKIKVN------------------------------SIQIQETVEENQ--KTNENIIS--
-DRQYQVDAAIVRIMKTR--KTLAHNLLISELVSLL----------------KFQPKPVD
LKKRIEILIEKEYLCRDPEN----AMIYNYMA
>Dictyostelium_discoideum_XM_634830.1| .
EYIS---LFIDEKLKKG------------------LKGVSEE-----------EVDIILD
KILMLFRLI-QEKDVFEK-YYKQHLAK--------RLLLGRS----------------IS
DDAERNMIAKLK----------------TECGY---QFTSKLEGMFT---DMRLSQDTMS
GFKTYI-------------------------------------------------QNLKK
ALPIDLNVHVLTT-------GFWPTQNTAN------------------------------
------CNLPREILLCCEAFKSYYLS----------------------------------
---NHNGRLLLW-QTNMGTAEIKANFPSK-------------------------------
------------------------------------------------------------
-------------SHELQVSSYQMVILLLFNDQSK-----------------------LT
FKEIADQTGIP-----TIDLKRNLLALTNPKNK---ILDRELPSTTSSTTTTTTTATSSS
TSTSP------SSSSSSIS----------TPTPSKSIDESDVFAFNTKFK-------SKL
FRVKV-----------------------------MAVVQ-KETPVEEK--ETRDKVDE--
-DRKHQIEASIVRIMKAR--KTLEHSNLVSEVIKQLQS--------------RFVPNPVI
VKKRIESLIEREYLERSKQD----RKIYNYMA
>Dictyostelium_discoideum_XM_636801.1 .
VVLS---KFCDQILRKG-----------------PHHISDEA-----------ELEKKLT
EAVCLFKYL-PDKDIFML-NYQKMLSK--------RLVEDLS----------------AS
EDAETLMINKLK----------------NYQGF---DYCTKLTRMIT---DMRLCKDINI
NFQNHL-------------------------------------------------NEKSL
TLPYQFNFYVLTN-------GSWTLTNKQT------------------------------
---ATPFKPPSEMLSSITYFESFYKK----------------------------------
---SYQGRVLTF-LYDFSRADVDSRQAKG-------------------------------
------------------------------------------------------------
------------KIYKLTTTAYQMAILLMFNGADK-----------------------IT
RFLINDTIGLD-----ETSIRLPLLALIKTG-----IIECSEPS----------------
---------------------------------FKNWNNDTEFTVNSKFS-------SKK
MKVSCN--------------------------IAVQIGETKQSEGQQT--VSEQEIEK--
-ERFFKLQAAIVRIMKSK--KTMTHNDLTVETTTQVSK--------------WFTPKITA
IKKAIEYLIDQEYIRRTTDDN-PSARKYEYMA
>Drosophila_ananassae_XM_001955329.1| .
------------------------------------KRLTSE-----------QIDARLR
DVLLVLKYV-NNKDVFMR-YHKVHLTR--------RLILGTS----------------AD
SEKEEDIVEWLR-----------------EVGMPA-DYVNRLARMFQ---DIKVSEDLNT
QFRSST------------------------------------------------------
SRHDAINIKILNA-------GAWARCSERV------------------------------
-----SVSLPIELEDYIPDVEEFYKK----------------------------------
---KHSGRKLQW-YHHMSNGTITFVNNFG-------------------------------
------------------------------------------------------------
-------------RYDLDVTTFQMAVLFAWNQRQHDK---------------------IS
YENLRLATELP-----DPELRRTLWSLVAFPKIKKQILLMEPTAIAS-------------
---------------------------------PKDFTENTMFYINQEFAIVKNGKSQRR
GKLNLIG------------------------------RLQLSTERSQQ--EDNQSIVQ--
-LRILRTQEAIIKIMKVR--KRMNNAALQGELIDILKN--------------MFLPSKKM
IKEQLEWLIEHKYMRRDDDD----INMFIYVA
>Drosophila_ananassae_XM_001960948.1| .
ELLA---KYCDLLLKKS------------------SKNPEDK-----------ELEDNLN
QVMVVFKYI-EDKDVFQK-YYSKMLAK--------RLVNHTS----------------AS
DDAEAMMISKLK----------------QTCGY---EYTVKLQRMFQ---DIGVSKDLNS
NFKEYL-------------------------------------------------AGKNI
TTEIDFGIEVLSS-------GSWPFQLSNN------------------------------
------FLLPSELERSVRQFNEFYAG----------------------------------
---RHSGRKLNW-LYQMCKGELIMNVNRNN------------------------------
------------------------------------------------------------
----------TSTVYTLQASTFQMSVLLQFNDQLT-----------------------FT
VQQLLENTQTQ-----QENLIQVLQILLKAK-----VLTSNDNE----------------
----------------------------------NSLTPESTVELFLDYK-------NKK
RRININ------------------------------QPLKTELKVEQE--TVHKHIEE--
-DRKLLIQAAIVRIMKMR--KRLNHTNLISEVLNQLST--------------RFKPKVPV
IKKCIDILIEKEYLERMEGH----KDTYSYLA
>Drosophila_ananassae_XM_001960988.1| .
ELIA---KYVDMKLRSG------------------NKGTTDE-----------ELEKTLD
KIMVLFRFI-HGKDVFEA-FYKKDLAK--------RLLVGKS----------------AS
VDSEKSMLSKLK----------------QECGG---GFTSKLEGMFK---DMELSRDINI
AFRGHA------------------------------------------------LSNNRD
VHNLDLSVSILTM-------GYWPTYAPTE------------------------------
------VTMPPQFINPQQIFNKFYLE----------------------------------
---KHSGRKLQW-QPTLGNCMLRAQFDAG-------------------------------
------------------------------------------------------------
-------------PKELMVSLFQALVLLLFNDKTA-----------------------LS
YEEILAATSIE-----DGELRRTLQSLACGRAR---VITKTPKG----------------
----------------------------------RDIEDGDQFDFNDEFT-------NKL
FRIKIN------------------------------QIQMKETNEEQK--ATEERVFQ--
-DRQYQIDAAIVRIMKMR--KTLSHNLLITELFNQL----------------TFPVKPAD
LKKRIESLIDRDYMERDKDN----QNQYNYVA
>Drosophila_ananassae_XM_001962223.1| .
EYLS---LFIDDKLKKG------------------GKGMSEQ-----------EIESILD
KTMVLFRFL-LEKDVFER-YYKTHLAK--------RLLLNKS----------------VS
DDFEKNMISKLK----------------TECGC---QFTSKLEGMFK---DMSVSNTIMD
EFKNFV------------------------------------------------NNNNLS
LGGVELTVRILTT-------GFWPTQTATP------------------------------
-----NCNIPAAPREAFDIFKNFYLN----------------------------------
---KHSGRQLTL-QPQMGTAYINAVFYGRKAA-DTEKDKDAPSSSSSGC-----------
------------------------------------------------------------
------AVPTTTRKHILQVSTYQMCVLLLFNNRDV-----------------------LT
YDDIHQETDIP-----ERELVRALQSLSMGKPAQR-LLVRNSKTKT--------------
----------------------------------KDIEPTDEFYVNDAFV-------SKF
HRVKIQ----------------------------TVAAK-GESEPERK--ETRGKVDE--
-DRKHEIEAAIVRIMKAR--KRMAHNLLVSDVTSQLKS--------------RFLPSPVF
IKKRIEGLIEREYLQRSPED----RKVYNYLA
>Drosophila_erecta_AAPQ01007360.1| .
--LA---KYVDMKLRSG------------------NKGTTDE-----------ELEKTLD
KIMVLFRFI-HGKDVFEA-FYKKVLAK--------RLLVGKS----------------AS
VDSEKSMLSKLK----------------QECGG---GFTSKLEGMFK---DMELSRDINI
AFRGHA------------------------------------------------LSNNRD
VHNLDLCVSILTM-------GYWPTYAPTE------------------------------
------VTMPPQFINPQQIFNKFYLE----------------------------------
---KHSGRKLQW-QPTLGNCMLRAQFDAVTKTAHNVSYAVAILTFVLQG-----------
------------------------------------------------------------
-------------PKELLVSLFQALVLLLFNDKPV-----------------------LS
YEEILAATLIE-----DGELRRTLQSLACGRAR---VITKTPKG----------------
----------------------------------REILDGDQFDFNNEFT-------NKL
FRIKIN------------------------------QIQMKETNEEQK--ATEERVFQ--
-DRQYQIDAAIVRIMKMR--KTLSHNLLITELFNQL----------------TFPVKPAD
LKKRIESLIDRDYMERDKDN----QNQYNYVA
>Drosophila_erecta_XM_001972573.1| .
-LIV---MYADELMRKK--------------------QESEK-----------AIIEELK
RIVVLVEFL-NDKDTFIR-FYWNMLRI--------RQIKETS----------------AS
DGNESTMISLLS----------------KKFGD---LLIWDLRQQLK---ELELSRIIKS
QFQDHL------------------------------------------------------
NFKGVKLGFDFRP-------KCFQKKNEPNFK----------------------------
------FTFPDELQQASMEFSMFLKYH---------------------------------
---SRNERKIFEFNNNLSSGEISCHLNQS-------------------------------
------------------------------------------------------------
-------------IHIIELSTFQMAILLLFNRHER-----------------------IT
EQDMALALGVE-----VETLKGFLNQKQ--------LL----------------------
------------------------------------IYNGAFVEVNMNFT-------NKK
RRLDFI-------------------------------SYKTKIRKLDD--NCITELKI--
-RRANQTDAAIARIMKKN--RELEHSELISHVFEELKN--------------LFTPQVGY
IRERLEALL-----------------------
>Drosophila_grimshawi_AAPT01021501.1| .
ELLA---KYCDLLLKKS------------------SKNPEDK-----------ELEDNLN
QVMVVFKYI-EDKDVFQK-YYSNMLAK--------RLVSHTS----------------AS
DDAEAMMISKLK----------------QTCGY---EYTVKLQRMFQ---DIGVSKDLNS
YFKEYL-------------------------------------------------KTQNI
TSEIDFGIEVLST-------NAWPFTQNNN------------------------------
------FLLPSELERSVQQFTIFYSA----------------------------------
---RHSGRKLNW-LYHKCKGELIMNVNRSN------------------------------
------------------------------------------------------------
------------AVYTLQVSTFQMSVLLQFNDQLS-----------------------FT
VQQLRDNTQSQ-----LENLIQVLQILLKAK-----VLTSSDSE----------------
----------------------------------NALTPDSTVELFLDYK-------SKK
RRININ------------------------------HPLKTELKVEQE--TVTKHIEE--
-DRKLLIQAAIVRIMKMR--KRLNHTNLISEVLNQLST--------------RFKPNVPV
IKKCIDILIEKEYLERMEGH----KDTYSYLA
>Drosophila_grimshawi_XM_001987369.1| .
ELIA---KYVDMKLRSG------------------NKGTTDE-----------ELEKTLD
KIMVLFRFI-HGKDVFEA-FYKKDLAK--------RLLVGKS----------------AS
VDSEKSMLSKLK----------------QECGG---GFTSKLEGMFK---DMELSRDVNL
AFRGHA------------------------------------------------LSNDRD
VTNLDLTVSILTM-------GYWPTYTPTE------------------------------
------VTMPPQFINPQQIFNKFYLE----------------------------------
---KHSGRKLQW-QPTLGNCVLRASFDAG-------------------------------
------------------------------------------------------------
-------------PKELLVSLFQGLVLLLFNDKPM-----------------------LS
YEEILAATSIE-----DGELRRTLQSLACGRAR---VITKTPKG----------------
----------------------------------RDIEDKDQFDFNNEFI-------NKL
FRIKIN------------------------------QIQMKETNEEQK--ATEERVFQ--
-DRQYQIDAAIVRIMKMR--KTLSHNLLITELFNQL----------------TFPVKPAD
LKKRIESLIDRDYMERDKDN----QNQYNYVA
>Drosophila_grimshawi_XM_001988000.1| .
EYVA---KYCDTLLKKS-------------------K-TCEA-----------EIDQKLT
NNITIFKYI-EDKDVYQK-FYSRLLAK--------RLIHEQS----------------QS
MDAEEGMINRLK----------------QACGY---EFTNKLHRMFT---DISVSTDLNN
KFNNHL-------------------------------------------------KDNDI
DLGINLSIKVLQA-------GAWPLGSTQV------------------------------
----IPFAVPQEFEKSIKMFEDYYHN----------------------------------
---LFSGRKLTW-LHHMCHGELKLSHLKK-------------------------------
------------------------------------------------------------
-------------SYIVTMQTYQMAIILLFETCDT-----------------------LS
CREIQNTLQLN-----DETYQKHMQPMIESK-----LLNASSEN----------------
------------------------------------LSGDTRIELNMDYT-------NKR
TKFKISS------------------------------ALQKETPQEVE--HTINSVDE--
-DRKLFLQAAIVRIMKAR--KVLKHNALIQEVLSLSKV--------------SFTPNIAM
IKKCVESLIDKQYIERTANS----GDEYSYMA
>Drosophila_grimshawi_XM_001993299.1| .
EYLS---LFIDDKLKKG------------------GKGMSEQ-----------EIETILD
KTMVLFRFL-LEKDVFER-YYKTHLAK--------RLLLNKS----------------VS
DDFEKNMISKLK--------------ASTECGC---QFTSKLEGMFK---DMSVSNTIMD
EFKNYV------------------------------------------------NNNSFS
LSGVELTVRILTT-------GFWPTQTATP------------------------------
-----NCNIPSAPREAFEVFKKFYLD----------------------------------
---KHSGRQLTL-QPQMGTAYINAVFYGRKAN-DSDKDKDGPSSSSSGC-----------
------------------------------------------------------------
------AVPTTTRKHILQVSTYQMCVLLLYNNRDV-----------------------LT
YDDIHQETDIP-----ERELVRALQSLSMGKPAQR-LLVRNSKTKT--------------
----------------------------------KDIEPSDEFYVNDAFV-------SKF
HRVKIQ----------------------------TVAAK-GESEPERK--ETRGKVDE--
-DRKHEIEAAIVRIMKAR--KRMAHNLLVSDVTSQLKS--------------RFLPSPVF
IKKRIEGLIEREYLARTPED----RKVYIYLA
>Drosophila_melanogaster_AY071504.1 .
ELLA---NYCDMLLRRTP----------------LSKRLTSE-----------QIDARLR
DVLLVLKYV-NNKDVFMR-YHKVHLTR--------RLILGTS----------------AD
SEKEEDIVEWLR-----------------EVGMPA-DYVNRLARMFQ---DIKVSEDLNT
QFRTSI------------------------------------------------------
SRHDAINIKILNA-------GAWARCSERV------------------------------
-----SVSLPIELEDYIPDVEEFYKK----------------------------------
---KHSGRKLQW-YHHMSNGTITFVNNFG-------------------------------
------------------------------------------------------------
-------------RYDLDVTTFQMAVLFAWNQRQHDK---------------------IS
YENLRLATELP-----DPELRRTLWSLVAFPKIKKQILLMEPAAISS-------------
---------------------------------PKDFAENTMFYINQEFAIVKNGKSQRR
GKLNLIG------------------------------RLQLSTERSQQ--EDNQSIVQ--
-LRILRTQEAIIKIMKVR--KRMNNAALQGELIDILKN--------------MFLPSKKM
IKEQLEWLIENKYMRRDDDD----INMFIYVA
>Drosophila_melanogaster_BT050475.1| .
ELIA---KYVDMKLRSG------------------NKGTTDE-----------ELEKTLD
KIMVLFRFI-HGKDVFEA-FYKKDLAK--------RLLVGKS----------------AS
VDSEKSMLSKLK----------------QECGG---GFTSKLEGMFK---DMELSRDINI
AFRGHA------------------------------------------------LSNNRD
VHNLDLCVSILTM-------GYWPTYAPTE------------------------------
------VTMPPQFINPQQIFNKFYLE----------------------------------
---KHSGRKLQW-QPTLGNCMLRAQFDAG-------------------------------
------------------------------------------------------------
-------------PKELLVSLFQALVLLLFNDKPV-----------------------LS
YEEILAATLIE-----DGELRRTLQSLACGRAR---VITKTPKG----------------
----------------------------------REILDGDQFDFNNEFT-------NKL
FRIKIN------------------------------QIQMKETNEEQK--ATEERVFQ--
-DRQYQIDAAIVRIMKMR--KTLSHNLLITELFNQL----------------TFPVKPAD
LKKRIESLIDRDYMERDKDN----QNQYNYVA
>Drosophila_melanogaster_NM_140363.2 .
-LLV---TYANELMTKR--------------------QESEE-----------AIIDELK
RIVKCVEFL-SDEYKFID-MYLKALRI--------RQINETS----------------TS
DGVESIMYSLLN----------------KKMAN---FVTRCIYVQLR---DVDKLRTLKK
EFQDHL------------------------------------------------------
NSKGIKLGFDFRP-------KCFKNDGSFENFN---------------------------
------LTLPDELQQAWKEFRIFYEAR---------------------------------
---KLQSKAIIQLNNELSSGEITCHLNQS-------------------------------
------------------------------------------------------------
-------------VYILEVSTLQMAVLMLFNRHER-----------------------FT
EQELVTALGVE-----LETLQEALKQIKF-------LVYIEVN-----------------
--------------------------------------KVNYIEINMDFT-------NRK
RRLFCN------------------------------EPLPRKMRKIEE--KSEIELKI--
-RRDKQVDAAIVRIMKGQ--KQLEYSELISLVYEELKD--------------RVKPQVSF
IKKRLDYLVEREYLERDNYY-----NIYRYL-
>Drosophila_melanogaster_NM_165110.1| .
EYLS---LFIDDKLKKG------------------GKGMSEQ-----------EIESILD
KTMVLFRFL-LEKDVFER-YYKTHLAK--------RLLLNKS----------------VS
DDFEKNMISKLK----------------TECGC---QFTSKLEGMFK---DMSVSNTIMD
EFKNFV------------------------------------------------NNNNLS
LGGVELTVRILTT-------GFWPTQTATP------------------------------
-----NCNIPAAPREAFDIFKNFYLN----------------------------------
---KHSGRQLTL-QPQMGTAYINAVFYGRKAV-ESEKDKDAPSSSSSGC-----------
------------------------------------------------------------
------GVPTTTRKHILQVSTYQMCVLLLFNNRDV-----------------------LT
YDDIHQETDIP-----ERELVRALQSLSMGKPAQR-LLVRNSKTKT--------------
----------------------------------KDIEPTDEFYVNDAFN-------SKF
HRVKIQ----------------------------TVAAK-GESEPERK--ETRGKVDE--
-DRKHEIEAAIVRIMKAR--KRLAHNLLVSDVTSQLKS--------------RFLPSPVF
IKKRIEGLIEREYLQRSPED----RKVYNYLA
>Drosophila_melanogaster_NM_165390.1_Cul-2 .
EYVA---KYCDTLLKKS-------------------K-TCEA-----------EIDQKLT
NNITIFKYI-EDKDVYQK-FYSRLLAK--------RLIHEQS----------------QS
MDAEEGMINRLK----------------QACGY---EFTNKLHRMFT---DISVSVDLNN
KFNTHL-------------------------------------------------KDSNV
DLGINLAIKVLQA-------GAWPLGSTQV------------------------------
----IPFAVPQEFEKSIKMFEDYYHK----------------------------------
---LFSGRKLTW-LHHMCHGELKLSHLKK-------------------------------
------------------------------------------------------------
-------------SYIVTMQTYQMAIILLFETCDS-----------------------LS
CREIQNTLQLN-----DETFQKHMQPIIESK-----LLNASSEN----------------
------------------------------------LAGETRIELNLDYT-------NKR
TKFKIS------------------------------SALQKETPQEVE--HTINSVDE--
-DRKLFLQAAIVRIMKAR--KVLKHNALIQEVLSLSKV--------------SFTPNIAM
IKKCVESLIDKQYIERTANS----GDEYSYMA
>Drosophila_mojavensis_XM_002003366.1| .
EYLS---LFIDDKLKKG------------------GKGMSEQ-----------EIETILD
KTMVLFRFL-LEKDVFER-YYKTHLAK--------RLLLNKS----------------VS
DDFEKNMISKLK----------------TECGC---QFTSKLEGMFK---DMSVSNTIMD
EFKSYV------------------------------------------------NNNSLS
LSGVELTVRILTT-------GFWPTQTATP------------------------------
-----NCNIPSAPREAFEVFKKFYLD----------------------------------
---KHSGRQLTL-QPQMGTAYINAVFYGRKAN-DSDKDKDGPSSSSSGC-----------
------------------------------------------------------------
------PVPTTTRKHILQVSTYQMCVLLLFNNRDL-----------------------LT
YDDIHQETDIP-----ERELVRALQSLSMGKPAQR-LLVRNSKTKT--------------
----------------------------------KDIEPSDEFYVNDAFV-------SKF
HRVKIQ----------------------------TVAAK-GESEPERK--ETRGKVDE--
-DRKHEIEAAIVRIMKAR--KRMAHNLLVSDVTSQLKS--------------RFLPSPVF
IKKRIEGLIEREYLARTPED----RKVYIYLA
>Drosophila_mojavensis_XM_002004166.1| .
ELLA---KYCDLLLKKS------------------SKNPEDK-----------ELEDNLN
QVMVVFKYI-EDKDVFQK-YYSNMLAK--------RLVSHSS----------------AS
DDAEAMMISKLK----------------QTCGY---EYTVKLQRMFQ---DIGLSKDLNA
YFKEYL-------------------------------------------------KTQNI
TSEIDFGIEVLST-------NAWPFTQNNN------------------------------
------FLLPSELERSVQQFTIFYSA----------------------------------
---RHSGRKLNW-LYHKCKGELIMNVSRSN------------------------------
------------------------------------------------------------
------------SVYTLQVSTFQMSVLLQFNDQLS-----------------------FT
VQQLCDNTQSQ-----LENLIQVLQILLKAK-----LLTSASSE----------------
----------------------------------NGLTPDSTVELYLDYK-------SKK
RRININ------------------------------HPLKTELKVEQE--TVTKHIEE--
-DRKLLIQAAIVRIMKMR--KRLNHTNLISEVLNQLST--------------RFKPNVPV
IKKCIDILIEKEYLERMEGA----KDTYSYLA
>Drosophila_mojavensis_XM_002005046.1| .
ELIA---KYVDMKLRSG------------------NKGTTDE-----------ELEKTLD
KIMVLFRFI-HGKDVFEA-FYKKDLAK--------RLLVGKS----------------AS
VDSEKSMLSKLK----------------QECGG---GFTSKLEGMFK---DMELSRDVNL
AFRGHT------------------------------------------------LSNDRD
VTNLDLTVSILTM-------GYWPTYAPTE------------------------------
------VTMPPQFINPQQIFNKFYLE----------------------------------
---KHSGRKLQW-QPTLGNCVLRAHFDAG-------------------------------
------------------------------------------------------------
-------------PKELMVSLFQALVLLLFNDKPT-----------------------LS
YEEILAATNIE-----DGELRRTLQSLACGRAR---VITKTPKG----------------
----------------------------------RDIEDRDQFDFNNEFV-------NKL
FRIKIN------------------------------QIQMKETNEEQK--ATEERVFQ--
-DRQYQIDAAIVRIMKMR--KTLSHNLLITELFNQL----------------TFPVKPAD
LKKRIESLIDRDYMERDKDN----QNQYNYVA
>Drosophila_persimilis_XM_002021570.1| .
EYLS---LFIDDKLKKG------------------GKGMSEQ-----------EIESILD
KTMVLFRFL-LEKDVFER-YYKTHLAK--------RLLLNKS----------------VS
DDFEKNMISKLK----------------TECGC---QFTSKLEGMFK---DMSVSNTIMD
EFKNYV------------------------------------------------VNNNLS
LVGVELTVRILTT-------GFWPTQTATP------------------------------
-----NCNIPVAPREAFEIFKSFYLN----------------------------------
---KHSGRQLTL-QPQMGTSYINAVFYGRKAA-DSDKDKDAPSSSSNGC-----------
------------------------------------------------------------
------TVPTTTRKHILQVSTYQMCVLLLFNNRDV-----------------------LT
YDDIQQETDIP-----GRELVRALQSLSMGKPAQR-LLVRNSKTKT--------------
----------------------------------KEIEPTDEFYVNDAFV-------SKF
HRVKIQ----------------------------TVAAK-GESEPERK--ETRGKVDE--
-DRKHEIEAAIVRIMKAR--KRMAHNLLVSDVTTQLKS--------------RFLPSPVF
IKKRIEGLIEREYLQRSPED----RKVYIYLA
>Drosophila_pseudoobscura_XM_001353463.2| .
-----------------------------------------------------NEMKKIV
DVVL-YLSE-ENRKSFTN-DYFALLKK--------RFIEDTS----------------AS
DKNESLLISMLA----------------KRLGS---DFQVKQNIEWN---ETNASKGIQA
KCQEFL------------------------------------------------------
VGIGLKVQIDFRV-------K-FIKVRQLEGSING-------------------------
------IRLPVELEHFENEFRLFWSK----------------------------------
---EFNRYGLNF-HPFKSWGELTMNSSSQK------------------------------
------------------------------------------------------------
-------------CYTLRVNTLQMALLLQFNHQNT-----------------------FA
VQELAENVGTS-----PETLIKVMRPLIDHK-----LLIASENS----------------
----------------------------------APLTPTSSITVCMDYN---------R
KRILIN------------------------------CLKSIAPMGQKP--TTERNIH---
---MQALDTAIVRIMERE--KQLELDRLIYEVTLEPK---------------LHSRPIFK
IKARIEHFLKNKYL------------------
>Drosophila_pseudoobscura_XM_001357383.2| .
EYVA---RYCDTLLKKS-------------------K-TCEA-----------EIDQKLT
NNITIFKYI-EDKDVYQK-FYSRLLAK--------RLIHEQS----------------QS
MDAEEGMINRLK----------------QACGY---EFTNKLHRMFT---DISVSTDLNN
KFNTHL-------------------------------------------------KDTNV
ELGINLSIKVLQA-------GAWPLGSTQV------------------------------
----IPFAVPQEFEKSIKMFEDYYHK----------------------------------
---LFSGRKLTW-LHHMCHGELKLSHLKK-------------------------------
------------------------------------------------------------
-------------SYIVTMQTYQMAIILLFETCDS-----------------------LS
CREIQNTLQLN-----DETFQKHMQPMIESK-----LLNASSEN----------------
------------------------------------LAGETRIDLNMDYT-------NKR
TKFKIS------------------------------SALQKETPQEVE--HTINSVDE--
-DRKLFLQAAIVRIMKAR--KVLKHNALIQEVLSLSKV--------------SFTPNIAM
IKKCVESLIDKQYIERTANS----GDEYSYMA
>Drosophila_pseudoobscura_XM_001358625.2| .
------------------------------------KRLTSE-----------QIDARLR
DVLLVLKYV-NNKDVFMR-YHKVHLTR--------RLILGTS----------------AD
SEKEEDIVEWLR-----------------EVGMPA-DYVNRLARMFQ---DIKVSEDLNT
QFRTSI------------------------------------------------------
SRHDAINIKILNA-------GAWARCSERV------------------------------
-----SVSLPIELEDYIPDVEEFYKK----------------------------------
---KHSGRKLQW-YHHMSNGTITFVNNFG-------------------------------
------------------------------------------------------------
-------------RYDLDVTTFQMAVLFAWNQRQHDK---------------------IS
YENLRLATELP-----DPELRRTLWSLVAFPKIKKQILLMEPSAIGS-------------
---------------------------------PKDFTENTLFYINQEFAIVKNGKSQRR
GKLNLIG------------------------------RLQLSTERSQQ--EDNQSIVQ--
-LRILRTQEAIIKIMKVR--KRMNNAALQGELIDILKN--------------MFLPSKKM
IKEQLEWLIEHKYMRRDDDD----INMFIYVA
>Drosophila_pseudoobscura_XM_001360883.2| .
ELIA---KYVDMKLRSG------------------NKGTTDE-----------ELEKTLD
KIMVLFRFI-HGKDVFEA-FYKKDLAK--------RLLVGKS----------------AS
VDSEKSMLSKLK----------------QECGG---GFTSKLEGMFK---DMELSRDINT
AFRGHA------------------------------------------------LSNNRD
VHNLDLCVSILTM-------GYWPTYAPTE------------------------------
------VTMPPQLINPQQIFNKFYLE----------------------------------
---KHSGRKLQW-QPTLGNCMLRAQFEAG-------------------------------
------------------------------------------------------------
-------------PKELLVSLFQALVLLLFNDKPV-----------------------LS
YEEILAATMIE-----GGELRRTLQSLACGRAR---VITKTPKG----------------
----------------------------------REIEDGDQFDFNNEFT-------NKL
FRIKIN------------------------------QIQMKETNEEQK--ATEERVFQ--
-DRQYQIDAAIVRIMKMR--KTLSHNLLITELFNQL----------------TFPVKPAD
LKKRIESLIDRDYMERDKDN----QNQYNYVA
>Drosophila_pseudoobscura_XM_001361440.2| .
ELLA---KYCDILLKKS------------------SKNPEDK-----------ELEDNLN
QVMVVFKYI-EDKDVFQK-YYSKMLAK--------RLVNHTS----------------AS
DDAEAMMISKLK----------------QTCGY---EYTVKLQRMFQ---DIGVSKDLNS
NFKEHL-------------------------------------------------LTNNV
VSEIDFGIEVLSS-------GSWPFQLSNN------------------------------
------FLLPSELERSVRQFNEFYAA----------------------------------
---RHSGRKLNW-LYQMCKGELIMNVNRNN------------------------------
------------------------------------------------------------
----------TSTVYTLQASTFQMSVLLQFNDQLS-----------------------FT
VQQLLENTQTQ-----LESLIQVLQILLKAK-----VLTSTDNE----------------
----------------------------------NSLTPESTVELFLDYK-------NKK
RRININ------------------------------QPLKTELKVEQE--TVHKHIEE--
-DRKLLIQAAIVRIMKMR--KRLNHTNLISEVLNQLST--------------RFKPKVPV
IKKCIDILIEKEYLERMEGH----KDTYSYLA
>Drosophila_simulans_XM_002080465.1| .
ELLA---KYCDLLLKKS------------------SKNPEDK-----------ELEDNLN
QVMVVFKYI-EDKDVFQK-YYSKMLAK--------RLVNHTS----------------AS
DDAEAMMISKLK----------------QTCGY---EYTVKLQRMFQ---DIGVSKDLNS
YFKQYL-------------------------------------------------AEKNL
TMEIDFGIEVLSS-------GSWPFQLSNN------------------------------
------FLLPSELERSVRQFNEFYAA----------------------------------
---RHSGRKLNW-LYQMCKGELIMNVNRNN------------------------------
------------------------------------------------------------
-----------SSTYTLQASTFQMSVLLQFNDQLS-----------------------FT
VQQLQDNTQTQ-----QENLIQVLQILLKAK-----VLTSSDNE----------------
----------------------------------NSLTPESTVELFLDYK-------NKK
RRININ------------------------------QPLKTELKVEQE--TVHKHIEE--
-DRKLLIQAAIVRIMKMR--KRLNHTNLISEVLNQLST--------------RFKPKVPV
IKKCIDILIEKEYLERMEGH----KDTYSYLA
>Drosophila_simulans_XM_002084690.1| .
-LLV---TYANELMTKR--------------------QESEE-----------AIIDELK
QIVKCVEFL-SYKDTFID-MYLKALRI--------RQINETS----------------TS
DGAESTMFSLLN----------------KRFGD---LETRCLLEQLR---DVEQSRIQKS
QFEDHM------------------------------------------------------
NSKGIKLGFDFRP-------KCFTNKGGFENFN---------------------------
------LTLPDELQQAWEEFRLFYKN----------------------------------
---SHESRIVQL-NNELSSGEITCHLNQS-------------------------------
------------------------------------------------------------
-------------VFILEVSTLQMAVLMLFNRHER-----------------------FT
EQELVTALGVD-----LETLQGALKQIKF-------LVYS--------------------
---------------------------------------GPFIKVNMDFT-------NRK
RRLILN-------------------------------KRLLTKRRKIE--EKGDDLKL--
-RRDKQVDAAIVRIMKGK--KELEYSQLISHVYEELKD--------------RVKPQVSS
IKERIDDLVKREYLERCDNN------TYRYL-
>Drosophila_willistoni_XM_002063514.1| .
ELLA---KYCDLLLKKS------------------SKNPEDK-----------ELEDNLN
QVMVVFKYI-EDKDVFQK-YYSKMLAK--------RLVNHTS----------------AS
DDAEAMMISKLK----------------QTCGY---EYTVKLQRMFQ---DIGVSKDLNS
NFKEYL-------------------------------------------------ATKNV
VPEIDFGIEVLSS-------GSWPFMLSNN------------------------------
------FLLPSELERSVRQFNEFYAA----------------------------------
---RHSGRKLNW-LYQMCKGELIMNVIRNN------------------------------
------------------------------------------------------------
----------ASTVYTLQASTFQMSVLLQFNDQLS-----------------------FT
VQQLLDNTQTQ-----LENLIQVLQILLKAK-----VLTSSDNE----------------
----------------------------------NSLTPESTVELFLDYK-------NKK
RRININ------------------------------QPLKTEMKVEQE--TVHKHIEE--
-DRKLLIQAAIVRIMKMR--KRLNHTNLISEVLNQLST--------------RFKPKVPV
IKKCIDILIEKEYLERMEGH----KDTYSYLA
>Drosophila_willistoni_XM_002066343.1| .
EYLS---LFIDDKLKKG------------------GKGMSEQ-----------EIETILD
KTMVLFRFL-LEKDVFER-YYKTHLAK--------RLLLNKS----------------VS
DDFEKNMISKLK----------------TECGC---QFTSKLEGMFK---DMSVSNTIMD
EFKGFV------------------------------------------------NNNNLS
LGGVELTVRILTT-------GFWPTQTATP------------------------------
-----NCNIPSAPREAFEIFKNFYLN----------------------------------
---KHSGRQLTL-QPQMGTAYINAVFYGRKTANESEKDKDAPSSSSSGGT----------
------------------------------------------------------------
------TGPTTTRKHILQVSTYQMCVLLLFNNRDI-----------------------LT
YDDIHQETDIP-----ERELVRALQSLSMGKPAQR-LLVRNSKTKT--------------
----------------------------------KDIEPTDEFYVNDAFV-------SKF
HRVKIQ----------------------------TVAAK-GESEPERK--ETRGKVDE--
-DRKHEIEAAIVRIMKAR--KRMAHNLLVSDVTSQLKS--------------RFLPSPVF
IKKRIEGLIEREYLQRSAED----RKVYNYLA
>Drosophila_willistoni_XM_002074561.1| .
ELIA---KYVDMKLRSG------------------NKGTTDE-----------ELEKTLD
KIMVLFRFI-HGKDVFEA-FYKKDLAK--------RLLVGKS----------------AS
VDSEKSMLSKLK----------------QECGG---GFTSKLEGMFK---DMELSRDINT
AFRGHA------------------------------------------------LSNNRD
VHNLDLCVSILTM-------GNWPTYPPTE------------------------------
------VTMPPQFINPQQIFNKFYLE----------------------------------
---KHSGRKLQW-QPTLGNCMLRAQFDAG-------------------------------
------------------------------------------------------------
-------------PKELMVSLFQALVLLLFNDKPT-----------------------LG
YEEILAATSIE-----DGELRRTLQSLACGRAR---VITKTPKG----------------
----------------------------------RDIEDGDQFDFNNEFT-------NKL
FRIKIN------------------------------QIQMKETNEEQK--ATEERVFQ--
-DRQYQIDAAIVRIMKMR--KTLSHNLLITELFNQL----------------TFPVKPAD
LKKRIESLIDRDYMERDKDN----QNQYNYVA
>Drosophila_yakuba_XM_002089504.1| .
ELLA---KYCDLLLKKS------------------SKNPEDK-----------ELEDNLN
QVMVVFKYI-EDKDVFQK-YYSKMLAK--------RLVNHTS----------------AS
DDAEAMMISKLK----------------QTCGY---EYTVKLQRMFQ---DIGVSKDLNS
NFKQYL-------------------------------------------------AEKTV
TMEIDFGIEVLSS-------GSWPFQLSNT------------------------------
------FLLPSELERSVRQFNEFYAA----------------------------------
---RHSGRKLNW-LYQMCKGELIMNVNRNN------------------------------
------------------------------------------------------------
-----------SSTYTLQASTFQMSVLLQFNDQLS-----------------------FT
VQQLQDNTQTQ-----QENLIQVLQILLKAK-----VLTSSDNE----------------
----------------------------------NSLTPESTVELFLDYK-------NKK
RRININ------------------------------QPLKTELKVEQE--TVHKHIEE--
-DRKLLIQAAIVRIMKMR--KRLNHTQLISEVLNQLST--------------RFKPKVPV
IKKCIDILIEKEYLERMEGH----KDTYSYLA
>Drosophila_yakuba_XM_002094621.1| .
--IV---LYANKLMTKN--------------------QDSEI-----------AFINELK
RIAEIVEFL-DEKDKFI--YWYCNELRI-------RQIKETS----------------TS
DDYESTMISLLN----------------KRFGD---TFTEPLRNQLN---ELEKSRIYQS
QFQDHL------------------------------------------------------
KSRGIQLGFDFRP-------KCFVNKGGIENVK---------------------------
------LTLPDELQPAWGEYCLFLKHPNG-------------------------------
---HDGPKKIEL-NNILSSGVIYCNLNQS-------------------------------
------------------------------------------------------------
-------------VHILEVSNLQMAILLLFNRHER-----------------------IT
EEEMSISLGVE-----METLKAALEHLKMQK-----FL----------------------
------------------------------------IYSGTLVEVNMNFT-------NRK
RRCNFD-------------------------------IPMIKTRKI------ELVLDM--
-NRSYKVDAAIVRILKKN--KELKQSELIIAVVEELKK--------------QFTPEIRY
IKERLEALLKKAVPDIERCGP---EDTYRYV-
>Entamoeba_dispar_NZ_AANV02000328.1| .
-YIA---LYLHDLLRKHH----------------SHSLCLPS-----------TLNCSAI
EVLDLSNYL-QDKDVFEE-WYLKLLAK--------RLLNKEA----------------TN
TSMEENIVNRLR----------------EMSGV---SYATKLGRMFS---DIASSISLTN
DFNNSI------------------------------------------------------
-RSTILDVSIGTG-------GTWPLKPNES------------------------------
------IELPPPMNDLLNSFEFFYKR----------------------------------
---KYESRKLQW-VMNMSTTQIEWKYNGD-------------------------------
------------------------------------------------------------
---------------SKKVVLPTLAVALIISKSNG-------------------------
-------FQMK----NEGEVYTIYQALIKSE-----IFDSNGN-----------------
--------------------------------------------ITSSFL------QGYH
KKLGM----------------------------------------AEQ--KTNEKIKE--
-DRSAWGEAVCVRLMKKM--KKCRELDLINMVIKEKA---------------PFIPTEQF
VQSVIEKLIEKEYLER----------------
>Entamoeba_dispar_XM_001734356.1| .
------------------------------------------------------TMKELT
NVLDIVSYL-TNKESFII-LHQKFLLK--------RIIQNTI----------------KS
ITLESSVVDDIC----------------KNFSC---SASFKLKQIIK---DYTLSLEITK
EFCNKN------------------------------------------------------
QIPLKLNIIVFSK-------FLFNAHDIYC------------------------------
-----SIQMDPSLQKIWNLFVTSYKT----------------------------------
---IHTDRKLEL--NQLCCSVILSYYNGIK------------------------------
------------------------------------------------------------
-------------GCKLEISYIQYCILMKLHDNGK-----------------------LT
INELQKSIAPS-----LDSFKFHLNSLINSN-----ILSSSNG-----------------
-----------------------------------FEGNSLIWFTNNSIT--DGFLLNKI
DKKLV-------------------------------------DNQNKN--KGITKENE--
SKKFTAVICYQVKLMKQR--KDLSYNDLIKCTISQLNS--------------SFNIDTKL
AKQGVEYLIEKEYILRDEQD----NGLFHYIA
>Entamoeba_dispar_XM_001736087.1| .
----------DQLLRGV-----------------GVGKDSKE-----------VILTKIE
ESMNILQAV-QNKDIFMH-FNSHYLAR--------RLINKTV---------------SID
EDIDKSSIDGIR----------------SVCGF---EYVSKMNHMVR---DINNSVNLNA
HFHELY------------------------------------------------------
--KTPLYVNVLTS-------GIWPFSTENS------------------------------
---LSNDTLPRSILLAQSKFEEEYLK----------------------------------
---KGKNKKLKW-LNNLAKVNVIVTVGKY-------------------------------
------------------------------------------------------------
-------------KYEMILAGIYYIVLDLINQYQI-------------------------
--EWKSKSKIK-----EEDVERTEKVLTKLG-----IIENNHI-----------------
--------------------------------------------KTSYFT------DQKR
KKIVIG-------------------------------FQEINQITKES--QVNKELAQ--
-SRKVSLQAIIVRIMKQR--KVIGHQQLKEEIMKISSS--------------KFVPSTIM
IKECIEFLIEKEYMKRKDDD----PSTYEYV-
>Entamoeba_dispar_XM_001738946.1| .
-------------LKKG-----------------SKIEPDQE-----------KVKENIV
KLGKVLQFV-GNRDVFEM-VYQKNFQD--------RLVLGLM----------------ES
SDLEMYMINELS----------------NICDR---QVSHKLHTTFQ---EYNQSSDILE
KFKGYC-----------------------------------------------------T
KGNVQLPKFDFNV-------VVFSNSSSQNQNVAS-------------------------
------YNMPSQLKEVFDKFSEFYKT----------------------------------
---TQN-KKLTL-NHTSSTGIIQFSWLRR-------------------------------
------------------------------------------------------------
-------------PIQITCRFYQLGLLMLFNDNKE-----------------------IT
YAELGTKTALN-----TDDLAICMSGMVSKG-----LLSNSTG-----------------
----------------------------------KEFKPESVFKFNMAFK-------PKM
TKLSVMQAD--------------------------KEYVEKEQQKKND--AESEQLEE--
-TRNYVIQAKQVRIMKQR--RTMKYVDLINETIEHLRS--------------RFNITSRM
ARKNIEYLINKEYFKRSDSD----REVLEYLA
>Entamoeba_dispar_XM_001741145.1| .
--------FADRMLRKGG-----------------------------------MNQLWAS
KILQIFKFL-NGKDTFEQ-HYQLLLSK--------RLL-YKG----------------FQ
AEDEKIVLEQLR----------------QECGN---SYTFKLEEMVK---DVETGKGWYQ
ALNKEM---------------------------------------------------SNN
GMNGQYGMVVING-------TSWPACPTIK------------------------------
-----CISLPKEIEKGEEVMRKWYIK----------------------------------
---EHPNRKVDF-NPLLGIVSVKAHCFGG-------------------------------
------------------------------------------------------------
--------------IEITMNVLQFEILTNCEG--------------------------KT
IKELKSKFEGE-----DDILMLQIKSLMGKEK----LICVQSFDGKIKK-----------
---------------------------------PEEIKEEDVVMLNSNYH-------SNK
PKIKIN------------------------------TFQTKESKEEKE--KVDEKIVK--
-DRETRIDAVVVRVMKKE--KKMTVSELLTTITPKL----------------DFKPDVEE
IKQRIDKLIEREYLEKDEKD----ENVLLYLA
>Entamoeba_histolytica_XM_001914380.1| .
------------------------------------------------------TMKELT
NVLDIVSYL-TDKESFII-LHQKFLLK--------RIIQNTI----------------KS
ILLESSVVDDIS----------------KNFSC---SASFKLKQIIK---DYTLSLEMTK
EFCNKN------------------------------------------------------
QIPLKLNIIVFSK-------FLFNANDIYC------------------------------
-----SIQMDNYLQNIWNLFVTSYKS----------------------------------
---IHTDRKLEL--NQLCCSVILSYYNGIK------------------------------
------------------------------------------------------------
-------------EYKLEISYIQYCILMKLHDNGK-----------------------LT
INELQKSIAPS-----LDSFKFHLNSLINYN-----ILSSSNG-----------------
-----------------------------------FEGNSLIWFTNNSIT--DGFLLNKI
DKKLV-------------------------------------NNQNKN--KGKTKESE--
SKKFTAVICYQVKLMKQR--KDLSYNDIIKYTLSQLSS--------------SLNIDIKL
AKQGVEYLIEKEYILRDEQD----NGLFHYIA
>Entamoeba_histolytica_XM_645268.1 .
MYIA---LYLHDLLRKHY----------------SHSTCLQP-----------TLNYSSV
EVLELSNYL-QDKDVFEE-WYLKLLAK--------RLLNKEA----------------TN
TSMEENIINKLR----------------EMSGV---SYATKLGRMFS---DIASSISLTN
DFNNFI------------------------------------------------------
-RSTILDVSIGTG-------GTWPLKPSEN------------------------------
------IELPPVMNDLLNSFEFFYKR----------------------------------
---KYESRKLQW-VMNMSTTQIEWKYNGE-------------------------------
------------------------------------------------------------
---------------LKKVTLPTLAIALIISKSDG-------------------------
-------FQMK----NEGEVYTMYQALIKSE-----IFDSSGN-----------------
--------------------------------------------ITSSFL------QGHH
KKLGI----------------------------------------TEQ--KTSEKIKE--
-DRSAWGEAVCVRLMKKM--KKCRELDLINMVIKEKA---------------PFIPTEQF
VQNVIEKLIEKEYIERDKI-----KGVLNYLY
>Entamoeba_histolytica_XM_646430.1 .
ILLA---EYCNHIV--------------------SSFCTNEE----------------IG
LICDFISLL-NNKDILLI-QYAKYLPD--------KIMYGDE----------------IN
FETNSCFIKRLT----------------NLIGK---ALTYPIQQILS---ELQSSQIFTQ
QISKIL------------------------------------------------------
--PIQTNVNVLSN------QKLFRPPFG--------------------------------
------MKLPPLIDQSWKIINDQYNS----------------------------------
---IHEKRKLVL-CDNSSIVECVIN-----------------------------------
------------------------------------------------------------
-------------KCKIQIPLPHYCVLLLCQNEQR------------------------N
EEVISKENKFD-----IEITQVIIEDLIKSQ-----LLISKE------------------
---------------------------------------NKTFIFNGEFN----KAGNLK
IKCNF---------------------------------KKKSKTEEIK--SENDEVEE--
-RRFQMVISILVRIMKRL--KRISYQDLCRLTVDELKK--------------SFVPDVRI
LKKGVEYMLENEYAQRDETD----KNTLIYM-
>Entamoeba_histolytica_XM_647061.2 .
CLLKNG-DTIHVIMTKY------------------AFQIIDN-----------FNETKII
QFMKTLILL-PSRDIFES-LFWKTLYG--------KIVSGKI----------------KS
IDTINVFVNYLK----------------QYFGT---STVSRISSLIQ---DYITSLELVK
QFKEKN--------------------------------------------------TSNV
EQKIKFDIVVFGL-------PQHEINSI--------------------------------
------VHLPPSLDAIFQPFKQFYLE----------------------------------
---KFPSRRISI-EPEHSLCVVSFSFNN--------------------------------
------------------------------------------------------------
-------------KTLLYCTTIQYCILYHFHSKYE-----------------------CC
IEELSKSIENR-----TFLLQVCDNLVAHG------LLIKT-------------------
---------------------------------------EDTYKINNNYQ--PQHTVTNI
TKLIK-----------------------------------TTPQMKLL--DINEDVEQ--
-KRSIQLQCSIIKIMKRE--RQKLISNLINEVVIESNS---------------FTPTILM
IKKSIEYLIQKEYLKRNENN----SSMIVYLA
>Entamoeba_histolytica_XM_647814.1 .
EYLA---KYSDIVVKKC-------------------VG-VD------------ELNNKLD
QIFCIYDFI-ENKDIFEN-YYIKAIAK--------RMLLRGN----------------ND
DLSQENIVFDRH---------------RVKFSS---TFSYKIQKMMS---DLQISQSLSN
QFLATV------------------------------------------------------
NVPFPFFVNVLQT-------SVWPLEPQQF------------------------------
-----MFELPDELKTSHIFFEKWYIK----------------------------------
---QHQRRKLQW-LHQYTRGKIKTNCFNK-------------------------------
------------------------------------------------------------
-------------SYNLFGSAYQLSILVLFNQKNE-----------------------IT
IDEIFNTIHLT-----MDIIKSIISSLQSVD-----LISVED------------------
---------------------------------------GNIVKINNSFK-------YAK
TKFVLPIP------------------------------KAVVFKQEKK--EEEREITA--
-ERVGLIEACIVRLMKKN--RKMQHNDLMQAVVTSLSS--------------RFRTPIPL
VRRTIESLIEREYISRSDVR----KDEYIYIE
>Entamoeba_histolytica_XM_648432.2 .
TLLS---RYINLIIRKN-----------------SMVCVDSD-----------SVNNTIE
IVFKIGEFI-VNKDIFCH-FICKNFIE--------RLILMNS----------------NE
ENEEI-LMKHMR-----------------NFDR---LGVMKMIKIQT---EYNQSIGYSQ
QYSQES------------------------------------------------------
--KSNNFNCLVFG-------GLNVYLKDKY------------------------------
-----QMKIDSMTTERFDSFTRFYIK----------------------------------
---KKPTQKLTM-CLEKSSGIIKYNQ----------------------------------
------------------------------------------------------------
-------------KYFITATLPQMMILLLFNTHNI-----------------------LK
ISEIALDLNLP-----SSFVKNAISGIIHKQ-----VLCQNTSL----------------
------------------------------------IENETQVSVNTNFN-------LKV
RKISVMMVL-----------------------KKLISQTQQEQIKKDD-NDEDEILKL--
--RENLLKCTIVRIMKHS--KVMSCQQLIQQTITVVQK--------------TFKAHVNV
IRRVIEILIDQNFLMRDGQD-------IQYVA
>Entamoeba_histolytica_XM_650209.1 .
KFIA---QYIDQLLRGV-----------------GVGKDSKE-----------VILTKIE
ELMNILQAV-QNKDIFMH-FNSHYFAR--------RLINKTV---------------SID
EDIEKSSIDGIR----------------SVCGF---EYVSKMNHMVR---DINNSVNLNA
HFHELY------------------------------------------------------
--ITPLYVNVLTS-------GIWPFSTENS------------------------------
---LSNDMLPKSISLAQSRFEEEYLK----------------------------------
---NGKSKKLKW-LNNLAKVNVKVTIGKY-------------------------------
------------------------------------------------------------
-------------KYEMILAGIYYIILDLINQYQT-------------------------
--EWKCKCKIK-----EEDIERAENVLTKLG-----VIANNHI-----------------
--------------------------------------------KTSYFT------EQKR
KKIVIG-------------------------------FQEINQITKEN--QINKELVQ--
-SRKVSLQAIIVRIMKQR--KVIGYQQLKEEIMKISSY--------------KFVPSTIM
IKECIEFLIEKEYMKRKDDD----PSTYEYV-
>Entamoeba_histolytica_XM_650946.2 .
RILA---NYSHMLLKKG-----------------SKIEPDQE-----------KVKENIV
KLGKVLQFV-GNRDVFEM-VYQKNFQD--------RLVLGLM----------------ES
SDLEMYMINELS----------------NICDR---QVSHKLHTTFQ---EYNQSGDILE
KFKSYC-----------------------------------------------------A
KGNIQLPKFDFNV-------VVFSNSSSQNQNTTS-------------------------
------YNMPSQLKEVFDKFSEFYKN----------------------------------
---TQN-KKLTL-NHTSSTGVIQFSWLRR-------------------------------
------------------------------------------------------------
-------------PIQITCRFYQIGLLMLFNDNKE-----------------------IT
YAELGTKTALS-----NDDLAICMSGMVSKG-----LLSNSTG-----------------
----------------------------------KEFKPDSVFKFNMSFK-------PKM
TKLSVMQAD--------------------------KEYVEKEQQKKSD--AESEQLEE--
-TRNYVIQAKQVRIMKQR--RTMKYVDLINETIEHLRS--------------RFNITSRM
ARKNIEYLINKEYFKRSDSD----REVLEYLA
>Entamoeba_histolytica_XM_652434.1 .
-ALV---KFADRMLRKGG-----------------------------------MNQLWAS
KILQIFKFL-NGKDTFEQ-HYQLLLSK--------RLL-YKG----------------FQ
AEDEKIVLEQLR----------------EECGN---SYTFKLEEMVK---DVETGKGWYQ
SLNDEM---------------------------------------------------NKN
GMNGQYGMVVING-------TSWPACPTIR------------------------------
-----CISLPKEIEKGEEIMRKWYIK----------------------------------
---EHPNRKVDF-NPLLGIVSVKAHCFGN-------------------------------
------------------------------------------------------------
--------------IEITMNVLQFEILMNCEG--------------------------KT
IKELKSKFEGE-----EDILMLQIKSLMGKEK----LICVQSPDGKIKK-----------
---------------------------------PEEIKEEDVVMLNSNYH-------NNK
SKIKIN------------------------------TFQTKESKEEKE--KVDEKIVK--
-DRETRIDAVVVRVMKKE--KKMTVSELLTTITPKL----------------DFKPDVEE
IKQRIDKLIEREYLEKDEKN----EDVLLYLA
>Entamoeba_invadens_AANW02000116.1| .
-YIA---LYIDLLLRRV-----------------GPGKEALD-----------VVLSKVD
NSMNLLQSV-ENKDVFMV-MNTNLVAR--------RLLNTIS---------------GFD
ESVEKCVIEGIR----------------SVCGC---EYISKINHMNR---DISSSVELDV
LFHEKV------------------------------------------------------
--KTPLYVNVLTL-------GVWPFSNETV------------------------------
----PSEILPKDISAAEKEYEAFYLK----------------------------------
---KGKSKKLVW-LNHLGKAMVLVRVGSF-------------------------------
------------------------------------------------------------
-------------KVDLLIQTSAFCVMNLINQYGS-------------------------
--DWEAKGHVQ-----KAQVFSAYETLRRLG-----VIEESEG-----------------
----------------------------------------KVCIKREFFL------SQKT
RRIVIN-------------------------------CSEQTEREKES--DVEKELQN--
-SRKVVMQSFIVRIMKQK--KYISHNDLVADVFKISSS--------------KFVPTISL
IKDTVEYLIEKEYIRRSEQD----PSCYEYV-
>Entamoeba_invadens_AANW02000338.1| .
EFLA---KYSDVVIKQC-------------------VG-ID------------ELNERLD
RIFNIYDYI-ENKDVFEN-YYIRSIAK--------RMLLRGN----------------TA
NLSEENSAFGRH---------------KIKFSA---AFSFKIQKMMS---DLQVSQDMST
KFTESV------------------------------------------------------
QVQFPFFVNILQT-------SVWPFFPQNF------------------------------
-----QFTLPQALQETHVFFEKWYVK----------------------------------
---QYQRRKLEW-LHQYTRGKIKTNYLSK-------------------------------
------------------------------------------------------------
-------------MYNFFGSAYQLSVLILFNSNET-----------------------LT
NEKIFEQIHLT-----MDIVKSVVVSLEQVG-----LIKVD-------------------
---------------------------------------NDVISLNTNFA-------NNK
MKIVLPLP------------------------------KLIAAKEVKK--EEEKEITA--
-ERVGMIEACIVKLMKRN--RRMVHNELMQAVVTSLSS--------------RFRPPVPL
VKRTIESLIEREYMARSDVK----KDEYTYI-
>Entamoeba_invadens_AANW02002276.1| .
-------------LKKG-----------------SKIEPDQD-----------KVKQNII
KIGKVLQFV-GNRDLFEM-VYQKNFQD--------RLVLGLM----------------ES
SDLEMFTINELS----------------NICER---QVSHKLHTTFQ---EFNQSSDLLE
KFKIYC-----------------------------------------------------T
KNTVTLPKFDFSI-------VVFSNSSSQNTNSP--------------------------
------YEMPADMKFVFDKFTEFYNE----------------------------------
---NQK-KKLTL-NHNSSTGVVQFQWLKR-------------------------------
------------------------------------------------------------
-------------PMQVTCRFYQIGILMLFNENPQ-----------------------IK
LNEVGAKTKLT-----SDVLAVNMSGILSKG-----LISNSTG-----------------
----------------------------------KSFTPDSVFSFNMSFK-------PKM
TKFSVMQAD--------------------------KEYVEKEEQKRND-AERDQLVDQ--
--RNNAIQAKQVRIMKQR--KTMKYADLINETCEHLRT--------------RFNVTSRM
ARQNIEFLINKEYFKRS---------------
>Equus_caballus_XM_001497361.2| .
EQFA---RHIDQRIQGSR--------------IGGARGMEMLA----------QLQRCLE
T-VLVFSGL-EIATTFEY-YYQHYMAD--------RLLGVGS-SWLEGAVLEQIGLCFPN
RLPQQ-MLRSLS----------------TSEEL---QRQFHVYQLQRL--DQELLKLEDT
EKKMQGGHGASGKEYERENEEEAE----------EAGAAAAAADKAEVEEEEENEDLYYE
GAMPEVSVLVLSP-------RCWPIASICH------------------------------
-TLNPKICLPSYLRGTLNRYSNFYNKSQSYPVVE--------------------------
---RGPQRRLQW--TWLGRAELQ--FG---------------------------------
------------------------------------------------------------
-------------DQTLHVSTVQMWLLLYLNDLKE-----------------------VS
VESLLALSGLS-----QDMLNQAIGPLTSLRGP---LDLHEQKD----------------
------------------------------------VPGGVLKIRDASEEP-----RPRR
GNVWLIP-------------------------------PQTYLKAEDE---EGRNLEK--
--RRNLLNCLIVRILKAHGDEGLHIDQLVCLVLEAWQKGPCPPRGLVSSLGRGSACSSTD
VLSCILHLLGKGTVRRHDDR----PQTLSYAV
>Equus_caballus_XM_001501854.2| .
EQFA---RHIDQQIQGGL--------------MGGAPGVEVLG----------RLQRHLE
P-IMVLSGL-ELATTFEH-FYQHYMAD--------RLLSLGS-RWLEGAVLEQIGLCFPN
RLPQQ-MLRSLS----------------TSEEL---QRQFHLFQLQWF--DKLLLDKEDD
EEQGLE---------------------------------------EDEEEEEAEKELFIE
DPSPAVSVLVLSP-------RCWPVSPLCY------------------------------
-MYHPRKCLPTELCDALDCFSNFYSQSQNHPVLD--------------------------
---MGPHRRLKW--TWLGRAELH--FG---------------------------------
------------------------------------------------------------
-------------DQTLHVSTVQMWLLLNFNQMEE-----------------------VS
VETLLKSS-LT-----PELLLQALLPLTSENGP---LTLHEGPD----------------
-----------------------------------FPHRGVLRLREPRLQ-------PRG
EALWLIP-------------------------------PQTYLNVEKD---EGRTLEQ--
--KRNLLSCLLVRILKAHGEKGLHIDQLVCLVLEAWQKGPNPPGSLGCAVAGGVPCTSTD
VLSCILHLLGQGYVERRDDR----PQILMYAT
>Felis_catus_NM_001040124.1| .
ELLA---KYVDSKLRTA------------------NKEATDE-----------ELEDLLA
KVVILFRFI-RERDVFEA-FYKKDLAK--------RLLLDKS----------------AS
VDAEKSMLCKLK----------------QECGT---AFTNKLQGMVK---DMELSKDIMI
QYMKNQ----------------------------------------------------NI
PGNIDLTVNILTM-------SFWPAYISKE------------------------------
------IHLPPDMERLQKNFKNFYLS----------------------------------
---KHSGRKLQW-QSTLGRCVLRAEFKKG-------------------------------
------------------------------------------------------------
-------------KKELQVTLFQTLVLLMFNEGNR-----------------------FS
LEEIKVATGVE-----DRELRRTLQSLACGRAR---VLIKSPKG----------------
----------------------------------RDVEDGDVFFCNEEFR-------HKL
FKIKIN------------------------------QIQMKETIEERT--ITTQRVFQ--
-DRRYQIDAAIVRIMKMR--KTLSHSVLLSELYNQL----------------KFTLQPSD
LKTRVESLIDRDYMERDKEN----PNEYKYIA
>Felis_catus_NM_001048152.1| .
ELIA---KYVDSKLRAG------------------NKEATDE-----------ELEKMLD
KIMIIFRFI-YGKDVFEA-FYKKDLAK--------RLLVGKS----------------AS
VDAEKSMLSKLK----------------HECGA---AFTSKLEGMFK---DMELSKDIMI
QFKQVK-----------------------------------------------YMQNQNV
PGNIELTVNILTM-------GYWPTYVPME------------------------------
------VHLPPEMVKLQEIFKTFYLG----------------------------------
---KHSGRKLQW-QSTLGHCVLKAEFKEG-------------------------------
------------------------------------------------------------
-------------KKELQVSLFQTLVLLMFNEGEE-----------------------FS
LEEIKQATGIE-----DGELRRTLQSLACGKAR---VLAKNPKG----------------
----------------------------------KDIEDGDKFICNDDFK-------HKL
FRIKIN------------------------------QIQMKETVEEQA--STTERVFQ--
-DRQYQIDAAIVRIMKMR--KTLSHNLLVSEVYNQL----------------KFPVKPAD
LKKRIESLIDRDYMERDKEN----PNQYNYIA
>Fugu_rubripes_CAAB01001844.1 .
ERFA---QYIDQIIQSSG---------------MACGNMAALD----------RLQQFLE
P-MLLLSGL-ELANTFEH-FYRYYLGD--------RLLAQAN-VWLETTVVDQIGSCFPS
RFPQQ-MLKNLS----------------ESADL---RQEFHLYRLQQL--DRRLQEQDQM
MEDWVE-----------------------------------------------------S
EEEAEVQVLVVSP-------RYWAVSALCF------------------------------
-LDEPAKYFPAELCSYLNQFTQFYSHSQYMYSLS--------------------------
---HSKPRRLQW--TWLGHAELQ--FG---------------------------------
------------------------------------------------------------
-------------RSTLHVSTLQMFILLQFNKHQE-----------------------VR
VDSLLEETGLS-----SAMLLHALQLLVDKGGP---LTCSRP------------------
----------------------------------DDPTQGVLKLSQQVVPD---SADGVP
ACVSLLP-------------------------------KQTYLNVNED---AAGTLER--
--KRNYIYCLIVHILKRE--KEMHIDNLVFKVMESCQKQDGVPS----VGGGRFSCATSD
VLSCIMHVICRGCARRNEEN----PHIVEFLP
>Fusarium_oxysporum_AAXH01000595.1| .
------------------------------------------------GDEDAELDRQLD
QALELFRFI-EGKDAFEA-FYKKDLAR--------RLLMGRS----------------AS
QDAERNMLTKLR----------------GECGA---NFTHNLEQMFK---DQELAKDEME
SFKQWC------------------------------------------------QGSAER
KNPLDLSVMILSA-------AAWPTYPDVR------------------------------
------LNLPDEVATQIERFDKYYKN----------------------------------
---KHTGRALTW-KHSLAHCSLKGIFAKG-------------------------------
------------------------------------------------------------
-------------PKELLVSAYQAVVLMMFNSVPADG--------------------FLA
YEQIATGTGLS-----GGDLDRTLQSLACGKAR---VLTKHPKG----------------
----------------------------------RDVKPTDTFTFNKTFT-------DPK
YRVKIN------------------------------QIQLKETKEENK--ATHERIAQ--
-DRRFETQAAIVRIMKSR--KSMGHSDLVAEVINLTKK--------------RGSVEPAA
IKKEIE--------------------------
>Gallus_gallus_AJ851765.1 .
ELLA---KYCDNLLKKS------------------AKGMTEN-----------EVEDKLT
SFITVFKYI-DDKDVFQK-FYARMLAK--------RLIHGLS----------------MS
MDSEEAMINKLK----------------QACGY---EFTSKLHRMYT---DMSVSADLNN
KFNNFI-----------------------------------------------KNQDTII
DLGISFQIYVLQA-------GAWPLTQAPS------------------------------
----STFAIPQELEKSVQMFELFYSQ----------------------------------
---HFSGRKLTW-LHYLCTGEVKMNYLCK-------------------------------
------------------------------------------------------------
-------------PYVAMVTTYQMAVLLAFNNSET-----------------------VS
YKGLQDSTQMN-----EKELTKTIKSLLDVK-----MINHDSDK----------------
----------------------------------EDVEAESTFSLNMNFS-------SKR
TKFKIT------------------------------TSMQKDTPQEME--QTRSAVDE--
-DRKMYLQAAIVRIMKAR--KVLRHNALIQEVISQSRA--------------RFNPSISM
IKKCIEVLIDKQYIERSQAS----ADEYSYVA
>Gallus_gallus_XM_416943.1 .
ELIA---KYVDSKLRAG------------------NKEATDE-----------ELERILD
KIMIIFRFI-HGKDVFEA-FYKKDLAK--------RLLVGKS----------------AS
VDAEKSMLSKLK----------------HECGA---AFTSKLEGMFK---DMELSKDVMV
QFKQYM-------------------------------------------------QNQSD
PGNIDLTVNILTM-------GYWPTYTPME------------------------------
------VHLNSEMIKLQEVFKTFYLG----------------------------------
---KHSGRKLQW-QTTLGHAVLKAEFKEG-------------------------------
------------------------------------------------------------
-------------KKEFQVSLFQTLVLLMFNEGDE-----------------------FS
FEEIKMATGIE-----DSELRRTLQSLACGKAR---VLIKNPKG----------------
----------------------------------KDVEDGDKFIFNGDFK-------HKL
FRIKIN------------------------------QIQMKETVEEQV--STTERVFQ--
-DRQYQIDAAIVRIMKMR--KTLGHNLLVSELYNQL----------------KFPVKPGD
LKKRIESLIDRDYMERDKDN----PNQYHYVA
>Gallus_gallus_XM_419326.2| .
ERFA---RYLDRKVRELH---------------GAA-GGAG------------QLQQILE
P-FVVFGGL-EFAHTFEH-FYRLYLGD--------RLLAQGP-SWLEGAAVEQMGLCFPR
RFPQE-MLSDLA----------------ASEEL---RRHFGLFRLQER--DRRLLERGLG
TESPEA----------------------------------------------EVPGEAPA
ADALEVEVLVLSP-------RCWPVSPLCY------------------------------
-VEEPRRFFPAALSSPLDEFADFWRHSECGGGGVGALSRRCGGTGSAHVADAALAGQSRP
GWVCSRPRRLQW--TWLGHAELR--FG---------------------------------
------------------------------------------------------------
-------------DCVLHVSTLQMYILLRFNSAEE-----------------------VA
VEALLQATGLP-----AELVHQALAPLTHGDG----ILVQSCTQ----------------
------------------------------------GAPGALRLNRAALAH------ASG
RHLRLLP-------------------------------QQRYLRAERA---ESSALER--
--KRNVLCCLITRILKAE--KQLHIDNLVFKVIDACEKGELGLG----QQFLSFCCHSVD
VLSCVLHLLNQGYLRRQDER----PQVLEY--
>Gasterosteus_aculeatus_BT028614.1| .
EYLS---LFIDDKLKKG------------------VKGLTEQ-----------EVESILD
KAMVLFRFM-QEKDVFER-YYKQHLGR--------RLLSNKS----------------VS
DDSEKNMISKLK----------------TECGC---QFTSKLEGMFR---DMSISNTTMD
EFRQHI------------------------------------------------QTTSAS
LSGVDLTVRVLTT-------GYWPTQSATP------------------------------
-----KCTIPPSPRHAFEVFRRFYLA----------------------------------
---KHSGRQLTL-QHHMGGADLNATFYGTIKKEDGSEVGVGGAQ----------------
------------------------------------------------------------
------VTGSNTRKHILQVSTFQMTILMLFNNREK-----------------------CT
FEEIQQETDIP-----ERELVRALQSLACGKPTQR-VLTKEPKS----------------
----------------------------------KEIESGHVFTVNDQFT-------SKL
HRVKIQ----------------------------TVAAKQGESDPERK--ETRQKVDD--
-DRKHEIEAAIVRIMKSR--KKMQHNVLVAEVTQQLRA--------------RFLPSPVV
IKKRIEGLIEREYLARTPED----RKVYTYVA
>Gasterosteus_aculeatus_DW620218.1| .
------------KLRAG------------------NKEATEE-----------ELERILD
KIMIIFRFI-HGKDVFEA-FYKKDLAK--------RLLVGKS----------------AS
VDAEKSMLSKLK----------------HECGA---AFTSKLEGMFK---DMELSKDIMI
QFKQYI-------------------------------------------------QNQSG
PSNIELTVNILTM-------GYWPSYIPME------------------------------
------VHLPPEMVKLQEVFKLFYLG----------------------------------
---KHSGRKLQW-QPTLGHAVLKAEFKEG-------------------------------
------------------------------------------------------------
-------------KKELQVSLFQTLVLLMFNEGEE-----------------------FS
MDDIRAATGIE-----EEELRRTLQSLACGKAR---VLNKNPRG----------------
----------------------------------KDVEDGDRFNFNNDFK-------HKL
FRIKIN------------------------------QIQMKDTVEEQV--STTERVFX--
-DRQYQIDAAVVRIXEMX--KTLSHYLLVSELYYQL----------------XFPV-PGD
LKKRIESLIDRDYMVRXQET----P-QYHY--
>Gibberella_zeae_XM_380535.1| .
EYVS---LFIDDNLKRG------------------IKGKTEA-----------EVDVVLE
KAIVLIRYL-QDRDLFQT-YYQRHLAR--------RLLHGKS----------------ES
HDVEKQIISRMK----------------QELGQ---QFTSKFEGMFR---DLVTSTELTT
GYRDHI-----------------------------------------------RSVGD-G
TKTIDLNINVLTT-------NYWPPEVMGR------------------------TAQIGD
G-SRVTCTYPPELDRLQTSFEQFYLT----------------------------------
---NRNGRKLTW-IGTTGSSDIKCTFPAIAGKSGPLSR----------------------
------------------------------------------------------------
-----------ERRYEINVPTFAMVVMLLFNDLEDDQS--------------------LT
FEEIQAKTNIS-----NQDLMRTLTAIAVAPKSR--VLLKDPAN----------------
----------------------------------KSVKPGDKFTFNASFQ-------SKT
IRIKAP---------------------------IINAVSKVEDTTERK--TTEEKNNQ--
-TRAHIVDAAIVRIMKSR--KELSHSQLTSEVLSQLSG--------------RFKPEVSL
IKKRIEDLIAREYLERPDEDG--APSLYRYVA
>Gibberella_zeae_XM_385696.1 .
EMIA---KYIDMLLRGGLKSLPKELLSD-----LKDRETAQKEGQASTGDEDAELDRQLD
QALELFRFI-EGKDAFEA-FYKKDLAR--------RLLMGRS----------------AS
QDAERNMLTKLR----------------GECGA---NFTQNLEQMFK---DQELGKDEME
SYKQWC------------------------------------------------QGSADR
KAPLDLSVMILSA-------AAWPTYPDVR------------------------------
------LNLPDEVATQIERFDKYYKN----------------------------------
---KHTGRVLTW-KHSLAHCSVNARFAKA-------------------------------
------------------------------------------------------------
-------------PKELLVSAYQAVVLMMFNSIPDGG--------------------FLA
YEQIATGTGLQ-----GGDLNRTLQSLACGKAR---VLTKHPKG----------------
----------------------------------RDVKPTDTFTFNKTFT-------DPK
YRVKIN------------------------------QIQLKETKEENK--ATHERIVQ--
-DRRFETQAAIVRIMKSR--KSMGHSELVAEVINLTKK--------------RGSIDTSA
IKKEIESLIEKDYIEREGNA-------YVYLA
>Gibberella_zeae_XM_389792.1| .
ELLA---KYADVLLRKS------------------STSIEES-----------ELEHTLN
QIMTVFKYI-EDKDVFQK-FYSRMLAR--------RLVNSNS----------------SS
DDAETSMISKLK----------------EACGF---EYTNKLQRMFQ---DMQISGDLNK
EFRVHL-------------------------------------------------EGVES
TKVVDSTFSILGT-------GFWPLTAPST------------------------------
-----DFNPPPEIAAEIERFTRFYKH----------------------------------
---KHDGRKLTW-MWNLCKGEIKASYCKA-------------------------------
------------------------------------------------------------
----------SKTPYTFQVSIYQMAILLLFNEKDS-----------------------YS
YDDILSTTQLS-----KEVSDQAIAVLLKAK-----VLIMSGAAG---------------
----------------------------------EKPGSGKTFKLNYDFK-------SKK
IRINLN------------------------------IGGVKEAKQEEV--ETNKTIEE--
-DRKLVLQSAIVRIMKAR--KKMKHTQLVSETINQIRS--------------RFVPKVGD
IKKCIEILLDKEYLERLEDD------ELGYLA
>Glycine_max_AK286329.1| .
ELLA---TFCDNILKKG-----------------GSEKLSDE-----------AIEETLE
KVVKLLAYI-SDKDLFAE-FYRKKLAR--------RLLFDKS----------------AN
DDHERSILTKLK----------------QQCGG---QFTSKMEGMVT---DLTLAKENQT
SFEEYL------------------------------------------------SNNPNA
DPGIDLTVTVLTT-------GFWPSYKSFD------------------------------
------LNLPAEMVRCVEVFKEFYQT----------------------------------
---KTKHRKLTW-IYSLGTCNISGKFDPK-------------------------------
------------------------------------------------------------
-------------TVELIVTTYQASALLLFNSSDR-----------------------LS
YSEIMSQLNLS-----DDDVIRLLHSLSCAKYK---ILNKEPST----------------
----------------------------------KTISSTDYFEFNSKFT-------DKM
RRIKIP----------------------------------LPPVDEKK--KVIEDVDK--
-DRRYAIDASIVRIMKSR--KVLNYQQLVMECVEQLGR--------------MFKPDVKA
IKKRIEDLISRDYLERDKDN----ANLFRYLA
>Homo_sapiens_AF077188.1_CUL4A .
ELIA---KHVDSKLRAG------------------NKEATDE-----------ELERTLD
KIMILFRFI-HGKDVFEA-FYKKDLAK--------RLLVGKS----------------AS
VDAEKSMLSKLK----------------HECGA---AFTSKLEGMFK---DMELSKDIMV
HFKQHM-------------------------------------------------QNQSD
SGPIDLTVNILTM-------GYWPTYTPME------------------------------
------VHLTPEMIKLQEVFKAFYLG----------------------------------
---KHSGRKLQW-QTTLGHAVLKAEFKEG-------------------------------
------------------------------------------------------------
-------------KKEFQVSLFQTLVLLMFNEGDG-----------------------FS
FEEIKMATGIE-----DSELRRTLQSLACGKAR---VLIKSPKG----------------
----------------------------------KEVEDGDKFIFNGEFK-------HKL
FRIKIN------------------------------QIQMKETVEEQV--STTERVFQ--
-DRQYQIDAAIVRIMKMR--KTLGHNLLVSELYNQL----------------KFPVKPGD
LKKRIESLIDRDYMERDKDN----PNQYHYVA
>Homo_sapiens_BC092409_cullin3| .
EYLS---LFIDDKLKKG------------------VKGLTEQ-----------EVETILD
KAMVLFRFM-QEKDVFER-YYKQHLAR--------RLLTNKS----------------VS
DDSEKNMISKLK----------------TECGC---QFTSKLEGMFR---DMSISNTTMD
EFRQHL------------------------------------------------QATGVS
LGGVDLTVRVLTT-------GYWPTQSATP------------------------------
-----KCNIPPAPRHAFEIFRRFYLA----------------------------------
---KHSGRQLTL-QHHMGSADLNATFYGPVKKEDGSEVGVGGAQ----------------
------------------------------------------------------------
------VTGSNTRKHILQVSTFQMTILMLFNNREK-----------------------YT
FEEIQQETDIP-----ERELVRALQSLACGKPTQR-VLTKEPKS----------------
----------------------------------KEIENGHIFTVNDQFT-------SKL
HRVKIQ----------------------------TVAAKQGESDPERK--ETRQKVDD--
-DRKHEIEAAIVRIMKSR--KKMQHNVLVAEVTQQLKA--------------RFLPSPVV
IKKRIEGLIEREYLARTPED----RKVYTYVA
>Homo_sapiens_CUL2_U58088.1 .
ELLA---KYCDNLLKKS------------------AKGMTEN-----------EVEDRLT
SFITVFKYI-DDKDVFQK-FYARMLAK--------RLIHGLS----------------MS
MDSEEAMINKLK----------------QACGY---EFTSKLHRMYT---DMSVSADLNN
KFNNFI-----------------------------------------------KNQDTVI
DLGISFQIYVLQA-------GAWPLTQAPS------------------------------
----STFAIPQELEKSVQMFELFYSQ----------------------------------
---HFSGRKLTW-LHYLCTGEVKMNYLGK-------------------------------
------------------------------------------------------------
-------------PYVAMVTTYQMAVLLAFNNSET-----------------------VS
YKELQDSTQMN-----EKELTKTIKSLLDVK-----MINHDSEK----------------
----------------------------------EDIDAESSFSLNMNFS-------SKR
TKFKIT------------------------------TSMQKDTPQEME--QTRSAVDE--
-DRKMYLHAAIVRIMKAR--KVLRHNALIQEVISQSRA--------------RFNPSISM
IKKCIEVLIDKQYIERSQAS----ADEYSYVA
>Homo_sapiens_NM_014780.3_CUL7 .
EQFA---RHIDQQIQGSR--------------IGGAQEMERLA----------QLQQCLQ
A-VLIFSGL-EIATTFEH-YYQHYMAD--------RLLGVVS-SWLEGAVLEQIGPCFPN
RLPQQ-MLQSLS----------------TSKEL---QRQFHVYQLQQL--DQELLKLEDT
EKKIQVGLGASGKEHKSEKEEEAG-------------AAAVVDVAEGEEEEEENEDLYYE
GAMPEVSVLVLSR-------HSWPVASICH------------------------------
-TLNPRTCLPSYLRGTLNRYSNFYNKSQSHPALE--------------------------
---RGSQRRLQW--TWLGWAELQ--FG---------------------------------
------------------------------------------------------------
-------------NQTLHVSTVQMWLLLYLNDLKA-----------------------VS
VESLLAFSGLS-----ADMLNQAIGPLTSSRGP---LDLHEQKD----------------
------------------------------------IPGGVLKIRDGSKEP-----RSRW
DIVRLIP-------------------------------PQTYLQAEGE---DGQNLEK--
--RRNLLNCLIVRILKAHGDEGLHIDQLVCLVLEAWQKGPCPPRGLVSSLGKGSACSSTD
VLSCILHLLGKGTLRRHDDR----PQVLSYAV
>Homo_sapiens_NM_015089.2_PARC .
EQFA---RYIDQQIQGGL--------------IGGAPGVEMLG----------QLQRHLE
P-IMVLSGL-ELATTFEH-FYQHYMAD--------RLLSFGS-SWLEGAVLEQIGLCFPN
RLPQL-MLQSLS----------------TSEEL---QRQFHLFQLQRL--DKLFLEQEDE
EEKRLEEEE------------------------------------EEEEEEEAEKELFIE
DPSPAISILVLSP-------RCWPVSPLCY------------------------------
-LYHPRKCLPTEFCDALDRFSSFYSQSQNHPVLD--------------------------
---MGPHRRLQW--TWLGRAELQ--FG---------------------------------
------------------------------------------------------------
-------------KQILHVSTVQMWLLLKFNQTEE-----------------------VS
VETLLKDSDLS-----PELLLQALVPLTSGNGP---LTLHEGQD----------------
-----------------------------------FPHGGVLRLHEPGPQ-------RSG
EALWLIP-------------------------------PQAYLNVEKD---EGRTLEQ--
--KRNLLSCLLVRILKAHGEKGLHIDQLVCLVLEAWQKGPNPPGTLGHTVAGGVACTSTD
VLSCILHLLGQGYVKRRDDR----PQILMYAA
>Hordeum_vulgare_AK252660.1| .
EFIS---LYVDDKLRKG------------------LKGATEE-----------DVEGILD
KVMMLFRYL-QEKDVFEK-YYKQHLAK--------RLLSGKT----------------VS
DDAERSMIVKLK----------------TECGY---QFTSKLEGMFT---DMKTSQDTMQ
DFYAKK--------------------------------------------------SEEL
GDGPTLDVHILTT-------GSWPTQPSPP------------------------------
------WSLPPEILTVCEKFRGYYLG----------------------------------
---THSGRRLTW-QTNMGTADIKATFGKSQ------------------------------
------------------------------------------------------------
-------------KHELNVSTYQMCVLMLFNTSDG-----------------------LT
YKDIEQATEIP-----STDLKRCLQSLACVKGKN--VLRKEPMS----------------
----------------------------------KDISEDDTFFFNDKFT-------SKL
VKVKIG----------------------------TVVAA-KESEPEKQ--ETRQRVEE--
-DRKPQIEAAIVRIMKSR--RVLDHNSIVSEVTKQLQA--------------RFLPNPVI
IKKRIEELIEREFLERDKAD----RKLYRYLA
>Hyaloperonospora_parasitica_ABWE01000108.1| .
--MS---TFCDRILKTG------------------GEKLSDE-----------QVEDYLE
KVVFVFSYL-TDKDLFAE-IYRNQLAK--------RLLNQRS----------------AS
DDAEVLMIGKLK----------------LRCGA---QFTGKMEGMMN---DLAIGSDHHQ
EFDSFL-------------------------------------------KKQRETSPSEA
ALNLEFSVQVLTT-------GYWPSYRILE------------------------------
------VTMPPLMVRCMNLFKVYYDS----------------------------------
---KTSHRRLQW-VHSLGNATIRANFPTKK------------------------------
------------------------------------------------------------
-------------WYDLQVTTLQAVAMLLFNEGNGA----------------------LS
FEAVRESLNLS-----VDVVKRIMHSLSCGKYK---LLTKAPAG----------------
----------------------------------KTVSTSDEFSVNQTFA-------SPM
RKLRIP-----------------------------------MASLEES--HSQKNVEE--
-DRSIAIEAAIVRIMKAR--KTLQHQQLISEVLSQLAF---------------FKPNLKV
IKRRIEALIDREYLERDPDQ----ANTYRYLA
>Hyaloperonospora_parasitica_ABWE01000278.1| .
ELVA---KFVDAKLRTG------------------NKGGTEA-----------EVESLLD
RVMFIFRYI-QGKDVFEA-FYKKDLAK--------RLLVGKS----------------AS
FDLEKLMLSKLK----------------TECGS---SFTNKVEGMFK---DIDLSQNVMT
QFQQHA----------------------ASRYGSAHHCNYKTAPHCADQCRNAREALHGH
HGIPDMHVQVLTT-------GFWPPYAAVE------------------------------
------INLPASLVPLKEIFDKFYSS----------------------------------
---KYQGRQLQW-QHSLAQCVVKAAFPSG-------------------------------
------------------------------------------------------------
-------------KKELVVSLYQTVVLLCFNGADS-----------------------LG
YKEIKEQTRIE-----DGELRRTLQSLACGKTR---VLQKVPKS----------------
----------------------------------KDVNDDDLFEFNTHFT-------NQF
IRIKIN------------------------------SIQMKETKKENE--DTHERVFR--
-DRQYQVDAAIVRIMKAR--KKLSHALLMSEIFTQI----------------RFPAKAAD
IKRRIESLIDREYLERDSTN----AQVYNYLA
>Hyaloperonospora_parasitica_ABWE01000950.1| .
-YLA---HYLDELLRSK-------------------NRFEE------------EMDTRVS
HVIALFRYL-QDKDVFEE-FYKVLLAK--------RLLNSRG----------------TS
DEAEKLVISKLK----------------AECGY---QFTSKLEGMFK---DMSISKDLME
LYRKSG-----------------------------------------YETRCSGVGVNTS
IAPVPLSVHVLTS-------GFWPTEMVPS------------------------------
------CALPPELVQLTEVFESFYNA----------------------------------
---RHNGRKLAW-MTNMGTVDIRATFSAGVEDP---------------------------
------------------------------------------------------------
-----------KRRHELNVSTYQAVILMLFNQRSQ-----------------------WR
FKELVERTRID-----AKDLKRHLISLCTPKYK---ILIKSSKGK---------------
----------------------------------RIDEEIDVFTVNGAYK-------SKL
HRVRIPLVSQK---------------------ETSLLPAMALSSSNRE--ALPPTVAE--
-DRKHLVEAAIVRIMKTR--KQMPHNQLIAEVTRQMTS--------------RFTPSPQL
IKLRIESLIEREYLQRSTTD----RRMYNYLA
>Kluyveromyces_lactis2_CR382126.1 .
ESFD---SNRKAIMKNMI-------------TLTFNADIKNIE----------KVDRWLC
KVSEEGQFS-GIKDLVRS-CCIFMNDIFPPDSKQDELLWNIY----------------KR
KYFLRSVLKSLG-------------------GS---EQLIKTNERF----DQQLLCCGLL
KSVHIL-------------------------------------------------ELQQL
NDELIESLRMKRAP------KITPVILKQS-----------------------NISDSLD
SSEISGLILPEPLNGMVNKQWEYYKVLD--------------------------------
---RNDHKTMSL-QCQLNLLELKSPFRHGIS-----------------------------
------------------------------------------------------------
-----------SEIVILHVNLLQASIFHLFNNSAR-----------------------LS
LEQIKNTLTET--KHNIPQIDSNMEMFLQMN-----MFKKDSED----------------
-----------------------------------CFYLNTKYKP--KKEA------LND
GKLTLYH------------------------------LPKISPKIMEN---DKADNRW--
--FTEIVCACIIRTLKQR--RKCTKTKLFEYVASAFPG-----------------ISRGE
FKDALGRC--GEYYTSENGN-------VQYLL
>Kluyveromyces_lactis_CR382123.1| .
EFLS---LYFDNYLKSE-----------------------PS-----------AMDSNIR
KCVQFFKLF-KDKDAFEI-IYRQQLSR--------RLLQQRS-----------------N
VLREQELIFLLQ----------------EDVGT---SYTSKLRGMLR---DLHSSNTFMQ
KNGKLS------------------------------------------------------
-KTRDISVNVLTN-------MFWPLQGSDM------------------------------
---NRDVIVPDSFAAIRNEYENRYAK----------------------------------
---THSGRLLEW-NYHLSTVEIAYQFRNS-------------------------------
------------------------------------------------------------
-------------YHELSMPMFSGIIFMLFKEHES-----------------------LT
FDEIVELTNLP-----QQEVRKNLISMSVAPKTK--ILQKSPPG----------------
----------------------------------KSISNTDMFSINQGFTAP-----QRK
VKVLMV---------------------------LMNTRPNATNDSTRS--SVEKKLLD--
-SRLSVINAAVTRIMKQD--RKLYHSELQDKVALSIP---------------LFEMSPSL
FKMSLEYLLNNEYIQRDFDN----TTMYHYLP
>Kluyveromyces_lactis_CR382126.1 .
EMLA---KYSDQLLKKS------------------TKNNE-------------QVDLTVD
DIMTVFKFL-ADKDAFEM-HYRKNLAK--------RLIHGSS----------------KS
EADEEIIIQRLQ----------------SENSL---EYTSKITKMLQ---DVKLSKNLHD
EFSTFI----------------------------------------SQDGNNTTSAATFR
SKVPELEPLILAD-------NVWPFSYQPT------------------------------
-----EFALPPVLEHSKNKLETMYTD----------------------------------
---KHSGRILKW-LWPMSRGEIKAHIGKPGK-----------------------------
------------------------------------------------------------
------------PPFQFTVTIFQMAILTLFNDIST-----------------------LT
FEQIQERTNLK-----ATQIASNMYPFVKMK-----LLIQSPEG----------------
--------------------------------VESMIKLDTKYTLNKPYR-------LSK
TSVNFAAAVKNDLTFTATVN---------------GSALDETEASEQK--KAEKELNQ--
-QRLMFLRACIVRIMKAK--RKLPHSSLMNECIAESQQ--------------RFNAKVSM
IKKAVDNLIEQEYLKRTDDG-----ECYEYLA
>Kluyveromyces_waltii_AADM01000138.1| .
EYLA---IYMDTLLRLP--------------------ASAEN-----------ISKESLE
ECTAIFKAL-REKDIFER-VYKQQLSK--------RLLQQRS-----------------S
LKVEKQVISKMK----------------EEVGS---TFTSKLEGMFR---DMMISQSYNA
KFQQSY------------------------------------------------------
GAPFPYEANVLTS-------TCWPFQGVNA------------------------------
--DEEEVVLPTDLERLKLDFENFYIK----------------------------------
---NHSGRSLRW-AYHLGSMEIGFQFARS-------------------------------
------------------------------------------------------------
-------------YHEISMPVYAGVIFMLFENYEE-----------------------LT
MQEISNLTRMP-----EHELVRHLLTLSVAPKTR--LLKKRPLT----------------
----------------------------------KTILPTDRFNINQSFQAP-----TTK
VKVLAV---------------------------LPKADSGFPGSTSLD--DSFQSVIK--
-DRKGSVEAAIVRSLKSL--KSSDYDSLFENVQSCLSD--------------KFSVSKAI
FKESLERMCEREYVQHDPDD----ASFYHYL-
>Kluyveromyces_waltii_AADM01000292.1| .
EMLA---KYSDQLLKRS------------------NKAGES------------TSELSAD
DIMTVFKFL-TDKDAFET-HYRRLFAR--------RLIHGTS----------------TS
EEDEELVIQRLQ----------------SENSM---EYTGKITKMLQ---DIRLSKQLEK
EFESAI----------------------------------------------KIAPDYSR
PKYPDFQPFVLAE-------TMWPFSYQDV------------------------------
-----EFNLPQELVPTHRGLEKLYTN----------------------------------
---KHNGRVLKW-LWPLCRGEMVADIGKPGK-----------------------------
------------------------------------------------------------
------------PPFIFTVTLFQMAILLLFNERST-----------------------VT
LEEIQDHTNLS-----TSNIASSIIPFIRWK-----LVQQSPPG----------------
--------------------------------LDALSRPDTQFKLSTPYK-------AMK
TKINFAAGVKSDI-SGVSAT-----------------AGKNGEPSEGQ--KIEKELST--
-ERQIFLEACIVRIMKAR--RKLPHATLVNECIAQSHQ--------------RFNAKVSL
IKRAIDNLISKEYLQRCDDG-----ESYEYLA
>Laccaria_bicolor_XM_001875865.1| .
-------------LRKN------------------NKLAEEG-----------DLEGALN
RVMILFKYI-EDKDVFQT-FYTTKLSK--------RLIHGVS----------------AS
DESEASMISKLK----------------EACGF---EYTNKLQRMFT---DMSLSKDLTD
QFKSRM-------------------------------------------------EQTHD
DMDISFTIMVLGT-------NFWPLHPPPH------------------------------
-----EFLIPAEILPTYDRFQKYYQM----------------------------------
---KHSGRKLTW-LWNYSKNELRTNYLNQ-------------------------------
------------------------------------------------------------
-------------KYILMTSTFQMAVLLQYNKNDT-----------------------LS
LSELSAATSIP-----KDYLGQVLAILVKAK-----ILINEETD----------------
---------------------------------QYDLNPGGSIQLAICFK-------SKK
IRVNLN------------------------------LPIKAETKTEST--DVLKTVDE--
-DRKYVIQATIVRIMKAR--KTMKNQPLIQEVISQISQ--------------RFAPKIPD
IKKAIDTLLEKEYIERVEGT----RDTFAYMA
>Laccaria_bicolor_XM_001876910.1| .
-------------LRKN------------------NKMAEED-----------DLEGALN
RVMILFKYL-EDKDVFQT-FYTTKLSK--------RLIHGVS----------------AS
DESEASMISKLK----------------EACGF---EYTNKLQRMFT---DMSLSKDLTD
SFKERM-------------------------------------------------SQNHD
DMDITFSIMVLGT-------NFWPLNPPPH------------------------------
-----DFVIPTEIVPTYDRFQKYYQT----------------------------------
---KHSGRKLTW-LWNYSKNELRTNYTNQ-------------------------------
------------------------------------------------------------
-------------KYILMTSSYQMAVLLQYNRTDT-----------------------LS
LDELVTATSIT-----KDILTQVLAVLVKAK-----VLIN--------------------
-------------------------------------EEKDQYDLNPNFK-------SKK
IRVNLN------------------------------LPIKAEVKAESS--DVLKAVDE--
-DRKYVIQATIVRIMKAR--KTMKNQALIQEVISQISQ--------------RFAPKIPD
IKKAIETLLEKEYIERVDGS----KDTFAYVA
>Laccaria_bicolor_XM_001880703.1| .
EFIS---LFIDDNLKRG------------------LKGKTEN-----------EVDVVLD
KTITVFRYI-SENDVFER-YYKGHLAK--------RLLLGRS----------------VS
DDAERGMLAKLK----------------IECGY---QFTQKLEGMFH---DMKLSADAMV
TYQEHL--------------------------------------------------SKTT
APEIDINVTVMTS-------TFWPMSHSAS------------------------------
-----PCNVSAEMGKACKSFEQFYLS----------------------------------
---RHSGRRLTW-QYSLGNADVRVRFKAR-------------------------------
------------------------------------------------------------
-------------THDVNVSTFALVILLLFEDLPNEEF--------------------LT
YGDIKEATAIE-----DLELKRHLQSLACAKFK---ILKKHPPG----------------
----------------------------------RDVFDDDSFSFNTGFT-------SSN
QKIKIS----------------------------TISSK-VESSEERQ--ETRDRIDE--
-ERKHQMEACIVRIMKDR--KHLSHNDLVNEVTKLLLS--------------RFQPEPLA
IKRRIENLIEREYLERCT-D----RKSYNYMA
>Laccaria_bicolor_XM_001884536.1| .
EMIA---KFLDKAMRKG------------------QGSSTDA-----------EFQALLD
SVLALYRYT-DDKDVFRT-FYHRSLAK--------RLLLEKS----------------AS
IDFEASMLKKLK------------EVLGAEYDP---EF-GMGEDMFK---DLSLSKEAMA
EYHAKL---------------------------------------------------PSN
SFGQRLSVMVLQR-------SAWPFTVTKK------------------------------
-----SVDLPISMQKELVNYANDYKL----------------------------------
---RHSGHVLSW-DHALGTATLKARFDAG-------------------------------
------------------------------------------------------------
-------------YKDLSVSLYQAVVLLLFNDAVE-----------------------IP
FTDIMAQTRMD-----DDELRRTLQSLACGKKK---VLLKIPPG----------------
----------------------------------KDVNDGDVFKFNADFK-------DER
LRVHIN------------------------------SIQAKVTPEESK--RTNETIEG--
-DRKHYIDAAIVRIMKAK--KEMMHEQLMIATIDAVKS--------------HFVPIVDT
IKKRVESLVESEYLRRSEKD----KEKFFYVA
>Laccaria_bicolor_XM_001891143.1| .
ELIA---KYLDMLLRKN------------------NKMAEED-----------DLEGALN
HVMILFQYL-EDKDVFQT-FYTTKLSK--------RLIHGVS----------------AS
DESEANMISKLK----------------EACGF---EYTDKLQRMFT---DMSLSKDLTD
SFKDCM-------------------------------------------------SQNHG
DMVITFSIMVLGT-------NLWPLYPPPH------------------------------
-----DFVIPTEIVPTYDRFQKYYQT----------------------------------
---KHSGRKLTW-LWNYSKNELRTNYTNQ-------------------------------
------------------------------------------------------------
-------------KYILMTSSYQMAVLLQYNWADT-----------------------LS
LDELVTATSIT-----KDILTQVLVVLVKVK-----MLIN--------------------
-------------------------------------EEKDQYDLNHNFK-------SKK
IRVNLI------------------------------QPIKAEVKTESS--DVLKAVNE--
-HRKYVIQATIVRIMKAR--KTIKSQALIQEVISQISQ--------------RFAPKIPD
IKKAIEILLEKEYIERVDGS----RDTFAYVA
>Leishmania_braziliensis_XM_001565450.1| .
EWLS---HYVNHLFQQE------------------AG----------------PASAEVD
RIVATLAYV-TERDRFIA-TSREHMAD--------RILFPVK---------------KFN
EANERALIQRFR----------------QRCGP---ACTACLESMLH---DWEASNSFRA
MEVLAS---------------------------------------------------KNI
ISPFEVNLLVAKK-------GIWPSRLSDE------------------------------
----PDIVVPSFLQRVLEPLRDEYLA----------------------------------
---GKSGRVLTW-SHECSSGELQGYFKKG-------------------------------
------------------------------------------------------------
-------------TQLFYACGIQTLILLCFNSSPV-----------------------CT
PQQIGDRCHVT-----FASLQRYLSPLIRSR-----VLTRKSGK----------------
----------------------------------ALLQLDDELTVNDEFV-------CRA
RRMRLP------------------------------PSLARVSVVGSD--RISKQVEE--
-DRKPAIDGALVRIMKGR--RSLEHAELILECQQHLSS--------------RFSPDIKL
IKQRIEELIRREYISRDSRN----KGVYHYIA
>Leishmania_braziliensis_XM_001565578.1| .
------------------------------------AEVK-------------EVTSVLR
RIAHIYSYH-PKKNMFED-AYWRDFAR--------RCLHAHR---------------KLN
STVENAFICFLR----------------DICGL---SFTSKFEGMLT---DLTSSAELTT
QYSMWVQEQEQP-------------------------------SGEKGGGAAAMGHSMSG
TKSLDAHLFILTK-------SYWPEYPPMP------------------------------
----SSFYVPPAVQAVTQQVEKFYTG----------------------------------
---LFPNRHLSW-QYPLSHATLLTRLTPQSS-----------------------------
------------------------------------------------------------
-------------VLTLTGTYTQCVLLMRLDALYDRG------------------VTSIT
AKALCDAVGMD---MANAEFLWSLQGLCHPRFAL--VLRKGVGSLVSAAGGAQCKSVELD
NEDDESGARVEGVVGTSASPQSASSGAAAGASASYAITATDSLQLNLSFT-------SAK
SKVRIPLQTR--------------------------MRAMASVGFDGL--SRGGRTAD--
-NGGHLVEVSIVSCLKAQ--RTVTRADLASAVAAQV----------------PFPVTTAV
LKKAIDKMIERGFMVRGKDS------TYVY--
>Leishmania_braziliensis_XM_001566209.1| .
------------------------------------KSMPVE-----------ELRLKSN
WIAVIYRLC-SRQDVFHQ-SYTRFLQE--------RLLKNIF----------GTGKQSEI
AVREESILSSLL------------------------IKDRNFAFIFN---CMRMLNDTYR
NDLKQA----------------------------------------------------KR
VQQFLVKPYILTA-------FPWGESRRSP------------------------------
--DADRTSVPLELQTVISHDIDAYAA----------------------------------
---LQNGRRLLF-SPEHSGARVKMSIPNKS------------------------------
------------------------------------------------------------
------------VSLSVLVSFLQMRYLLVMNKMSV-----------------------WS
ADVLCSRTCTS-----LEECKRALIPFVQTG-----LLQEAVQH----------------
----------------------------------VFDLNPNIFALQNGEEK-----TYDL
RYIELG---------------------------------SQQSNPEKN--SFFLRGEK--
-SHVLSIEGAVMRVLKEL--GPLSLDDTIGKVSASLG---------------KLSVQRRD
IKKVLEKLVEREYVERSEDN------------
>Leishmania_braziliensis_XM_001568897.1| .
ETLS---VYYDNGIRQG-------------------KDD--------------VVSTVGN
NVLTILQLT-PDLEAFEV-AFRSHLAV--------RLIYAKP----------------HA
VDMECRFIDRLF----------------NIYGS---SVVNRFQKMVE---DIRSATAAQE
KLVADM-------------------------------------------------KTKKI
SPPLEFDVLVLTS-------GLWPQYTNIP------------------------------
------LSIPQSMESCKHVFQEYYRR----------------------------------
---RHNGRKLVF-QMSLGSIAFQLCHGGR-------------------------------
------------------------------------------------------------
-------------TYHVSAHTHFVNSIMALNSDED-----------------------VS
VAVVARQGALS-----SDEVLTHFNTLCHVG-----LAER--------------------
--------------------------------------NGTEFRFNRRFY-------SSK
SKVKVSAGVQ---------------------------KSAHDGSGGAI--AACKGMDG--
-ARTMSLDATIVKLLKEH--NSIDYHTLCCAIESELRG--------------VCSPTRTD
IKLRVDALMEKGLLMRGESA-----NCYVYCS
>Leishmania_donovani_DQ418548.1| .
ETLS---VYYDNGIRQG-------------------KDD--------------IVSTVGN
NVLTILQLT-PDLEAFEV-AFRSHLAV--------RLIYAKP----------------HA
VDMECLFIDRLF----------------NIYGS---SVVNRFQKMVE---DIRSATAAQE
KLIADM-------------------------------------------------KTKKI
SPPLEFDVLVLTS-------GLWPQYTNIP------------------------------
------LSIPQSMEACKRVFQDYYRR----------------------------------
---RHNGRKLVF-QMSLGSIAFQLCHAGR-------------------------------
------------------------------------------------------------
-------------AYHVSAHTHFVNSIMALNSDEN-----------------------LS
VAVVARQGALS-----CDEVLTQFNTLCHVG-----LAER--------------------
--------------------------------------NGTEFRFNRNFY-------SSK
PKVKVSAGVQ---------------------------KSAHDGGGAST--ATRKGMDG--
-ARTMSLDATIVKLLKEH--NSMDYQTLCGAIESALRD--------------VCSPTRAD
VKLRIDALIEKGLITRGESA-----HCYFYCS
>Leishmania_infantum_XM_001465991.1| .
EWLS---HYVNHLFQHE------------------AG----------------PASVEMD
RIVATLAYV-TERDRFIA-TSREHMAD--------RILLPVK---------------KFS
EANERALIQRFR----------------QRCGP---TSTACLESMLH---DWETSNSFRP
MEVLAS---------------------------------------------------KNV
PMTFEVELLVAKK-------GIWPSRLSDE------------------------------
----PDIVVPPFLQRVLEPLRDEYLS----------------------------------
---GKSGRVLTW-SHECSSGELQGSFKKG-------------------------------
------------------------------------------------------------
-------------TQLFFACGIQVLILLCFNSLPV-----------------------CT
PQQIGDRCHAT-----FASLQRYLPPLIRSR-----ILTRKSGK----------------
----------------------------------ALLQMDDELTVNDDFV-------CRA
RRMRIP------------------------------PSLARVSVGESE--HISKQVEE--
-DRKPAIDGALVRIMKGR--RSLDHAELVLECQQQLSS--------------RFLPDVKL
IKQRIEELIRREYISRDPRS----KGVYHYIA
>Leishmania_infantum_XM_001466126.1| .
---------------------------------------------------------VLR
RIAHIYSYH-PKKDLFEA-AYWRDFAR--------RCLHAHR---------------KLN
STAENTFIGFLR----------------DICGL---SFTSKFEGMLT---DLTSSTELTT
QYNTWVQEQERSL-----------------------QQQQQQPSGEEGAETSAVGRLVPE
AKSLDAHLFILTQ-------SYWPECPSMP------------------------------
----SNFYVPPAVRAITQLVEKFYTG----------------------------------
---RFPNRHLSW-QHPLSHATLVVRLTPQSS-----------------------------
------------------------------------------------------------
-------------TLTLTGTYTQCVLLMQLDALYDRG------------------VTSIT
AKALCDAVGMD---IANTELLGSLQGLCHPRFRL--VLRAEAASSPPSGDGAQRTSAELD
NEDDESAARVEEAAASCASPQSSSPGTAAGASAGCTLAATDLLQLNLGFT-------SAT
SKVRIPFQTR--------------------------MRTTASAGLDGP--SRGGRTAD--
-NGGHLVEVAIVSCLKAQ--RTMTRIDLASAVAARV----------------PFPVTTAV
LKKAIDKMIERGFMVRGKDN------AYVY--
>Leishmania_infantum_XM_001470215.1| .
-----------------------------------IKSMPID-----------ELRRTNN
WIAVIYRLC-TRQDVFHL-SYTRFLQE--------RLLTNIF----------GTVKQSEI
AVREESMLSSLL------------------------IKDKNFAFIFN---CMRMLNDARR
NDSKRA----------------------------------------------------ER
VQELLVKPYILTA-------FAWGESRRSS------------------------------
--DMGRSSVPFELQSVISHDIDAYSA----------------------------------
---LQNGRKLLF-SPEHSGARVRMSVSNK-------------------------------
------------------------------------------------------------
-----------AASFSLLVSLLQMRYLLVMNKMSE-----------------------WS
ADELCSQTRTS-----LEECKRALTPFVQTG-----LLQETAQH----------------
----------------------------------VFNLDPNILALQSGEEK-----MYDL
RYIELG---------------------------------SQQSNPEKN--SFFLRGEK--
-SHVLSIEGAVMRLLKEL--GPLSLDVIISKVSASLG---------------KLSVQRRD
IKKVLEKLVEREYVERSEDN------------
>Leishmania_major_CT005266.1| .
-----------------------------------IKSMPID-----------ELRRTNN
WIAVIYRLC-SRQDVYHL-SYTRFLQE--------RLLTNIF----------GTGKQSEI
AVREESMLSSLL------------------------IKDKNFAFIFN---CMRMLNDARR
NDSKRA----------------------------------------------------ER
VQQLLVKPYILTA-------FAWGESRRSP------------------------------
--DMGRTSVPLELQSVITHDIDAYSA----------------------------------
---LRNGRKLLF-SPEHSGARVRMSVSNK-------------------------------
------------------------------------------------------------
-----------AASFLLLVSLLQMRYLLVMNKMSE-----------------------WS
ADELCSQTRTS-----LEECKRALTPFVQTG-----LLQETAQH----------------
----------------------------------VFKLDPNIFALQSGEEK-----MYDL
RYIELG---------------------------------SQQSNPEKN--TLFLRGEK--
-SHVLSIEGAVMRLLKEL--GPLSLDVIIGKVSASLG---------------KLSVQRRD
IKKVLEKLVEREYVERSEDN------------
>Leishmania_major_CT005272.1| .
ETLS---VYYDNGIRQG-------------------KDD--------------IVSTVGN
NVLTILQLT-PDLEAFEV-AFRSHLAV--------RLIYAKP----------------HA
VNMECLFIDRLF----------------NIYGS---SVVNRFQKMVE---DIRSATAAQE
KLIADM-------------------------------------------------KTKRI
SPPLEFNVLVLTS-------GLWPQYTNIP------------------------------
------LSIPQSMEACKRVFQEYYRR----------------------------------
---RHNGRKLVF-QMSLGSIAFQLCHGDR-------------------------------
------------------------------------------------------------
-------------TYHVSAHTHFVNSIMALNSDEN-----------------------LS
VAVVAQQGALS-----CDEVLTQFNTLCHVG-----LAER--------------------
--------------------------------------NGTEFRFNRNFY-------SSK
PKVKVSAGVQ---------------------------KSAHDGGSASA--ATRKGMDG--
-ARTMSLDATIVKLLKEH--NSMDYQTLCGAIESELRD--------------VCSPTRTD
VKLRIDALIEKGLMTRGESA-----HCYFYCS
>Leishmania_major_XM_001683695.1| .
EWLS---HYVNHLFQQE------------------AG----------------PASAEMD
RIVATLAYV-TERDRFIA-TSREHMAD--------RILLPIK---------------KFS
EANERALIQRFR----------------QRCGP---TSTACLESMLH---DWETSNSFCA
MEVLAS---------------------------------------------------KNV
PRTFEVELLVAKK-------GIWPSRLSDE------------------------------
----PDIVVPSFLQRVLEPLRDDYLA----------------------------------
---GKSGRVLTW-SHECSSGELQGSFKKG-------------------------------
------------------------------------------------------------
-------------TQLFFACGIQVLILLCFNSSPV-----------------------CT
PQQIGDRCHVT-----FASLQRYLPPLIRCR-----ILTRKSGK----------------
----------------------------------ALLQMDDELTVNDDFV-------CRA
RRMRIP------------------------------PSLARVSVGESE--HISKQVEE--
-DRKPAIDGALVRIMKGR--RSLDHAELVLQCQQQLSS--------------RFSPDVKL
IKQRIEELIRREYISRDPRS----KGVYHY--
>Leishmania_major_XM_001683831.1| .
------------------------------------TEVR-------------EATSVLR
RIAHIYSYH-PKKDLFEA-AYWRDFAR--------RCLHAHR---------------KLN
SAPENTFIGFLR----------------DICGL---SFTSKFEGMLT---DLTSSTELTT
QYNTWVQEQE--------------------------QQQQQQPSGEAGVDTAAVGRLVSE
AKGLDAHLFILTQ-------SYWPECPSMP------------------------------
----GNFYVPPALRAVTQLVEKFYTG----------------------------------
---RFPNRHLSW-QHPLSHATLLVRLTPQSS-----------------------------
------------------------------------------------------------
-------------VLTLTGTYTQCVLLMQLDALYDRG------------------VTTIT
AKALCDAVGMD---MTNTELLWSLQGLCHPRFRL--VLRAEAASSPPSGGGAQRKSAELD
NEDDESAARVEESAASCTSPQSVSPGAAAGASAGCTLAATDLLQLNLSFT-------SAT
SKVRIPFQTR--------------------------MRTTASAGLDGP--SRGGRTAD--
-NGGHLVEVAIVSCLKSQ--RTMTRTDLASAVAARV----------------PFPVTTTV
LKKAIDKLIERGFMIRGKGS------TYVY--
>Lodderomyces_elongisporus_XM_001527352.1| .
ELLA---KYADGFLKTS------------------AKD-SD------------IVDMNAD
NLMIVFKFI-NDKDTFEE-HYRRSLAK--------RLISGTC----------------KS
DELEEGVIHRLQ----------------EENSI---EYTSKMTKMFS---DMKASEELKL
KVKEKL-------------------------------------------NQADSSNESNN
GLIKDFNPLVLAQ-------SMWPFRHVPD------------------------------
----YDLNVAPELQSPFGHLKEVYTE----------------------------------
---QHSGRQLQW-LWNHGRAELKANLSRKGK-----------------------------
------------------------------------------------------------
------------PPFSFTVSNVQLMILFAFNKQNS-----------------------YT
FRQLHEIVGTK-----KETFEAHLLPFTKFK-----LIDQSTPS----------------
------------------------------------ITDDTVFTIVEEYK-------SKK
LKVNFISAIKT-----------------------------NEVRQEED--EASKEIDE--
-ARKTYLQACIVRIMKLR--KQMKNNELINEVLPQTSS--------------RFKAKIID
VKRVIDLLIEKEYLKRLDNE------TYEYIS
>Lodderomyces_elongisporus_XM_001527455.1| .
-----------------------------------ISSHSGD-----------EIENLIN
NSIQILRFV-KDKDAFEA-YYANHFAK--------RFLNSKSTLGS---------AFSKG
NDVEEMILSKLC----------------EEMGT---TSLDKVIKMSK---DIKISNDTTN
GWKRYL-----------------------------------------------AKANIPV
SNLIDLDLKICNV-------AVWPKSLTKDYKSFEKTERAIEDGTVAGSGNRNGNGTENG
GDTGTKFVWPRQLRNTIQEFEEYWSSGK--------------------------------
---KNDNRSLHW-SPKFGSIDMRITYPSR-------------------------------
------------------------------------------------------------
-------------TYDINLPVFAAIIMLLFAPQSLLTDKNGPC------KLAFEERKVLS
YTEIVELTGIP-----LQELKRHLQSIAVAPRLR--LLVKSPMS----------------
----------------------------------KEVNDSDTFRLNEKFKSP-----TPK
VKVLTVSLASSSSSSSTSSSSKMS--SSLATVTAGKSNKKTEQEEETA--EVNAQIIE--
-GRKIELNAAIVRILKSR--RTVSHNELIEGLIRQLSN--------------RFQPTVVM
MKQRIEDLIEKEYLKRDDND----RNLYHYIA
>Lotus_japonicus_AP010023.1| .
EFIS---LFVDDKLRKG------------------LKGVSED-----------DIETTLD
KVMMLFRYL-QEKDVFEK-YYKQHLAK--------RLLSGKT----------------VS
DDAERSLIVKLK----------------TECGY---QFTSKLEGMFT---DMRTSVDTMQ
GFYASH---------------------------------------------------PEL
GDGPTLTVQVLTT-------GSWPTQSSLT------------------------------
------CNLPAEMSALCEKFRSYYLG----------------------------------
---THTGRRLTW-QTNMGTADLKATFGKGQ------------------------------
------------------------------------------------------------
-------------RHELNVSTYQMCVLMLFNNAER-----------------------LT
YKEIEQATEIP-----ASDLKRCLQSLALVKGRN--VLRKEPMS----------------
----------------------------------KDVGEDDAFFVNDKFS-------SKL
YKVKIG----------------------------TVVAQ-KESEPEKL--ETRQRVEE--
-DRKPQIEAALVRIMKSR--KQLDHNNLIAEVTKQLQS--------------RFLANPTE
VKKRIESLIEREFLERDDVD----RKLYRYLA
>Lotus_japonicus_BABK01035245.1| .
EFIS---LFVDDKLRRG------------------LKGVGEE-----------DVEIILD
KVMMLFRFL-QEKDIFEK-YYKQHLAK--------RLLSGKT----------------VS
DEAERSLIVKLK----------------TECGY---QFTSKLESMFT---DMKTSHDTTH
GFYASH--------------------------------------------------GPEL
GDGPTLSIQVLTT-------GSWPTQPSPQ------------------------------
------CNLPTEILGVCDKFRAYYLG----------------------------------
---THSGRRLSW-QTNMGTADLKATFGKGQ------------------------------
------------------------------------------------------------
-------------KHELNVSTFQMCVLMLFNNADR-----------------------LT
CKEIEQATAIP-----MSDLKRCLQSLACVKGKN--VLRKEPMS----------------
----------------------------------KDIAEDDAFLFNDKFT-------SKF
FKVKIG----------------------------TVVAQ-RESEPENL--ETRQRVEE--
-DRKPQIEAAIVRIMKSR--RTLDHNNVVAEVTKQLQS--------------RFLPNPVV
IKKRIESLIEREFLERDKVD----RKMY----
>Lycopersicon_esculentum_AC122544.1| .
EFIS---LFVDDKLRKG------------------LKGVTEE-----------DVEIILD
KVMMLFRYL-QEKDVFEK-YYKQHLAK--------RLLSGKT----------------VS
DDAERSLIVKLK----------------TECGY---QFTSKLEGMFT---DMKTSQDTMQ
GFHAAV--------------------------------------------------GADL
AEGPSLTVQVLTT-------GSWPTQSVNT------------------------------
------CNLPSEILGVCDRFKTYYLG----------------------------------
---THTGRRLSW-QTNMGTADLKATFGKGQ------------------------------
------------------------------------------------------------
-------------KHELNVSTYQMCILMLFNKSDR-----------------------MS
YKEIEQATEIP-----ASDLKRCLQSLACVKGKN--VLRKEPMS----------------
----------------------------------KDIAEDDAFYFNDKFS-------SKF
YKVKIG----------------------------TVVAQ-KESEPEKQ--ETRQRVEE--
-DRKPQIEAAIVRIMKSR--RVLDHNNIVAEVTKQLQS--------------RFLPNPVV
IKKRIESLIEREFLERDKTD----RKLYRYLA
>Lycopersicon_esculentum_BT013673.1 .
ELLA---TFCDNILKKG-----------------GSEKLSDE-----------AIEETLE
KVVKLLAYI-SDKDLFAE-FYRKKLAR--------RLLFDKS----------------AN
DEHERSILTKLK----------------QQCGG---QFTSKMEGMVT---DLTLARENQA
SFEEYL------------------------------------------------SNNPIA
NPGIDLTVTVLTT-------GFWPSYKSFD------------------------------
------LNLPAEMVRCVEVFKEFYQT----------------------------------
---KTKHRKLTW-IYSLGTCNINGKFEPK-------------------------------
------------------------------------------------------------
-------------TIELVVTTYQASALLLFNASDR-----------------------LS
YQEIMTQLNLS-----DDDVVRLLHSLSCAKYK---ILNKEPST----------------
----------------------------------KTISPTDVFEFNSKFT-------DKM
RRIKIP----------------------------------LPPVDEKK--KVIEDVDK--
-DRRYAIDASIVRIMKSR--KVLGYQQLVMECVEQLGR--------------MFKPDVKA
IKKRIEDLITRDYLERDKDN----PNLFKYLA
>Lycopersicon_esculentum_Y16124.1 .
ELIA---KFLDEKLRAG------------------NKGTSEE-----------ELEGTLD
KVLVLFRFI-QGKDVFEA-FYKKDLAK--------RLLLGKS----------------AS
IDAEKSMISKLK----------------TECGS---QFTNKLEGMFK---DIELSKEINE
SFKQSS------------------------------------------------QARTKL
PTGIEMSVHVLTM-------GYWPTYPPMD------------------------------
------VRLPHELNVYQDIFKEFYLS----------------------------------
---EYSGRRLMW-QNSLGHCVLESWNIQK-------------------------------
------------------------------------------------------------
-----------EKRSSQFLFSRLLFCALLMMRKI------------------------LA
SQDIKEATGI------LRIKSEKDSTVSCMWKSS--CSPEDSKR----------------
----------------------------------KRCGGLCTFVFLYQFT-------APL
YRIKVN------------------------------AIQMKETVEENT--STTERVFQ--
-DRQYQVDAAIVRIMKTR--KVLSHTLLITELFQQL----------------KFPNKTSY
LKKRIESLIDREYLERDKNN----PQIYNYLA
>Macaca_mulatta_XM_001088003.1| .
EQFA---RHIDQQIQGSR--------------IGGAQEMERLA----------QLQQCLQ
A-VLIFSGL-EIATTFEH-YYQHYMAD--------RLLGVVS-SWLEGAVLEQIGPCFPN
RLPQQ-MLQSLS----------------TSKEL---QRQFHVYQLQRL--DQELLKLEDT
EKKIQVGHRDSGKEYKSEKEEGAG-------------AAAAVDVTEGEEEEEENEDLYYE
GAMPEVSVLVLSR-------HCWPVASICH------------------------------
-TLNPRTCLPSYLRGTLNRYSNFYNKSQSHPALE--------------------------
---QGSQRRLQW--TWLGWAELQ--FG---------------------------------
------------------------------------------------------------
-------------NQTLHVSTVQMWLLLYLNDLKA-----------------------VS
VESLLALSGLS-----EDMLNEAIGPLTSSRGP---LDLHEQKD----------------
------------------------------------IPGGVLKIRDGSKEP-----RSRW
DIVRLIP-------------------------------PQTYLQAEGE---EGRNLEK--
--RRNLLNCLIVRILKAHGDEGLHIDQLVCLVLEAWQKGPCPPRGLVSSLGRGSACSSTD
VLSCILHLLGKGTLRRHDDR----PQVLSYAV
>Macaca_mulatta_XR_011383.1| .
EQFA---RYIDQQIQGGL--------------IGGAPGVEMLG----------QLQRHLE
P-IMVLSGL-ELATTFEH-FYQHYMAD--------RLLSFGS-SWLEGAVLEEIGLCFPN
RLPQL-MLQSLS----------------TSEEL---QRQFHLFQLQRL--DKLFLEQEDE
EEKRLEEEE------------------------------------EEEEEEEAEKELFIE
DPSPAISILVLSP-------RCWPVSPLCY------------------------------
-LYHPRKCLPTEFCDALDCFSSFYSQSQNHPVLD--------------------------
---MGPHRRLQW--TWLGRAELQ--FG---------------------------------
------------------------------------------------------------
-------------NQTLHVSTVQMWLLLNFNHTEE-----------------------VS
VETLLKDSALS-----PELLLQALVPLTSGNGP---LTLHEGQD----------------
-----------------------------------FPHRGVLRLHEPGRQ-------RSG
EALWLIP-------------------------------PQAYLNVEKD---EGRTLEQ--
--KRNLLSCLLVRILKAHGEKGLHIDQLVCLVLEAWQKGPNPPGTLGHTVAGGVACTSTD
VLSCILHLLGQGYVKRRDDR----PQILMYAA
>Macropus_eugenii_ABQO010245849.1| .
ELLA---KYVDSKLRAG------------------NREATDE-----------ELEKILD
KIMIIFRFI-YGKDVFEA-FYKKDLVK--------RLLFGKS----------------AS
ADAEKSMLSKLK----------------HECGA---VFTSKLEGMFK---DIELSKDIMV
QFKQYV-------------------------------------------------QNQNF
PVSIELTVNVLTM-------GHWPTYMPME------------------------------
------VHLPAELVRLQEIFKAFYLG----------------------------------
---KHSGRKLQW-QSTLGHCVLKAEFKEG-------------------------------
------------------------------------------------------------
-------------KKELQVSLFQMLVLLMFNDGEE-----------------------FS
IEDIRQATGIE-----DGELRRTLQSLACGKVR---VLTKYPKG----------------
----------------------------------KDVEDGDKFTCNDDFR-------HKL
FRIKIN------------------------------QIQMKETVEEQA--STTERVFQ--
-DRQHQIDAAIVRIMKIR--KALDHNLLVSEAYNQL----------------RFPVKPAD
LKKRIESLIDRDYMERDKEN----PTQYNYIA
>Magnaporthe_grisea_XM_364064.1 .
ERVA---KYIDMLLRGGLKALPPSLMGD-----YKDRTETERADVASAGDEDAELNRQLD
NGLELFRFI-QGKDVFEA-FYKRDLAR--------RLLMARS----------------AS
QDAERTMLAKLK----------------VECGS---QFTHNLEQMFK---DQEVGKEELA
AYKEWR----------------------------------------------RSSDRANK
LSKIDLNVNVLSA-------SAWPSYPDDP------------------------------
-----AVALPAGVLENLQHFEQYYKN----------------------------------
---KHEGRKLTW-KHSLSQCVIKATFPRG-------------------------------
------------------------------------------------------------
-------------TKELVMSAHQAAVLAIFNSVEIDE--------------------PLS
YEEIEKASGLS-----GDLLQRTLQSLACGKAR---VLAKAPKG----------------
----------------------------------REVGKEDTFTVNKGFT-------DPK
IRIKIN------------------------------QIQLKETKAENK--ETHERVAA--
-DRQFETQAAIVRIMKSR--KTLPHAQLVAEVIEQTRR--------------RGALEPAE
IKANIEKLIDKEYIEREGGN-------YVYMA
>Magnaporthe_grisea_XM_367220.1 .
ELLA---KYTDVLLRKS------------------GSAVEEE-----------ELENTLS
QIMTVFKYI-EDKDVFQK-FYSRMLAR--------RLVHTNS----------------SS
DDAETSMISKLK----------------EACGF---EYTNKLQRMFQ---DMQISKDLNT
GFREHA--------------------------------------------------EKSE
MKVLDSQYAILGT-------GFWPLQVPNT------------------------------
-----AFNPPAVISEDCERFTRFYKN----------------------------------
---KHDGRKLTW-LWQLCKGEVRATYCKQ-------------------------------
------------------------------------------------------------
----------SKVPYTFQVSMYQMAILLMFNDGDR-----------------------HT
HEEIASTTSMN-----SETMDPVLGLLLKAK-----VLLADS------------------
----------------------------------DKPGPGTTYSLNYDFK-------NKK
VRVNLN------------------------------IGLKTEQKQEEV--ETNKTIEE--
-DRKLLLQSAIVRIMKAR--KRMKHNQLVSETIGQIKG--------------RFVPKIPD
IKKCIEILLDKEYLERLEDD------DLGYLA
>Magnaporthe_grisea_XM_367827.1| .
EFVS---LYIDENLKRG------------------IRGKSDL-----------EVTAILD
RSIVMIRYL-KDKDLFER-YYQKHLGR--------RLLHSRA----------------SS
EEAEKQLITMMQ----------------LELGK---HFTSKFEGMFK---DITISEELST
KYGEHI---------------------------------------------RSLGDVDVH
HKPIDLAISVLTS-------NSWPPDVMGR----------------------PAQVGRGD
GPPAVDCNYPPEIKRLQDSFFKFYLK----------------------------------
---DRSGRVLTW-IGSAGSADIKCVFPPVKGM-SGPLS----------------------
------------------------------------------------------------
----------RERRYELNVSTYGMVVLMLFNSLEDGET--------------------LS
FEDIQAETSIP-----PKDLSRALASLSINPKAR--VLLKDPAT----------------
----------------------------------KTIRPGDKFSFNAGFV-------SKA
IKIKAP---------------------------VINSQSKVEGDEERQ--RTEDKNDE--
-TRRHMIDAAIVRIMKSR--KELAHNALLAEVIGQLVS--------------RFQPDVAM
IKTRIEDLIAREYLERLD-D-----SGYKYMA
>Malassezia_globosa_XM_001730219.1| .
EYIS---LFIDEHLRKG------------------TRAADDT-----------TLEQMLD
KTITIFRYI-HEKDVFER-YYKMHLTR--------RLLHNRS----------------VS
DDAERSMIAKLK----------------VECGH---GYVQKLQGMLN---DMKLSEEVLA
AFHRAQ-------------------------------------------------EREQR
QLPLQMNVHVLTA-------TYWPISSPTE------------------------------
-----PCTLPPALLEACESFEKFYGT----------------------------------
---RHRGRVLTW-QPTLGTAEVRVRFKTR-------------------------------
------------------------------------------------------------
-------------THELVVSTYALMVLLLFEHSDT-----------------------LS
YRDIRAATRMP-----DVDLQRTLQSLACAKYK---VLQKEPKG----------------
----------------------------------RDVHETDLFSFHADFT-------CPL
ARVKIA----------------------------QIAAK-VESPQERK--ETTAKVEE--
-ERKNQVEACIVRIMKSR--KTLAHNDLVHEVVHQLLP--------------RFQPSPAL
IKKRIESLLDREYIERTE-A----RHVYQYVA
>Malassezia_globosa_XM_001730281.1| .
ELLA---KFIDALLKKH------------------SRGGDEES----------SLDESLD
AAMIVFKYI-EDRDYFQK-FYAKFLSR--------RLVSFAS----------------AS
TDAEESMIARLK----------------EACGF---EYTSKIQRMFT---EAGLSKELND
RFQESG---------------------------------------------------MLQ
NKELSFYSFVLTS-------GVWPLQAPQT------------------------------
-----DFLVPAELQSTYDEFTRFYHK----------------------------------
---QHTHRQLAW-LWHLSTNELHTNYLSR-------------------------------
------------------------------------------------------------
-------------KYIFTTSTYQTAVLLLFNSETV-----------------------LT
FDEIAAATRLD-----KSTLHAALVPLVKLK-----VLHLLD------------------
----------------------------------------DSYSLNMDFK-------AKK
VRINLH------------------------------IPVRAEQKVESA--EVARTVHE--
-DRKVLLQATIVRIMKAR--KTYKHNLLLNEVILQLQS--------------RFHPKVPD
IKKAIDTLIEKEYLQRVEGE----KDTYSYVA
>Malassezia_globosa_XM_001732227.1| .
ELLA---NYIDAELQKG------------------RGLVDSS-----------MPEACMD
DVLFLFRCL-HHKDLFEE-YYQRAFAR--------RLLLRCS----------------AS
DDAERAVILRLK----------------HECGP---DYTRKLETMLK---DMHLSDNLRS
AFAEAG----------------------------------------------------GA
STPFEFEVDVLTQ-------AHWPPFHDAP------------------------------
------LILSSSMQSALLRYETFYHT----------------------------------
---CHSGRSLHW-CHALGSLLVRADLGEA-------------------------------
------------------------------------------------------------
------------GVKDLVVSTLQAAVLLVFNVRDV-----------------------QT
FSELEQATHMP-----LHELQRTLQSLACGPARTR-ILRKIPPG----------------
----------------------------------GEVRESDSFMVNEQLS-------NAR
RRIKLN------------------------------QLQQRDSPEERR--TSTEHVLM--
-DRDVLLQASAMRVLKAH--KLISHADLTTAVIEQVKS--------------RFPVETAE
LKRAFERLIEKDCMERVDGD----RQVYRYVA
>Malassezia_restricta_AAXK01002082.1| .
------------------------------------------------------LEPVLD
KTITIFRYV-HEKDVFER-YYKMHLTR--------RLLHNRS----------------AS
DDAERSMIAKLK----------------VECGH---GYVQKLQGMLN---DMKLSEEVLR
AFHHTL-------------------------------------------------EREGT
SLPLQLNVNVLTA-------TYWPIASPKE------------------------------
-----PSIFPPALTEACNAFEKFYDT----------------------------------
---RHRGRVLTW-QPSLGTADVRVQFKSR-------------------------------
------------------------------------------------------------
-------------THELVVSTYALMVLLLFEHADV-----------------------LT
YGHIRDATRMP-----DADLQRTLQSLACAKYK---ILRKEPKG----------------
----------------------------------RDVSENDSFVFNADFT-------CPL
ARVKIA----------------------------QIAAK-IETPQERQ--ETNVKIEE--
-ERKNQVEACIVRIMKSR--KTLAHNELVNEVVQQLMQ--------------RFQPSPAL
IKKRIESLLDR---------------------
>Medicago_truncatula2_FP017207.1| .
EYIS---LFVDDKLRKG------------------LNGVSED-----------DLEVTLE
KVMMLFRYL-QEKDVFEK-YYTQHLAK--------RLLAGKT----------------VS
EDAERSLIIKLK----------------KECGY---QFTSKLEGMLK---DMKASLDTTK
GFYANH---------------------------------------------------PEL
GDGPILTMQVLTT-------GFWPTQSSVT------------------------------
------CNLPAEMSALCVKFQSYYLG----------------------------------
---NQNGRRLSW-QTEMGTADLKATFGNGQ------------------------------
------------------------------------------------------------
-------------KHELNVSTYQMCVLMLFNNADR-----------------------LS
YREIEQATEIP-----ASDLKRCLQSLALVKGRN--VLRKEPMS----------------
----------------------------------KDVSEDDAFIVNDKFS-------SKL
YKVKIG----------------------------TVVTQ-KESEPEKL--KIRQRVVE--
-DQKPQIEAAIVRIMKSR--KQLEHNNLIAEVTKQLQS--------------RFLANPTD
IKKRIESLIERDFLERDDSD----RKLYLYLA
>Medicago_truncatula3_FP017207.1| .
EFLS---SFLDVKLRKG------------------FEGNSE------------EI--ILD
KVMMFIKLL-HDKDLFHK-YYKKHLPK--------RLLFGKT----------------IS
EDIERSLAVKLK----------------RVCGY---KF-ALLEIMVM---DIKTSKEMLQ
GFYRSH---------------------------------------------------AKL
GDDPKLIFQVLTT-------GSWPLLRTTD------------------------------
----SSCNLPVEVSALHEKYKSYYLG----------------------------------
---INAGKKLSL-QPNMGNAEIIATFGNGR------------------------------
------------------------------------------------------------
-------------KHELHVSTYQMCVLMLFNDIDQ-----------------------LS
YKDIETATKIN-----SLDLIKCLYSMVFVNGKN--IIKKVPMN----------------
----------------------------------GNISEGDVFFINDMFK-------SKF
YKIKLE----------------------------TVATQ-RESEHEKL--QTRKNVEE--
-DRRPKIEAAIVRIMKFK--KQLDHKNIIAEVTKELKS--------------LFLLNPTE
IKKRIESLIERDYLERDNIH----NNLNRYLA
>Medicago_truncatula_AC146552.16 .
ELLA---TFCDNILKKG-----------------GSEKLSDE-----------AIEETLE
KVVKLLAYI-SDKDLFAE-FYRKKLAR--------RLLFDKS----------------AN
DDHERSILTKLK----------------QQCGG---QFTSKMEGMVT---DLTLAKENQT
SFEEYL------------------------------------------------SNTPNA
DPGIDLTVTVLTT-------GFWPSYKSFD------------------------------
------LNLPAEMVKCVEVFKEFYST----------------------------------
---KTKHRKLTW-IYSLGTCNISGKFDPK-------------------------------
------------------------------------------------------------
-------------TVELVVTTYQASALLLFNSSDR-----------------------LS
YSEIMTQLNLL-----DEDVIRLLHSLSCAKYK---ILIKEPNT----------------
----------------------------------KTILPTDYFEFNAKFT-------DKM
RRIKIP----------------------------------LPPVDEKK--KVIEDVDK--
-DRRYAIDASIVRIMKSR--KVLGYQQLVMECVEQLGR--------------MFKPDVKA
IKKRIEDLISRDYLERDKEN----PNMFKYLA
>Medicago_truncatula_AC146568.11 .
EFIS---LFVDDKLRKG------------------LKGVNED-----------DVEVTLD
KVMMLFRYL-QEKDVFEK-YYKQHLAK--------RLLSGKT----------------VS
DDAERSLIVKLK----------------TECGY---QFTSKLEGMFT---DMKTSQDTMQ
GFYASH---------------------------------------------------PDL
GDGPTLTVQVLTT-------GSWPTQSSIT------------------------------
------CNLPVEISALCEKFRSYYLG----------------------------------
---THTGRRLSW-QTNMGFADLKATFGKGQ------------------------------
------------------------------------------------------------
-------------KHELNVSTYQMCVLMLFNNADK-----------------------LS
YKEIEQATEIP-----APDLKRCLQSLALVKGRN--VLRKEPMS----------------
----------------------------------KDVGEDDAFSVNDKFS-------SKL
YKVKIG----------------------------TVVAQ-KESEPEKQ--ETRQRVEE--
-DRKPQIEAAIVRIMKSR--RLLDHNNLIAEVTKQLQL--------------RFLANPTE
VKKRIESLIERDFLERDDND----RKMYRYLA
>Medicago_truncatula_FP017207.1| .
EYIS---LFVDDKLRKG------------------LKGVSED-----------VVEITLD
KVMVLFRYL-QEKDVFEK-YYKQHLAK--------RLLSGKT----------------VS
DDAERSLIVKLK----------------TECGF---QFTAKLEGMFT---DMKTSVDTMK
SFNANH---------------------------------------------------PEL
GDGPTLTVQVLTT-------GSWPAQSSVT------------------------------
------CNLPTEMSALCEKFRSYYLS----------------------------------
---THNGRKLTW-QTNMGTADLKATFGSGQ------------------------------
------------------------------------------------------------
-------------KHELNVSTYQMCILMLFNNADR-----------------------LS
YREIEQATEIP-----ASDLKRCLQSLALVKGRN--VLRKEPMG----------------
----------------------------------KDVSEDDTFYVNDRFS-------SKL
YKIKIG----------------------------TVVAQ-KESELEKL--DTRQKAEE--
-DRKPQIEAAIVRIMKSR--KQLEHNNLMAEVTQQLQS--------------RFLTNPTD
VKKRIESLLEREFLERDAVD----RKLYRYLA
>Microsporum_canis_ABVF01000165.1| .
EMIA---KHVDQLLKGGVRAMQ-------------NRPVEDITGNASLTDEDAEINKQLD
QVLDLFRFV-HGKAVFEA-FYKNDLAR--------RLLMGRS----------------AS
DEAEKSMLSRLK----------------SECGS---NFTHNLETMFK---DMDLARDEMA
SYNALL-------------------------------------------------REKNE
RPKVDLNVNVISA-------TAWPSYVDVP------------------------------
------VNIPESISRAITNFEEFYNN----------------------------------
---KYSGRRLHW-KHTLAHCQLKARFPLG-------------------------------
------------------------------------------------------------
-------------DKELVVSSFQAIVLLLFNDVAGSE--------------------TLS
YPVIKQASGLA-----DVELKRTLQSLACAKYR---VLLKKPKG----------------
----------------------------------KEVNEDDVFAYNSKFE-------DQK
MRIKIN------------------------------QIQLKETKQENK--TTHERVAA--
-DRQYETQAAIVRIMKSR--KVITHSDLVAEVIKATKN--------------RGQLELGD
IKKNID--------------------------
>Microsporum_canis_ABVF01000294.1| .
EYLS---LFFDENLRKG------------------IKGKTEE-----------EVDTLID
NGITLLRYI-RDKDLFEV-YYKKHLSR--------RLLMKRS----------------VS
MDAERQMIAKMK----------------MEVGN---TFTQRLESMFK---DMAVSTDLTS
NYRDYI-----------------------------------------------SRQGDPD
PKRVELEMSVLTS-------TMWPMDIMSS--------------------------YNRN
GQVQPPCVFPKNIESLKQSFERFYLD----------------------------------
---KHSGRKLSW-LPGMGTADIRATFRRPNGK----------------------------
------------------------------------------------------------
-----------VERHDLNVSTYAMVILLLFNELPVGES--------------------LT
FEEIQEQTNIP-----TNELIRNLQSLAVAPKTR--VLRKEPMS----------------
----------------------------------KGVQPTDRFFFNDQFT-------SKF
TRLKIG--------------------------VVSSGGNKVENKEERT--ETEKKTSD--
-ERGGTIEAAIVRIMKQR--KKLAHSQLITEVISQLAA--------------RFTPDVNM
VKKRIESLIDREYLERVTDSD---PPAYTYVA
>Monodelphis_domestica_AAFR03062909.1| .
ELLA---KYVDSKLRAG------------------NRETTDE-----------ELEKMLD
KIMIIFRFI-YGKDVFEA-FYKKDLVK--------RLLVGKS----------------AS
VDAEKSMLSKLK----------------HECGA---EFTRNLEGMFK---DMEVSKDIMV
QFKQYT-------------------------------------------------QNQNF
PGSIELTVNTLTM-------GYWPTYVPME------------------------------
------VHLPAEMVRLQEVFVTFYLS----------------------------------
---KHSGRKLQW-QSSLGHCVLKAEFKEE-------------------------------
------------------------------------------------------------
-------------KKELQVSLFQTLVLLMFNEGEE-----------------------FS
LEDIRQATGIE-----DGELRRTLQSLACGKAR---VLIKDSKG----------------
----------------------------------KDVEDGDKFTCNDDFR-------HKL
FRIKIN------------------------------QIQMKETVEEQI--STTEKVFQ--
-DRQYQIDAAIVRIMKIR--KALDHNLLVSEVYNQL----------------KFPVKPTD
LKKRIESLIDMDYIERDKEN----PNRYNYIA
>Monodelphis_domestica_XM_001363127.1| .
ELLA---RYCDSLLKKS------------------SKNPEEA-----------ELEDTLN
QVMVVFKYI-EDKDVFQK-FYAKMLAK--------RLVHQNS----------------AS
DDAEASMISKLK----------------QACGF---EYTSKLQRMFQ---DIGVSKDLNE
QFKKHL--------------------------------------------------TNSE
PLDLDFSIQVLSS-------GSWPFQQSCT------------------------------
------FALPSELERSYQRFTAFYAS----------------------------------
---RHSGRKLTW-LYQLSKGELVTNCFKN-------------------------------
------------------------------------------------------------
-------------RYTLQASTFQMAILLQYNTEDA-----------------------YT
VQQLTDSTQIK-----MDILAQVLQILLKSK-----LLVLEDENAN--------------
-------------------------------VDEVELKPDTLIKLFLGYK-------NKK
LRVNIN------------------------------VPMKTEQKQEQE--TTHKNIEE--
-DRKLLIQAAIVPIMKMR--KVLKHPQLLGEILTQLSS--------------RFKPRVPV
IQKCIDILIEKEYLERVDGE----KDTYSYLA
>Monodelphis_domestica_XM_001364831.1| .
ELIA---KHVDSKLRAG------------------NKEATDE-----------ELERILD
KIMIIFRFI-HGKDVFEA-FYKKDLAK--------RLLVGKS----------------AS
VDAEKSMLSKLK----------------HECGA---AFTSKLEGMFK---DMELSKDIMI
QFKQYM-------------------------------------------------QNQSD
PGNIDLTVNILTM-------GYWPTYTPME------------------------------
------VHLTPEMVKLQEVFKTFYLG----------------------------------
---KHSGRKLQW-QTTLGHAVLKAEFKEG-------------------------------
------------------------------------------------------------
-------------KKEFQVSLFQTLVLLMFNEGDE-----------------------FS
FEEIKMATGVE-----DSELRRTLQSLACGKAR---VLIKSPKG----------------
----------------------------------KDVDDGDKFIFNGDFK-------HKL
FRIKIN------------------------------QIQMKETVEEQV--STTERVFQ--
-DRQYQIDAAIVRIMKMR--KTLGHNLLVSELYNQL----------------KFPVKPGD
LKKRIESLIDRDYMERDKDN----PNQYHYVA
>Monodelphis_domestica_XM_001364848.1| .
EQFA---RHIDQQIQKSR--------------VGGPRGEEVLG----------QLQRSLE
P-MMVLSGL-ELATTFEH-FYQYYLAD--------RLLSLGP-SWLERAVLEQIGLCFPN
RLPQQ-MLSSLS----------------TSQEL---QHQFHLFQLEQI--DQQLLEQEED
EEHSLEARP------------------------------------QEEEEGRGERELPRE
EPAPEVSVLVLSP-------RCWPVSPLCY------------------------------
-LYEPNKYLPPALSTNLSRFSNFYSQSQNRPVLE--------------------------
---LGPRRRLQW--SWLGRAELL--FG---------------------------------
------------------------------------------------------------
-------------TQTLHVSTLQMWLLLHFNEMEE-----------------------VA
LDTLLQSSDIS-----SELLNQALQPLTSGLGP---LSLHEGQG----------------
-----------------------------------FPSGGVLRLREVEKE-------PGG
EALWLLP-------------------------------PQTYLSVEED---ECRTLER--
--KRNLLSCLLVRILKAHGEKGLHIDQLVCLVLEAWQKGPSSPKGLGSNMSGEAGCSSAD
VLSCILHLLGQGYVRRQEDR----PQVLAYAA
>Monodelphis_domestica_XM_001366362.1| .
ELLA---KYCDNLLKKS------------------AKGMTEN-----------EVEDKLT
SFITVFKYI-DDKDVFQK-FYARMLAK--------RLIHGLS----------------MS
MDSEEAMINKLK----------------QACGY---EFTSKLHRMYT---DMNVSADLNN
KFNNFI-----------------------------------------------KNQDTVI
DLGISFQIYVLQA-------GAWPLTQSPS------------------------------
----STFAIPQELEKSVQMFELFYSQ----------------------------------
---HFSGRKLTW-LHYLCTGEVKMNYLSK-------------------------------
------------------------------------------------------------
-------------PYVAMVTTYQMAVLLAFNNSET-----------------------VS
FKELHDITQMN-----EKELAKTIKSLLDVK-----MINHDSEK----------------
----------------------------------EDIDAESTFSLNMNFS-------SKR
TKFKIT------------------------------TSMQKDTPQEME--QTRSAVDE--
-DRKMYLQAAIVRIMKAR--KVLRHNALIQEVISQSRA--------------RFNPSISM
IKKCIEVLIDKQYIERSQAS----ADEYSYVA
>Monodelphis_domestica_XM_001372861.1| .
ELIA---KYVDSKLRAG------------------NKEATDE-----------ELEKMLD
KIMIIFRFI-YGKDVFEA-FYKKDLAK--------RLLVGKS----------------AS
VDAEKSMLSKLK----------------HECGA---AFTSKLEGMFK---DMELSKDIMV
QFKQYI-------------------------------------------------QNQNF
PGSIELTVNILTM-------GYWPTYVPME------------------------------
------VHLPAEMVRLQEIFKTFYLG----------------------------------
---KHSGRKLQW-QSTLGHCVLKAEFKEG-------------------------------
------------------------------------------------------------
-------------KKELQVSLFQTLVLLMFNENEE-----------------------FS
LEDIRHATGIE-----DGELRRTLQSLACGKAR---VLAKNPKG----------------
----------------------------------KDVEDGDKFICNDDFR-------HKL
FRIKIN------------------------------QIQMKETVEEQA--STTERVFQ--
-DRQYQIDAAIVRIMKMR--KALGHNLLVSEVYNQL----------------KFPVKPAD
LKKRIESLIDRDYMERDKEN----PNQYNYIA
>Monosiga_brevicollis_XM_001743925.1| .
EMVA---KFMDAKLRAG------------------YKDSTEE-----------EFEASMN
KVLHIFRFI-NGKDVFEA-FYKSHLAR--------RLLHDKS----------------AS
TDLERAMLSKLK----------------QECGA---SFTANLEGMFK---DVTISQQLDA
EFQNFR-------------------------------------------------RDTVS
DSPLELHVQVLTQ-------SYWPAYAKLP------------------------------
------LNLPQKMIQAQELFQQFYCQ----------------------------------
---KHSSRQLSW-QTSQGDCLVKAGFKKG-------------------------------
------------------------------------------------------------
-------------NKELQLSLSQALMLLCFNDAAE-----------------------LS
VKEIADLTNLE-----GKELHRTVLSMTLGKVR---VLEKNTKT----------------
----------------------------------KEVAPEDRISINEKFS-------NQR
KRIKIN------------------------------QIQLKETAEEQE--ATSKKVFK--
-DRIYTIDAAIVRIMKTR--KTLRHQLLMSGVLEQL----------------KFPVKPVD
IKKRIESLIDRDYLERSADD----AGVYNYLA
>Monosiga_brevicollis_XM_001745639.1| .
ESLC---QYIDDIHRRG------------------TKELTDG-----------EMESRLD
HAVAIFRHL-EEKDVFDK-YYKLYLGK--------RLLLHKS----------------AS
DDAERHFIARLK----------------AECGR---SWTAKMEGMFH---DIEVSKTLAE
DFRRAC-------------------------------------------------SKDKN
PLSYDFDASILTF-------GHWPATSPSV------------------------------
-----TCILPDAMRQATQRFEAHYHA----------------------------------
---RHNGRKLIW-QPTLGHGELKTTYLAKR------------------------------
------------------------------------------------------------
-------------QHVLQVTTQCMMVLLNFNGHLAVDA--------------------LS
YGALLEATQLP-----EKDLQRTLQSLACGKHV---LLTKSSSG----------------
----------------------------------KTIHSDDNFKLNHRFS-------SKA
VRVKVQ--------------------------------QVAARNEERE--VTEKKVQG--
-ERRLEIEACLVRIMKAR--RQLGHNELQIETIKQLAP--------------RFKAQPAQ
IKRRVEDLIEREFLERDPDD----RTVYRYLA
>Monosiga_brevicollis_XM_001750798.1| .
ELLA---KYCDSLLKNS------------------SKHPEN------------VLENLLS
ELMVIFNYL-DDKDVFEQ-FYKKMLAN--------RLIQDKS----------------AS
DDAEASMLSKLK----------------DACGG---EYTNKLQRMFQ---DMATNKQTNA
KFKEHL-----------------------------------------DQSGHIMVKIHGE
EKPLDFNVRVLTT-------TTWPFASKLK------------------------------
------MVIPTILDNCIKRYELFYAQ----------------------------------
---AHTGRKLDW-VYHLCKGEILMLYTKK-------------------------------
------------------------------------------------------------
-------------ERVLEANTVQISLLLAFNEGDS-----------------------FT
MENFMNQTELQ-----MDIIQPQLDLLTKAK-----IL----------------------
------------------------------------LLEDGRYSLNFKYN-------YKK
LRVKID------------------------------QPVRSEQKADTE--STHKAAEE--
-DRKFIIQACIVRIMKTR--KHMKHQQLMQETLEQLSR--------------RFKPKVSA
IKRNIESLIEAEYLRRREGE----REVYEYLA
>Mus_musculus_AK144693.1| .
ELLA---KYCDNLLKKS------------------AKGMTEN-----------EVEDKLT
SFITVFKYI-DDKDVFQK-FYARMLAK--------RLIHGLS----------------MS
MDSEEAMINKLK----------------QACGY---EFTSKLHRMYT---DMSVSADLNN
KFNNFI-----------------------------------------------RNQDTVI
DLGISFQIYVLQA-------GAWPLTQAPS------------------------------
----STFAIPQELEKSVQMFELFYSQ----------------------------------
---HFSGRKLTW-LHYLCTGEVKMNYLGK-------------------------------
------------------------------------------------------------
-------------PYVAMVTTYQMAVLLAFNNSET-----------------------VS
YKELQDSTQMN-----EKELTKTIKSLLDVK-----MINHDSEK----------------
----------------------------------EDIDAESSFSLNMSFS-------SKR
TKFKIT------------------------------TSMQKDTPQELE--QTRSAVDE--
-DRKMYLQAAIVRIMKAR--KVLRHNALIQEVISQSRA--------------RFNPSISM
IKKCIEVLIDKQYIERSQAS----ADEYSYVA
>Mus_musculus_CUL1_BC029260.1 .
ELLA---RYCDSLLKKS------------------SKNPEEA-----------ELEDTLN
QVMVVFKYI-EDKDVFQK-FYAKMLAK--------RLVHQNS----------------AS
DDAEASMISKLK----------------QACGF---EYTSKLQRMFQ---DIGVSKDLNE
QFKKHL--------------------------------------------------TNSE
PLDLDFSIQVLSS-------GSWPFQQSCT------------------------------
------FALPSELERSYQRFTAFYAS----------------------------------
---RHSGRKLTW-LYQLSKGELVTNCFKN-------------------------------
------------------------------------------------------------
-------------RYTLQASTFQMAILLQYNTEDA-----------------------YT
VQQLTDSTQIK-----MDILAQVLQILLKSK-----LLVLEDENAN--------------
-------------------------------VDEVELKPDTLIKLYLGYK-------NKK
LRVNIN------------------------------VPMKTEQKQEQE--TTHKNIEE--
-DRKLLIQAAIVRIMKMR--KVLKHQQLLGEVLTQLSS--------------RFKPRVPV
IKKCIDILIEKEYLERVDGE----KDTYSYLA
>Mus_musculus_NM_025611.5| .
EQFA---RHIDQRIQGSR--------------MGGARGMEMLA----------QLQRCLE
S-VLIFSPL-EIATTFEH-YYQHYMAD--------RLLSVGS-SWLEGAVLEQIGPCFPS
RLPQQ-MLQSLN----------------VSEEL---QRQFHVYQLQQL--DQELLKLEDT
EKKIQVAHEDSGREDKSKKEEAIGE-AAAVAMAEEEDQGKKEEGEEEGEGEDEEEERYYK
GTMPEVCVLVVTP-------RFWPVASVCQ------------------------------
-MLNPATCLPAYLRGTINHYTNFYSKSQSRSSLE--------------------------
---KEPQRRLQW--TWQGRAEVQ--FG---------------------------------
------------------------------------------------------------
-------------GQILHVSTVQMWLLLHLNNQKE-----------------------VS
VESLQAISELP-----PDVLHRAIGPLTSSRGP---LDLQEQKN----------------
------------------------------------VPGGVLKIRDDSEEP-----RPRR
GNVWLIP-------------------------------PQTYLQAEAE---EGRNMEK--
--RRNLLNCLVVRILKAHGDEGLHVDRLVYLVLEAWEKGPCPARGLVSSLGRGATCRSSD
VLSCILHLLVKGTLRRHDDR----PQVLYYAV
>Mus_musculus_NM_027807.2| .
ELLA---NYCDMLLRKTP----------------LSKKLTSE-----------EIEAKLK
EVLLVLKYV-QNKDVFMR-YHKAHLTR--------RLILDIS----------------AD
SEIEENMVEWLR-----------------EVGMPA-DYVNKLARMFQ---DIKVSEDLNQ
AFKEMH------------------------------------------------KNNKLA
LPADSVNIKILNA-------GAWSRSSEKV------------------------------
-----FVSLPTELEDLIPEVEEFYKK----------------------------------
---NHSGRKLHW-HHLMSNGIITFKNEVG-------------------------------
------------------------------------------------------------
-------------QYDLEVTTFQLAVLFAWNQRPREK---------------------IS
FENLKLATELP-----DAELRRTLWSLVAFPKLKRQVLLYDPQVNS--------------
---------------------------------PKDFTEGTLFSVNQDFSLIKNAKVQKR
GKINLIG------------------------------RLQLTTERMRE--EENEGIVQ--
-LRILRTQEAIIQIMKMR--KKISNAQLQTELVEILKN--------------MFLPQKKM
IKEQMEWLIEHRYIRRDEAD----INTFIYMA
>Mus_musculus_NM_146207.2 .
ELIA---KHVDSKLRAG------------------NKEATDE-----------ELERILD
KIMILFRFI-HGKDVFEA-FYKKDLAK--------RLLVGKS----------------AS
VDAEKSMLSKLK----------------HECGA---AFTSKLEGMFK---DMELSKDIMV
HFKQHM-------------------------------------------------QNQSA
PGPIDLTVNILTM-------GYWPTYTPME------------------------------
------VHLPPEMVRLQEVFKTFYLG----------------------------------
---KHSGRKLQW-QTTLGHAVLKADFKEG-------------------------------
------------------------------------------------------------
-------------KKEFQVSLFQTLVLLMFNEGDG-----------------------FS
FEEIKMATGIE-----DSELRRTLQSLACGKAR---VLIKSPKG----------------
----------------------------------KEVEDGDKFIFNADFK-------HKL
FRIKIN------------------------------QIQMKETVEEQV--STTERVFQ--
-DRQYQIDAAIVRIMKMR--KTLGHNLLVSELYNQL----------------KFPVKPGD
LKKRIESLIDRDYMERDKDS----PNQYHYVA
>Mus_musculus_XM_355017.4 .
EQFA---RHIDQQIHGGL--------------LGGAAGVGMLG----------RLQRHLE
P-IMVLSGL-ELATTFEH-FYQHYMAD--------RLLSLGS-SWLEGAVLEQIGPCFPN
RLPQL-MLQSLH----------------TSEEL---QHRFHLFQLQQL--DRQLLEQGDQ
EEWRPEKVE------------------------------------EDDEGQETGRELFT-
DPGPAISVLVLSP-------RCWPVSPLCY------------------------------
-LHHPRKHLQAELCDALERFSSFYSHSQNCPVLD--------------------------
---IGPHRRLQW--TWLGRAELQ--FG---------------------------------
------------------------------------------------------------
-------------DQTLHVSTVQMWLLLNFNQSEE-----------------------VS
VETLLRNSDLS-----PELLHQALLPLTSDNGP---LTLEETQD----------------
-----------------------------------YPQGGVLRLREPRSQ-------THE
EVLWLIP-------------------------------PQTYLSVEKD---EGRTLEQ--
--KRNLLSCLLVRILKAHREKGLHIDQLVCLVLEAWQKGPDPPGRLGNAAAVGVACSSTD
VLSCILHLLGQGYVERRDDR----PQVLMYAT
>Myotis_lucifugus_AAPE01530379.1| .
ELLA---RYCDSLLKKS------------------SKNPEEA-----------ELEDTLN
QVMVVFKYI-EDKDVFQK-FYAKTLAK--------RLVHQNS----------------AS
DDAEASMISKLK----------------QACGY---EYTSKLQRMFQ---DIGVSKDLNE
QFKKHL--------------------------------------------------TNSE
PLDLDFSIQVPSS-------GSWPFQQSCT------------------------------
------FALPSELERSYQRFTAFYAS----------------------------------
---RHSGRKLTW-LYQLSKGELVTNCFKN-------------------------------
------------------------------------------------------------
-------------RYTLQASTFQMAILLQYNTEDV-----------------------YS
VQQLTDSTQIK-----MDILAQVLQILLKSK-----LLVLEDENAN--------------
-------------------------------VDEVELKPDTLIKLYLGYK-------NKK
LRVNIN------------------------------VPMKTEQKQEQE--TTHKNIEE--
-DRKLLIQAGIVRIMKMR--KVLKHQQLLGEVLTQLSS--------------RFKPRVPV
IKKCIDILIEKEYLERVDGE----KDTYSYLA
>Nasonia_vitripennis_XM_001599066.1| .
ELLA---KYCDSLLKKS------------------AKVASES-----------EIEEKLA
RSITVFKYV-DDKDVFQK-FYARMLAK--------RLIHQQS----------------QS
MDAEEAMIDRLK----------------QACGY---EFTNKLHRMFT---DMSVSADLNT
KFTASL----------------------------------------------REREGEKH
QFGIGFVVYVLQA-------GAWPLGLPPS------------------------------
---PGPFHVPQQLEKSVQAFESFYHA----------------------------------
---QFSGRKLTW-LHHLCQGELKLNYLKK-------------------------------
------------------------------------------------------------
-------------PYLVTVQTYQMALLLLFEHCDS-----------------------IS
CKEAAVSLRLS-----HDQLVKHAVSLVDCK-----ILKKSTEE----------------
-----------------------------------DLEEDTILTLNFEYY-------NKR
TKFRIT------------------------------GALQRDAPHDTE--ATHRSVDD--
-DRKLYLQAAIVRIMKSR--KVLRHNQLVQEVLGQSKV--------------TFAPSIGM
IKKCIENLIDKQYIERTSNS----ADEYSYVA
>Nasonia_vitripennis_XM_001603471.1| .
ELIA---KFVDCKLRAG------------------NKEATEE-----------ELERLLD
KIMVLFRFI-HGKDVFEA-FYKKDLAK--------RLLVGKS----------------AS
VDAEKSMLSKLK----------------QECGG---GFTSKLEGMFK---DMELSKDINI
AFKQYS----------------------------------------------GNLQNELI
ASNLDLTVSILTM-------GYWPTYPVME------------------------------
------VTLPPEMVQYQDIFNKFYLG----------------------------------
---KHSGRKLQW-QPTLGHCVLKAWFNQG-------------------------------
------------------------------------------------------------
-------------NKELQVSLFQALVLILFNEADN-----------------------MS
FEEVKAATNIE-----DGELRRTLQSLACGKAR---VLQKNPKG----------------
----------------------------------RDVADNDRFVFNAEFT-------NKL
FRIKIN------------------------------QIQMKETNEEQK--ATEERVYQ--
-DRQYQIDAAIVRIMKMR--KTLTHNLLISELYNQL----------------KFPVKPAD
LKKRIESLIDRDYMERDWDN----ANQYNYVA
>Nasonia_vitripennis_XM_001606564.1| .
EYLS---LFIDDKLKKG------------------LKGMTEQ-----------EIEGILD
KTMVLFRFL-QEKDVFER-YYKQHLAK--------RLLLNKS----------------VS
DDSEKNMISKLK----------------TECGC---QFTSKLEGMFK---DITVSNTIME
EFKEHT------------------------------------------------LANGMT
LSGVDLSVRVLTT-------GFWPTQAATP------------------------------
-----KCSMPSAPRNAFDAFRRFYLG----------------------------------
---KHSGRQLTL-QPQLGSADLNATFYGPRREENMPECSSTSPGFGNNGNGQRS------
------------------------------------------------------------
------SGTITTRKHIIQVSTYQMCVLMLFNNREK-----------------------LT
YEEIQNETDIP-----ERDLIRALQSLAMGKATQR-VLLKYPRT----------------
----------------------------------KEIEPSHSFCVNDNFS-------SKL
HRVKIQ----------------------------TVAAK-GECEPERK--ETRSKVDE--
-DRKHEIEAAIVRIMKAR--KRMAHNILVTEVTDQLRA--------------RFLPSPVI
IKKRLENLIEREYLARTPED----RKVYTYVA
>Nasonia_vitripennis_XM_001606779.1| .
ELLA---KYCDVLLKKS------------------SKNPEEA-----------ELEDTLN
QVMVVFKYI-EDKDVYQK-FYSKMLAK--------RLVQHMS----------------AS
DDAEASMISKLK----------------QACGF---EYTSKLQRMFQ---DIGVSKDLNE
HFRRHL-------------------------------------------------TNSAE
PLDIDFSIQVLSS-------GSWPFQQSFT------------------------------
------FSLPTELERSVHRFTSFYSS----------------------------------
---QHSGRKLNW-LYNMSKGELHTNCFKN-------------------------------
------------------------------------------------------------
-------------RYTLQASTFQMAVLLQYNTSTS-----------------------WT
IQQLHESTQIK-----MDFLLQVIQILLKAK-----LLVTSDDE----------------
----------------------------------SELGPTSTVDLFTGYK-------NKK
LRVNIN------------------------------IPMKTELKIEQE--TTHKHIEE--
-DRKLLIQAAIVRIMKMR--KVLKHQQLVAEVLNQLSI--------------RFKPRVHV
IKKCIDILIEKEYLERTEGQ----KDTYSYLA
>Nematostella_vectensis_XM_001627280.1| .
EFLS---LFIDDKLKKG------------------VKGYSEQ-----------EVEVVLD
KCMVLFRFL-QEKDVFER-YYKQHLAK--------RLLLQKS----------------VS
DDSEKNMISKLK----------------TECGC---QFTSKLEGMFK---DMTVSHTTNE
EFRQHL------------------------------------------------SNSQIN
LLGVDLIVRVLTT-------GFWPTQSGNH------------------------------
-----KCNVPPQAQHAFDCFKRFYLG----------------------------------
---NHSGRQLTL-QPQLGTAELNATFPPVKKE----------------------------
------------------------------------------------------------
------GASLGQRKHIFQMSSYQMCILMLFNSQER-----------------------WT
YEDILQQTLIP-----ERDLNRALQSLACGKATQR-VLSKEPKG----------------
----------------------------------KDITATDVFSVNDLFT-------SKL
HRVKIQ----------------------------TVLAK-GESEPERK--ETRTKVDE--
-DRKHEIEAAIVRIMKAR--KKRPHNLLVAEVTEQLKA--------------RFLPSPQV
IKKRIEGLIEREYLARTPED----RKVYLYVA
>Nematostella_vectensis_XM_001627710.1| .
ELIA---KFVDSKLRAG------------------NKEATEE-----------ELERLLD
RIMVIFRFI-HGKDVYEA-FYKKDLAK--------RLLVGKS----------------AS
VDAEKSMLSKLK----------------QECGA---AFTSKLEGMFK---DMELSKDVMV
QFRQYL-------------------------------------------------QHQSL
PWNMDMVVSILTM-------GYWPTYLPMD------------------------------
------VHLPTEMVHYQETFKKFYLA----------------------------------
---KHSGRKLQW-QNTLGHCVVKADFSEV-------------------------------
------------------------------------------------------------
-------------KKELQVSLFQTLVLLMFNEGNE-----------------------YS
LEDIKQATGVE-----DGELRRTLQSLACGKAR---VIKKRPQS----------------
----------------------------------KDIEDGDIFTFNKEFK-------HKL
IRIKIN------------------------------QVQMKETPEENV--NTTERVFQ--
-DRQYQIDAAIVRIMKTR--KTLSHTLLVSELYTQL----------------KFPVKPTD
LKKRIESLIERDYMERDKEI----ANQYHYVA
>Nematostella_vectensis_XM_001629583.1| .
ELLA---RYCDSLLKKS------------------SKNPEEA-----------ELEDILN
SVMVVFKYI-EDKDVFQK-FYANMLAK--------RLVQHNS----------------AS
DDAEASMISKLK----------------QACGF---EYTSKLQRMFQ---DIGVSKDLND
KFKAHL--------------------------------------------------ANTG
SLDLDFTIQVLSS-------GSWPFQQSWT------------------------------
------FSLPAEMEKSHQRFTTFYSS----------------------------------
---QHSGRKLHW-LYHKSKGELVTNCFKN-------------------------------
------------------------------------------------------------
-------------RYTLQASTYQMGVLLMFNTADS-----------------------YT
VEQIQEQTQLK-----MELLIQVLGILLKTK-----LLLCDTCED---------------
---------------------------------VSGLEPSSVLKLFFGYK-------NKK
LRVNIN------------------------------VPMKTEQRNEQE--QTHKYIEE--
-DRKLLIQAAIVRIMKMR--KMLKHQPLLAEVLSQLSS--------------RFKPRVPT
IKKCIDILIEKEYLERVEGE----KDTYAYLA
>Nematostella_vectensis_XM_001630774.1| .
ELLA---NYCDMLLRKTT----------------YSKKLTSD-----------EIESKLK
DVLLVLKYV-VNKDVFMR-YHKAHLTR--------RLILDTS----------------AD
SEMEENMVEWLR-----------------DVGMPA-DYINKLARMFQ---DIKVSEDLNQ
EFKRTC--------------------------------------------------RDKG
DIADSINIKILNA-------GAWSRASERI------------------------------
-----PVSLPTELEDCIPEVEEFYRK----------------------------------
---NHSGRKLQW-HHLMSNGVITFSNKTG-------------------------------
------------------------------------------------------------
-------------KFDLEVTTFQMSVLFAWNERPLDH---------------------IS
YENLRLATELP-----DSELRKTLWSMVSIPKLKRQILTCEPAVRS--------------
---------------------------------PKDFTDSSMFWVNQDFALIKNGKVQKR
GKVNLIG------------------------------RLQLSTDKAKQ--EENEGIVA--
-LRILRIQEAIVKIMKMR--KRITNAALQTELVEILKN--------------MFIPQKKM
IKEQTEWLIEHKYLKRDEED----INTFIYLV
>Nematostella_vectensis_XM_001641104.1| .
ELLA---KYCDLILKKS------------------NKNLSDS-----------ELDEKLG
EVIIVFKYI-DDKDIFQK-FYSKMLAK--------RLIHNLS----------------IS
MDAEEAMISRLK----------------HACGY---EYTNRLHWMFT---DMSISSDLNS
SFSDFL-------------------------------------------------ATAQV
NMGINFSLLVLQS-------GAWPLGQTSV------------------------------
----SPFSIPQELIRPVQMFEQFYNG----------------------------------
---KFNGRKLAW-LQHLSNGEVKLNYCKR-------------------------------
------------------------------------------------------------
-------------TYFLTVSTFQMAVMLLFNDKLQ-----------------------FT
FSELSTLTQLL-----NKELTRIIQSLVDVK-----LLNKTEDD----------------
------------------------------------DSKEATYSLNMNFS-------SKR
TKLKIT------------------------------SAVQRDSPQVVILLSTRGTADSDN
-WHLHLAEKPMVRSYHLQ-QTNDTLFSFCLQVISQSRA--------------RFIPSVPM
IKKCIEALIDKQYLDRQEGS----KDEYSYVA
>Neosartorya_fischeri_XM_001259429.1| .
EMIA---KYVDRLLKGGWKLAP-------------GRNMADVP----LADEDAEINRQLD
QVLDLFRFV-NGKAVFEA-FYKNDLAR--------RLLMGRS----------------AS
DDAEKSMLARLK----------------TECGS---TFTHNLESMFK---DMDVARDEMA
AYASIQ-------------------------------------------------RERRK
PLPIDLNVSVLSA-------SAWPSYPDVQ------------------------------
------VRIPPVVAEAIDDFETFYYN----------------------------------
---KYNGRKLNW-KHQLAHCQLRANFSRG-------------------------------
------------------------------------------------------------
-------------QKELVVSSFQAIVLLLFNDVPEGG--------------------SLS
YAQIQEGTKLS-----DQELQRTLQSLACAKYQ---VLTKKPKG----------------
----------------------------------RDVNPTDEFSFNAGFT-------DPK
FRIKIN------------------------------QIQLKETKEENK--KTHERVAA--
-DRHLETQAAIVRIMKSR--KQISHAELVAEVIKATRS--------------RGVLDVAE
IKNNIEKLIEKDYMERDTETS---PNMYKYVA
>Neurospora_crassa_XM_322357.1 .
EMIA---KHIDMLLRGGLKTLPKALLSD-----VKDRQDAERSGIASTADEDAELDRQLD
HSLELFRFI-QGKDIFEA-FYKKDLAR--------RLLMGRS----------------AS
RDAERNMLAKLK----------------NECGS---SFTHNLEIMFK---DQELAKDEIA
SYKTWL--------------------------------------------AGRGEDSPVA
NSELDLSVNVLSA-------AAWPTYPDVR------------------------------
------VLLPQNVLDHITTFDTYYKS----------------------------------
---KHTGRRLTW-KHNLAHCVVKARFDRG-------------------------------
------------------------------------------------------------
-------------PKELLVSAFQAIVLVLFNEAEEKSPDG-----------------ILS
YEQLASATGMP-----DPELQRTLQSLACGKTR---VLNKHPKG----------------
----------------------------------RDVNKTDTFSINKSFT-------DPK
FRVKIN------------------------------QIQLKETKEENK--ETHERVAQ--
-DRQFETQAAIVRIMKSR--KKMAHAQLVAEVINQTKQ--------------RGAVDAAD
IKANIEKLIEKDYIEREGGN-------YVYLA
>Neurospora_crassa_XM_324560.1 .
ELLA---KYTDVLLRKS------------------STGVEEA-----------ELENTLT
QIMTVFKYI-QDKDVFQK-FYSRMLAR--------RLVHSNS----------------NS
DDAETSMISKLK----------------EACGF---EYTNKLQRMFQ---DMQISKDLNT
GFKEHV------------------------------------------------ASLNMD
GKPLDSTYSILGT-------GFWPLVPPNT------------------------------
-----SFVAPAEISADCDRFTRFYKN----------------------------------
---KHEGRKLTW-LWQLCKGDIKANYMKG-------------------------------
------------------------------------------------------------
----------AKMPYIFSVSAYQMAILLLFNEKDQ-----------------------YT
FEELASITQLN-----ADVLEGALGILVKAK-----VLTAEGGEG---------------
----------------------------------GKIGPGATFSLNYDFK-------NKK
YRINLN------------------------------VGMKSETKQEEA--ETNKTIEE--
-DRKLLLQSAIVRIMKAR--KKMKHQQLVSETINQIKA--------------RFMPKIGD
IKKCIEILLDKEYLERLEDD------ELGYLA
>Neurospora_crassa_XM_331696.1| .
EYVS---LFIDDNLKRG------------------IKTKTEA-----------EVDAVLD
KAIVLLRYL-TDRDMFER-YYQKHLAK--------RLLHGKS----------------EI
-HTEKEMVSRMK----------------SEMGN---HFTSKFEGMFK---DMELSKDLTD
NYRDHI-----------------------------------------------ASLGDAD
YKMVDLNINVLTT-------NNWPPEVMGG------------------------GTSKGE
G-AKLDCFYPPEIKRLQESFYKYYLK----------------------------------
---DRSGRVLTW-VSSAGNADIKCVFPKVPGKETGPLS----------------------
------------------------------------------------------------
----------KERRYELNVSTYGMIVLMLFNDLVDGES--------------------LS
FDEIQAKTNIP-----APELMRTLASLSSVPKCR--VLLKEPAT----------------
----------------------------------KNVKNTDKFSYNAQFV-------SKA
IRIKAP---------------------------VISSISKVEGDEERK--ETERKNDQ--
-TRAHVIDAAVVRIMKQR--KLLAHTKLVNEVISQLMG--------------RFKPDVPL
IKKRIEDLLAREYLERVEGD----SSTYRYLA
>Nicotiana_tabacum_AJ344533.1 .
ELLA---SYCDNILKKG-----------------GSEKLSDD-----------AIEETLD
KVVKLLAYI-SDKDLFAE-FYRKKLSR--------RLLFDKS----------------AN
DDHERLILTKLK----------------QQCGG---QFTSKMEGMVT---DLTLAKENQN
HFQEYL------------------------------------------------SNNSAA
NPGIDLTVTVLTT-------GFWPSYKSSD------------------------------
------LSLPVEMVKCVEVFKEFYQT----------------------------------
---KTKHRKLTW-IYSLGTCNINGKFEPK-------------------------------
------------------------------------------------------------
-------------TIELIVGTYQAAALLLFNASDR-----------------------LS
YSHIKSQLNLA-----DDDLVRLLQSLSCAKYK---ILTKEPTS----------------
----------------------------------RTVSSTDHFEFNSKFT-------DRM
RRIRIP----------------------------------LPPVDERK--KVVEDVDK--
-DRRYAIDACIVRIMKSR--KVLPHSQLVSECVEQLSR--------------MFKPDFKA
IKKRIEDLITRDYLERDKEN----PNLFKYLA
>Nicotiana_tabacum_AJ344534.1 .
ELLA---SYCDNILKKG-----------------GSEKLSDD-----------AIEETLD
KVVKLLAYI-SDKDLYAE-FYRKKLSR--------RLLFDKS----------------AN
DDHERLILTKLK----------------QQCGG---QFTSXMEGMVT---DLTLARENQN
HFQEYL------------------------------------------------SNNPAA
SPGIDLTVTVLTT-------GFWPSYKSSD------------------------------
------LSLPVEMVKSVEVFKEFYQT----------------------------------
---KTKHRKLTW-IYSLGTCNINGKFAPK-------------------------------
------------------------------------------------------------
-------------TIELIVGTYQAAALLLFNASDR-----------------------LS
YSEIKSQLNLA-----DDDLVRLLHSLSCAKYK---ILTKEPSN----------------
----------------------------------RTVSPSDHFEFNSKFT-------DRM
RRIRVP----------------------------------LPPADERK--KVVEDVDK--
-DRRYAIDACIVRIMKSR--KVLPHQQLVLECVEQLSR--------------MFKPDFKA
IKKRIEDLITRDYLERDKEN----PNLFKYLA
>Nicotiana_tabacum_AJ344535.1| .
ELLA---TFCDNILKKG-----------------GSEKLSDE-----------AIEETLE
KVVKLLAYI-SDKDLFAE-FYRKKLAR--------RLLFDKS----------------AN
DEHERSILTKLK----------------QQCGG---QFTSKMEGMVT---DLTLARENQA
SFEEYL------------------------------------------------SNNPAA
NPGIDLTVTVLTT-------GFWPSYKSFD------------------------------
------LNLPAEMVRCVEVFKEFYQT----------------------------------
---KTKHRKLTW-IYSLGTCNINGKFEPK-------------------------------
------------------------------------------------------------
-------------TIELVVTTYQASALLLFNASDR-----------------------LS
YQEIMTQLNLS-----DDDVVRLLHSLSCAKYK---ILFKEPST----------------
----------------------------------KTISPTDVFEFNSRFA-------DKM
RRIKIP----------------------------------LPPEDEKK--KVIEDVDK--
-DRRYAIDASIVRIMKSR--KVLGYQQLVMECVEQLGR--------------MFKPDVKA
IKKRIEDLITRDYLERDKDN----PNLFKYLA
>Oikopleura_dioica_AY449460.1 .
ELVA---KYCDSLLKRS------------------NKTIDEP-----------GTEEKFN
QIMIVFKYI-EDKDVFET-HYSRMFAN--------RLIKGTS----------------GS
DDAEESILQKLN----------------DICGF---EYTAKLNRMWQ---DINTSKGTTE
KFKKAL-------------------------------------------------QEEGI
ELGIDFSVKLLST-------GSWPLTKAFS------------------------------
------MELPGVLSNSLRVFKEHYDK----------------------------------
---KNPRRTLTW-LCSQSKGEITANYQSK-------------------------------
------------------------------------------------------------
-------------NYVLVASTIQMAVLLLFNNENQ-----------------------LT
VAEISRRLAVD-----STLMQQVVLVLLKHQ-----LLCLGPYPSLPE------------
-----------------------------TEGCDKLPGKEDLLSYNKDFF-------NKR
TKITIN------------------------------VTYKIESHAEDP--VTTKNIEA--
-DRKLLIQAAIVRIMKTR--KQVNHSTLMSETINHLAS--------------RFKPSVQK
IKACVETLIEKEYIERVDG-----KDVYIYVA
>Olea_europaea_AY059387.2 .
ELIA---KFVDEKLRAG------------------NKGTSEE-----------ELEGILD
KVLVLFRFI-QGKDVFEA-FYKKDLAK--------RLLLGKS----------------AS
IDAEKSMITKLK----------------TECGS---QFTSKLEGMFK---DIELSKEINE
SFKQSS------------------------------------------------QARTKL
PSGIEMSVHVLTT-------GYWPTSPPMD------------------------------
------VRLPHELNVYQDIFKEFYLS----------------------------------
---KHSGRRLMW-HNSLGHCVLESQNFQK-------------------------------
------------------------------------------------------------
-----------VERSWLFLYFRRLCCAHLTMHKT------------------------LA
SQDIKESTGI------LRIKSEEDSAIPCMRKSP--RSSENSQG----------------
----------------------------------ERCGGLCSFVFNDQFT-------APL
YRIKVN------------------------------AIQMKETVEENA--STTERVFQ--
-DRQYQVDAAIVRIMKTR--KVLSHTLLITELFQQL----------------KVPHKTSD
LKKRIESLIDREYLERDKNN----PQVYNYLA
>Ornithorhynchus_anatinus_XM_001508513.1| .
ELLA---KYCDNLLKKS------------------AKGMTEN-----------EVEDKLT
SFITVFKYI-DDKDVFQK-FYARMLAK--------RLIHGLS----------------MS
MDSEEAMINKLK----------------QACGY---EFTSKLHRMYT---DMSVSADLNN
KFNNFI-----------------------------------------------KNQDTTI
DLGISFQIYVLQA-------GAWPLTQAPS------------------------------
----STFAIPQELEKSVQMFELFYSQ----------------------------------
---HFSGRKLTW-LHYLCTGEVKMNYLCK-------------------------------
------------------------------------------------------------
-------------PYVAMVTTYQMAVLLAFNNSET-----------------------IS
YKELQDSTQMN-----EKELTKTIKSLLDVK-----MINHDSEK----------------
----------------------------------EDIDAESTFSLNMNFS-------SKR
TKFKIT------------------------------TSMQKDTPQEME--QTRSAVDE--
-DRKMYLQAAIVRIMKAR--KVLRHNALIQEVISQSRA--------------RFNPSISM
IKKCIEVLIDKQYIERSQAS----ADEYSYVA
>Ornithorhynchus_anatinus_XM_001510135.1| .
ELIA---KYVDSKLRAG------------------NKEATDE-----------ELEKMLD
KIMIIFRFI-YGKDVFEA-FYKKDLAK--------RLLVGKS----------------AS
VDAEKSMLSKLK----------------HECGA---AFTSKLEGMFK---DMELSKDIMI
QFKQYM-------------------------------------------------QNQNV
PGNIELTVNILTM-------GYWPTYVPME------------------------------
------VHLPPEMVKLQEIFKTFYLG----------------------------------
---KHSGRKLQW-QSTLGHCVLKAEFKEG-------------------------------
------------------------------------------------------------
-------------KKELQVSLFQTLVLLMFNEGEE-----------------------FS
LEEIKQATGIE-----DGELRRTLQSLACGKAR---VLTKNPKG----------------
----------------------------------KDVEDGDKFTCNDDFR-------HKL
FRIKIN------------------------------QIQMKETVEEQA--STTERVFQ--
-DRQYQIDAAIVRIMKMR--KTLSHNLLVSEVYNQL----------------KFPVKPAD
LKKRIESLIDRDYMERDKEN----PNQYNYIA
>Ornithorhynchus_anatinus_XM_001513758.1| .
EQFA---HYIDELIQAGR--------------VGSA---ESLE----------QLQQSLE
P-FLVLSGL-ELATSFEH-FYRYYLGE--------RLLGPGP-CWLEEAVLDQIGLCFPN
RLPQQ-MLSGLR----------------AAAEL---QRHFRLFRLQQF--DRRLLERGQE
EGDGDDGEDWGPE--------------------------------EQPEEEEEEETAEEE
QSSPEMRVLVLSP-------RCWPVSPLCY------------------------------
-MHEPSKYLPQALSGYLGRFSDFYSHGQSQPGPE--------------------------
---SGPRRRLQW--TWLGWAELV--FG---------------------------------
------------------------------------------------------------
------------AQQRLLVSTLQMWILLHFNEAQE-----------------------VT
VETLLQSSGLA-----LELLTQALGPLTSSPGP---LTLHEAEG----------------
-----------------------------------LPAEGVLRLREEATDG----TEPPG
PPLRLLP-------------------------------PKAYLSMEED---QGRALEK--
--KRNLLSCLLVRILKTRGEGGLHVDHLVCLVLEAWKETAPPG---------GGFCSNAD
VLSCILHLLGQGYMRRREEQ----PQVLVYAA
>Ornithorhynchus_anatinus_XM_001514976.1| .
ELIA---KHVDSKLRAG------------------NKEATDE-----------ELERILD
KIMIIFRFI-HGKDVFEA-FYKKDLAK--------RLLVGKS----------------AS
VDAEKSMLSKLK----------------HECGA---AFTSKLEGMFK---DMELSKDIMV
QFKQYV-------------------------------------------------QNQSD
PGSIDLTVNILTM-------GYWPSYTPVE------------------------------
------VHLPSEMVKLQEVFKTFYLG----------------------------------
---KHSGRKLQW-QTTLGHAVLKAEFKEG-------------------------------
------------------------------------------------------------
-------------KKEFQVSLFQTLVLLMFNEGDE-----------------------FS
FEEIKMATGVE-----DNELRRTLQSLACGKAR---VLNKNPKS----------------
----------------------------------KDIDDGDKFIFNGEFK-------HKL
FRIKIN------------------------------QIQMKETVEEQV--STTERVFQ--
-DRQYQIDAAIVRIMKMR--KTLGHNLLVSELYNQL----------------KFPVKPGD
LKKRIESLIDRDYMERDKDN----PNQYHYVA
>Oryctolagus_cuniculus_NM_001082355.1| .
ELLA---NYCDMLLRKTP----------------LSKKLTSE-----------EIEAKLK
EVLLVLKYV-QNKDVFMR-YHKAHLTR--------RLILDIS----------------AD
SEIEENMVEWLR-----------------EVGMPA-DYVNKLARMFQ---DIKVSEDLNQ
AFKEMH------------------------------------------------KNNKLA
LPADSVNIKILNA-------GAWSRSSEKV------------------------------
-----FVSLPTELEDLIPEVEEFYKK----------------------------------
---NHSGRKLHW-HHLMSNGIITFKNEVG-------------------------------
------------------------------------------------------------
-------------QYDLEVTTFQLAVLFAWNQRPREK---------------------IS
FENLKLATELP-----DAELRRTLWSLVAFPKLKRQVLLYEPQVNS--------------
---------------------------------PKDFTEGTLFSVNQEFSLIKNAKVQKR
GKINLIG------------------------------RLQLTTERMRE--EENEGIVQ--
-LRILRTRKLYIQIMKMR--KKISNAQLQTELVEILKN--------------MFLPQKKM
IKEQIEWLIEHKYIRRDESD----INTFIYMA
>Oryza_sativa_Japonica_AC105772.5| .
ELLA---TFCDNILKKG-----------------CSEKLSDE-----------AIEDALE
KVVRLLAYI-SDKDLFAE-FYRKKLAR--------RLLFDKS----------------AN
DEHERSILTKLK----------------QQCGG---QFTSKMEGMVT---DLTVARDHQT
KFEEFV------------------------------------------------AAHQEL
NPGIDLAVTVLTT-------GFWPSYKTFD------------------------------
------INLPAEMVKCVEVFKEFYQT----------------------------------
---RTKHRKLTW-IYSLGTCNINAKFEAK-------------------------------
------------------------------------------------------------
-------------TIELIVTTYQAALLLLFNGSDR-----------------------LT
YSEIVTQLNLS-----DDDVVRLLHSLSCAKYK---ILNKEPAN----------------
----------------------------------RSISPNDVFEFNSKFT-------DRM
RRIKIP----------------------------------LPPVDEKK--KVVEDVDK--
-DRRYAIDASIVRIMKSR--KVMGHQQLVAECVEQLSR--------------MFKPDFKA
IKKRIEDLITRDYLEREKDN----ANVYRYLA
>Oryza_sativa_Japonica_AK066234.1| .
EFIS---LYVDDKLRKG------------------MKEANEE-----------DVETVLD
KVMMLFRYL-QEKDLFEK-YYKQHLAK--------RLLSGKA----------------AS
DDSERSMLAKLK----------------TECGY---QFTSKLEGMFN---DLKTSHDTTQ
RFYAGT---------------------------------------------------PDL
GDAPTISVQILTT-------GSWPTQPCNT------------------------------
------CNLPPEILGVSEMFRGFYLG----------------------------------
---THNGRRLTW-QTNMGTADIKAVFGNGS------------------------------
------------------------------------------------------------
-------------KHELNVSTYQMCVLMLFNSADC-----------------------LS
YRDIEQTTAIP-----SADLKRCLQSLALVKGKN--VLRKEPMS----------------
----------------------------------RDISDDDNFYVNDKFT-------SKL
FKVKIG----------------------------TVATQ-KESEPEKM--ETRQRVEE--
-DRKPQIEAAIVRIMKSR--RVLDHNSIVTEVTKQLQP--------------RFMPNPVV
IKKRVESLIEREFLERDKTD----RKLYRYLA
>Oryza_sativa_Japonica_AK073477.1 .
ELFA---AYCDSILKRG-----------------GSEKLSDE-----------AIDESLE
KVVKLLTYL-SDKDLFVE-FHRKKLGR--------RLLFDKN----------------TN
DEHERILLSKLK----------------QFFGG---QFTSKMEGMLK---DITLAKEHQS
SFEEYV------------------------------------------------SNNPES
NPLIDLNVTVLTT-------GYWPTYKNSD------------------------------
------INLPLEMVKCVEVFKEYYRS----------------------------------
---DKQHRKLTW-IFSLGNCVVIGNFDAK-------------------------------
------------------------------------------------------------
-------------PVEFVLNTYQAALLLLFNEADK-----------------------LS
YSDIVSQLKLS-----DDDAVRLLHSLSCAKYK---ILNKEPSN----------------
----------------------------------RVISPEDEFEFNSKFT-------DRM
RRIKVP----------------------------------LPQIDEKK--KVVDDVNK--
-DRRFAIDASLVRIMKSR--KVLGHQQLVAECVEQLSR--------------MFKPDIKI
IKRRIEDLISREYLERDSEN----AQTYKYLA
>Oryza_sativa_japonica_AK110300.1| .
ELLA---NYTDVLLNKT------------------GTRLDEK-----------KLESTLN
NVVRIFSYL-TDKDLFSE-FYRTLLSK--------RLLLGRS----------------AS
TDAEKSLIGKLK----------------LKCGA---QFTSKLEGMLN---DMRNASDHNQ
SFKDFL----------------------------------------------RDKKRDSE
LNGIDFSVQVLTT-------GFWPNGVSKT------------------------------
----EDVKLPAAMQSCMDVFRAFYDT----------------------------------
---HTNNRVLTW-LHNLGVVTLTGFFTKR-------------------------------
------------------------------------------------------------
-------------KSDLVVSGVQAAILLQFNEHND-----------------------LS
IEELAKVTGLT-----PENLKAQLRVLVSGKYK---VLLKRPAE----------------
-----------------------------------GYKPDHRVSVNLAFS-------DAQ
LRVRIP---------------------------PAMVVGGAVSEKERE--KDVESVEE--
-DRRHAVEACIVRIMKAR--KTLEHQQLMLEVSQQLMQ--------------FFKPDPKA
IKKRIEDLIAREYLERDAEK----NTQYHYIA
>Oryza_sativa_japonica_AK241711.1| .
EFFI---IFLERLIEQR-----------------TCGKLDDD-----------SVEDTLA
KVVKLLPYL-HSKDYLVE-LYRNRLLG--------RLSIGCN------------------
IEVETSFITKLK----------------LVLDV------SILEDMLE---DYSISKELQK
FFKDYM------------------------------------------------SMNPES
NTLVDMDTMVLKQ-------GHFPSQQKQH------------------------------
------LSLPPDMLNCAEAFEKFYQEFHGQATG---------------------------
---NRRGRTLTW-IYSLGNCNIVGNFEGK-------------------------------
------------------------------------------------------------
-------------SVEMIVSPMQAALLLLFNEDDR-----------------------LS
YNDIVAKLEIM-----DNDAKVMLYSLSCGKYS---ILKKEPSN----------------
----------------------------------KTIAPDDIFEFNNNFS-------VKT
GKIKVP------------------------------LHHVDRGDFRAS--ETMEDVRR--
-YRKQNVDCAIVRIMKDR--KTLDHEKLVEECKKLCDP--------------YFKVDDDL
IQMRIDHLVAENYLAR----------------
>Oryza_sativa_japonica_AP003236.3 .
ELLA---TFCDNILKKG-----------------GSEKLSDE-----------AIEDTLE
KVVRLLAYI-SDKDLFAE-FYRKKLAR--------RLLFDKS----------------AN
DEHERSILTKLK----------------QQCGG---QFTSKMEGMVT---DLTVARDHQA
KFEEFI------------------------------------------------STHSEL
NPGIALAVTVLTT-------GFWPSYKSFD------------------------------
------INLPAEMVKCVEVFKEFYQT----------------------------------
---RTKHRKLTW-IYSLGTCNINAKFEAK-------------------------------
------------------------------------------------------------
-------------TIELIVTTYQAALLLLFNGVDR-----------------------LS
YSEIVTQLNLS-----DDDVVRLLHSLSCAKYK---ILSKEPNN----------------
----------------------------------RSISPNDVFEFNSKFT-------DKL
RRLKIP----------------------------------LPPVDEKK--KVVEDVDK--
-DRRYAIDASIVRIMKSR--KVLGHQQLVMECVEQLGR--------------MFKPDFKA
IKKRIEDLITRDYLERDKDN----PNVYRYLA
>Oryza_sativa_japonica_NT_107187.1 .
ELIA---KFLDEKLRAG------------------NKGTSEE-----------ELEGILD
KVLVLFRFI-QGKDVFEA-FYKKDLAK--------RLLLGKS----------------AS
IDAEKSMITKLK----------------TECGS---QFTNKLEGMFK---DIELSKEINE
SFKQSS------------------------------------------------QARTKL
PSGIEMSVHVLTT-------GYWPTYPPMD------------------------------
------VKLPHELNVYQDIFKEFYLS----------------------------------
---KYSGRRLMW-QNSLGHCVLKAEFPKG-------------------------------
------------------------------------------------------------
-------------KKELAVSLFQSVVLMLFNDAQK-----------------------LS
FLDIKESTGIE-----DKELRRTLQSLACGKVR---VLQKMPKG----------------
----------------------------------RDVEDKDEFVFNEEFS-------APL
YRIKVN------------------------------AIQMKETVEENT--STTERVFQ--
-DRQYQVDAAIVRIMKTR--KTLSHTLLITELFQQL----------------KFPIKPSD
IKKRIESLIDREYLERDRSN----PQIYNYLA
>Oryza_sativa_XM_467770.1| .
EFIS---LYVDDKLRKG------------------LKGATEE-----------DVEVILD
KVMMLFRYL-QEKDVFEK-YYKQHLAK--------RLLSGKT----------------VS
DDAERSMIVKLK----------------TECGY---QFTSKLEGMFT---DMKTSQDTMI
DFYAKK--------------------------------------------------SEEL
GDGPTLDVHILTT-------GSWPTQPCPP------------------------------
------CNLPTEILAICDKFRTYYLG----------------------------------
---THSGRRLTW-QTNMGTADIKATFGKGQ------------------------------
------------------------------------------------------------
-------------KHELNVSTYQMCVLMLFNSTDG-----------------------LT
YKDIEQDTAIP-----ASDLKRCLQSLACVKGKN--VLRKEPMS----------------
----------------------------------KDISEDDTFYFNDKFT-------SKL
VKVKIG----------------------------TVVAQ-KESEPEKQ--ETRQRVEE--
-DRKPQIEAAIVRIMKSR--RVLDHNSIVAEVTKQLQA--------------RFMPNPVV
IKKRIESLIEREFLERDKAD----RKLYRYLA
>Oryza_sativa_XM_474079.1| .
EFIS---LFVDDKLRKG------------------VKGANEE-----------DVETVLD
KVMMLFRYL-QEKDVFEK-YYKQHLAK--------RLLSGKT----------------TS
DEAERSMLVKLK----------------TECGY---QFTSKLEGMFN---DLKTSHDTMQ
SFYANL---------------------------------------------------SGD
TDSPTISVQILTT-------GSWPTQPCTP------------------------------
------CKLPPEIVDISEKFRAFYLG----------------------------------
---THNGRRLTW-QTNMGNADIKATFG-GR------------------------------
------------------------------------------------------------
-------------RHELNVSTYQMCVLMLFNSADG-----------------------LT
YGDIEQATGIP-----HADLKRCLQSLACVKGKN--VLRKEPMS----------------
----------------------------------KDISEDDTFYYNDKFT-------SKL
VKVKIG----------------------------TVVAQ-KETEPEKL--ETRQRVEE--
-DRKPQIEAAIVRIMKSR--RVLDHNSIITEVTKQLQS--------------RFLPNPVV
IKKRIESLIEREFLERDKVD----RKMYRYLA
>Ostreococcus_lucimarinus_XM_001416917.1| .
EYLS---LYLDHMLRKS------------------SKDASQS-----------ELEIILN
RSMGLFHLF-HEKDVFEN-YYRQHLSK--------RLLNKRS----------------AS
DDNELAFIGKLK----------------DDCGF---TFTSRMEGMFN---DMLTSGDLTR
EFEGVY---------------------------------------------------SRG
SGSMEVNVSVLTT-------GAWPLKVHKT------------------------------
-----PINLPHECERTCKVFENFYLS----------------------------------
---RHAGRKLTW-QANMGRADIKARFASG-------------------------------
------------------------------------------------------------
-------------EYEISASTLHMCVLMLFNTHET-----------------------LT
TKDISDLTGMI-----GDELKGCLQALSCVKGKN--ILTKLPAG----------------
----------------------------------KDVSLGDSFQVNRDFS-------SKT
TKVKIL-----------------------------SISAKRENDHERS--LTKSKIVD--
-DRKPQIEATIVRVMKAK--KRLDHNSIVMEVTAQVRN--------------RFMPTPAD
IKKHIETLIEREYIERDPSD----RKMYVYLA
>Ostreococcus_lucimarinus_XM_001417094.1| .
ELIA---KYIDSKLKSG------------------NKGASEE-----------ELETTLD
KALTLFRYI-VGKDVFEG-FYKKELAK--------RLLHAKS----------------AS
IDAEKSMISKLK----------------AECGS---QFTQHLEGMFK---DIDLSREIMQ
SFRQTF-------------------------------------------------DDEAL
TKGIEMNVNVITQ-------GCWPSYPVID------------------------------
------VNIPEQLAVLQEKFQDFYLG----------------------------------
---KHSGRQLTW-QNSQGHCVLKARFGSG-------------------------------
------------------------------------------------------------
-------------MKELSVSLFQCVVLMLFNDAEK-----------------------LS
YEDIASKSGLE-----EKELKRALQSLACAKVR---ILNKEPKS----------------
----------------------------------RDVNAGDVFEVNAALN-------ERL
FRIKVN------------------------------SIQIKETTEENK--QTMERVFQ--
-DRQQQVDAAIVRVMKTR--KSLTHALLISELMAQL----------------KFPTKASD
LKKRIESLIEREYIERDRED----AQKYNYLA
>Ostreococcus_lucimarinus_XM_001418551.1| .
QLLA---DFADKLLRKG-----------------GSEKLSDE-----------KMEETLD
KVVKLLAYI-SDKDMFGE-FASKRLSR--------RLLQDTS----------------AS
QDYERSILSKLK----------------TSCGA---QFTSKMEGMVN---DVQSARDTQD
VFERWV-----------------------------------------------DEDAANR
KTCIDFNVTILTH-------GFWPSWKPIQ------------------------------
------VELCDEFAQCVETFQTFYDA----------------------------------
---KMSQRKLTW-VHQLGAVVLNVKYEAK-------------------------------
------------------------------------------------------------
-------------TIEMHMQTPQCSVLLLFRNEKE-----------------------LS
MQKVIEKTKMP-----ADAVKRALYSLSCAKYK---ILNKSPEG----------------
----------------------------------KTVNPEDVFSFNEKFT-------DRS
RRIKIA----------------------------------LPPPDERK--ATIENVVQ--
-DRRHAIDAAIVRVMKTR--KALAYNELVVEVVNQLQQ--------------SFLPEAKM
IKMRVDDLINKEYIMRDEEN----SQVFKYIA
>Ostreococcus_tauri_CR954203.4| .
EYMS---LYLDQVLRKS------------------PKEMSQN-----------ELENIFN
RSMGLFRLF-HEKDVFEG-YYRLHLSR--------RLLNKRS----------------AS
DDNELAFIARLK----------------DECGY---TFTSKMESMFS---DMLTSGDLNR
EFHETK---------------------------------------------------FAS
GTPLDASFSVLTT-------GVWPMRMQKS------------------------------
-----HPFLPSECEAACAAFEAFYLG----------------------------------
---RHAGRKIYW-QSAMGQAEIKFTVASG-------------------------------
------------------------------------------------------------
-------------EYDLITSTRHMCVLMLFNRHNV-----------------------LT
TAQISQLTLMH-----DDELKACLQALSCVKGKN--VLKRTPDG----------------
----------------------------------KEVLPTDTFEVNEDFS-------SKS
SRVKIS-----------------------------TISSRRENDHERA--SKSRQLSD--
-DRKYQVEATIVRVMKTK--KRLSHNDIVVEVTAQVKN--------------RFMPTPAD
IKKYIEGLVEKDYIRRDPND----RRLYEYVA
>Ostreococcus_tauri_CR954204.4| .
ELIA---KYIDSKLKSG------------------SKGLSEE-----------ELERTLD
KALTLFRYI-VGKDVFEV-FYKKELSK--------RLLHGKS----------------AS
IDAERSMIQKLK----------------AECGS---QFTQHLEGMFK---DIDLSREIMQ
SFRQTF----------------------------------------------------EN
DPIIEMNVNVITA-------GCWPSYPSVD------------------------------
------VKLPEELANLQEKFMSFYLG----------------------------------
---KHSGRKLTW-QNSEGHCVLKARFDGG-------------------------------
------------------------------------------------------------
-------------MKELSVSLFQCVILMLFNDSKK-----------------------LS
YTEIAQKTGME-----EKELKRALQSLACAKVR---ILNKEPKS----------------
----------------------------------REINDDDSFEVNTALN-------ERL
FRIKVN------------------------------SIQVKETAEENK--QTMERVFQ--
-DRQQQIDAAIVRVMKTR--KSLTHALLISELMAQL----------------KFPTKASD
LKKRIESLIEREYLERDRED----AQTYNYLA
>Ostreococcus_tauri_CR954207.4| .
QLLA---DFSDKLLRKG-----------------GSEKLSDE-----------KMEETLE
KVVKLLAFI-SDKDMFGE-FYRKKLAR--------RLLTDSS----------------AS
QDYERSILSKLK----------------TQCGA---QFTGKMEGMLN---DLQSARETQD
TFERWM-----------------------------------------------EEDAANR
KPPLDFSVTILTH-------GFWPQHKPVE------------------------------
------FQLNDELAKCVDTFRSFYDK----------------------------------
---RMGQRKLTW-IHHLGTATVVGKFETK-------------------------------
------------------------------------------------------------
-------------SIEMLMQTTQCAVLLLFGAKTE-----------------------LT
MQNVIDLTKLP-----PDDAKRALYSLSCAKYK---ILNKSPEG----------------
----------------------------------KTIGPDDVFAFNEKFT-------DRS
RRIKIG----------------------------------LPPVDEKK--VTIEHVEH--
-DRRHAIDAAIVRTMKAR--KSLAYNQLIIEVVSQLKQ--------------KFVPEPKQ
IKIRVEELINKEFIERDKEN----PQVFKYMA
>Otolemur_garnettii_AAQR01582435.1| .
------------------------------------KGTTDE-----------ELEKMLD
KIMIIFRFI-HGKDVFEA-FYKKALAK--------CLLVGKS----------------AS
VDAEKSMLSKLK----------------HECGA---AFTSKLEGMFK---DMELSKDIMI
QFKQYM-------------------------------------------------QSQDV
PGNIELTVNILTM-------GYWPTYVPME------------------------------
------VHLPPEMVKLQEIFKTFYLG----------------------------------
---KHSGRKLQW-QSTLGHCVLKAEFKEG-------------------------------
------------------------------------------------------------
-------------KKELQVSLFQTRVLLMFNEGEE-----------------------FS
LEEIKQTTGIE-----DGELRRTLQSLACGKAR---VLEKNPKG----------------
----------------------------------KDIEDGDKFICNDDFK-------HRL
FRVKIN------------------------------QIQMKETIEEQA--STTERVFQ--
-DRQYQIDAAIVRIMKMR--KTLSYNLLVSEVYEQL----------------KFPVKPAD
VKKRIESLIDQDYMEREKEN----PNQYNYIA
>Otolemur_garnettii_AAQR01731211.1| .
ELLA---RYCDSLLKKS------------------SKNPEEA-----------ELEDTLN
QVMIVFKYI-DDKDVFHK-FYAKMLAK--------RLVHHNS----------------AS
DDAEASMISKLK----------------QACGF---EYTSKLQRMFQ---DIGVSKDLNE
QFKKHL--------------------------------------------------TNSE
PLDLDFSIQVLSS-------GSWPFQQSCT------------------------------
------FSLPSELERSYQRFTAFYAS----------------------------------
---RHSGRKLTW-LYQLSKGELVTNCFKN-------------------------------
------------------------------------------------------------
-------------RYTLQASTLQMAILFQYNTQDA-----------------------YT
VQQLTDSTQIK-----MDILVQVLHILLKSK-----LLVMENENVN--------------
---------------------------------ELELKPDTLIKLYLAYK-------NKK
LRVNIN------------------------------VPMKTEQKQEQE--TTHKIIEE--
-DRKLLIQAAIVRIMKMR--KVLKHQQLLGEVLTQLSS--------------RFKPRVPM
IKKCIDILIEKEYLERVDGE----KDTYSYLA
>Pan_troglodytes_XM_001136655.1| .
EQFA---RHIDQQIQGSR--------------IGGAQEMERLA----------QLQQCLQ
A-VLIFSGL-EIATTFEH-YYQHYMAD--------RLLGVVS-SWLEGAVLEQIGPCFPN
RLPQQ-MLQSLS----------------TSKEL---QRQFHVYQLQQL--DQELLKLEDT
EKKIQVGLGASGKEHKSEKEEEAG-------------AAAVVDVAEGEEEEEENEDLYYE
GAMPEVSVLVLSR-------HSWPVASICH------------------------------
-TLNPRTCLPSYLRGTLNRYSNFYNKSQSHPALE--------------------------
---RGSQRRLQW--TWLGWAELQ--FG---------------------------------
------------------------------------------------------------
-------------NQTLHVSTVQMWLLLYLNDLKA-----------------------VS
VESLLALSGLS-----ADMLNQAIGPLTSSRGP---LDLHEQKD----------------
------------------------------------IPGGVLKIRDGSKEP-----RSRW
DIVRLIP-------------------------------PQTYLQAEGE---EGRNLEK--
--RRNLLNCLIVRILKAHGDEGLHIDQLVCLVLEAWQKGPCPPRGLVSSLGKGSACSSTD
VLSCILHLLGKGTLRRHDDR----PQVLSYAV
>Pan_troglodytes_XM_001137123.1| .
EQFA---RYIDQQIQGGL--------------IGGAPGVDMLG----------QLQRHLE
P-IMVLSGL-ELATTFEH-FYQHYMAD--------RLLSFGS-SWLEGAVLEQIGLCFPN
RLPQL-MLQSLS----------------TSEEL---QRQFHLFQLQRL--DKLFLEQEDE
EEKRLEEEE------------------------------------EEEEEEEAEKELFIE
DPSPAISILVLSP-------RCWPVSPLCY------------------------------
-LYHPRKCLPTEFCDALDRFSSFYSQSQNHPVLD--------------------------
---MGPHRRLQW--TWLGRAELQ--FG---------------------------------
------------------------------------------------------------
-------------NQTLHVSTVQMWLLLKFNQTEE-----------------------VS
VETLLKDSDLS-----PELLLQALVPLTSGNGP---LTLHEGQD----------------
-----------------------------------FPHGGVLRLHEPGPQ-------RSG
EALWLIP-------------------------------PQAYLNVEKD---EGRTLEQ--
--KRNLLSCLLVRILKAHGEKGLHIDQLVCLVLEAWQKGPNPPGTLGHTVAGGVACTSTD
VLSCILHLLGQGYVKRRDDR----PQILMYAA
>Paracoccidioides_brasiliensis_ABKH01000102.1| .
EYLS---LFFDENLKKG------------------VRGKTEE-----------EIDALLE
SGITLLRYI-RDKDLFET-YYKKHLSR--------RLLMKRS----------------AS
TDAERQMIEKMK----------------MEVGN---TFTQKLEAMFK---DMELSSGLTS
KYANYI-----------------------------------------------SQQE-SD
SKRIDLEINVLTS-------TMWPMEMMTN--------------------------SNKD
GTLATQCTYPKNIELLKQSFEQFYLG----------------------------------
---QHNGRKLQW-QSGMGTADIRATFPRPNGK----------------------------
------------------------------------------------------------
-----------VARHDLNVSTYAMVILLLFNDLGADES--------------------LS
FEEIQARTNIP-----TNELSRNLQSLAVAPKTR--VLKKEPMS----------------
----------------------------------KDVKSTDRFFFNEGFH-------SVY
TKVKIG--------------------------VVSSAGNKVENKDERN--ETEKKMND--
-ERGGGIEAAIVRIMKQR--KKLSHTQLMTEVISQLAS--------------RFTPEVNM
VKKRIESLIDREYIDRIPDSE---PPAYVYHA
>Paramecium_tetraurelia_XM_001426177.1| .
-YLA---IYADVSIRSE-------------------KGVNEI-----------ETDKKLN
KIFSLF-LL-YSRDKFFQ-HQRL-LSS--------RLLNQTQ-----------------N
INLEKNLLK-FK----------------GETT----NVLS--LKMVN---DISY-RFATD
MIHKNQ------------------------------------------------------
--KFDLTVYLLS--------GCWPINNIEI------------------------------
--------IAPEMLSSLNLYEQIYLI----------------------------------
---KNNGRILLW-TYNLGGELNYKIND---------------------------------
------------------------------------------------------------
-------------KYYITATTFMITFFL-FNKENE-----------------------LT
IQQIERTIKII-------DLENSLIPFICLK-----VLSRQKED----------------
--------------------------------LDEFSDKNEVIKLNLNY--------NNK
KKLRVLPNPK----------------------MQPKRQRKVGELTQEE--REYEELI---
-KRELVVDS-LVRTMKSK--KSVTHSDLIAQCAQMIT---------------IFKPDIKF
VKKRIENLIDREYIKRDERD----CNLYHYL-
>Paramecium_tetraurelia_XM_001435636.1| .
-WLA---IYTDIIIRSE-------------------KGVNEM-----------ETDKRLS
KIVSLFQLL-YQRDVFFR-HYKF-LSN--------RLLNQL-------------------
NILEKQLLK-FK----------------GETGT---NVLTQLSSMIN---DIESNRFASD
QISKDT------------------------------------------------------
--KFDLNVFLLSQ-------GCWPITTILD------------------------------
------NVIKPIQINVLENYEKIYLG----------------------------------
---KHNGRILTW-CFNMGGELIYKLQAD--------------------------------
------------------------------------------------------------
-------------KYYLNVNTMMIAFLL-FNAT-------------------------FS
IKNILEMTKID-----KIDLENSLIPFVCLK-----IIREKEIED---------------
-----------------------------------FSDENEILKLNLGFN-------NRA
KKMKLLPNPK----------------------MQPKR-ISKVKEQNQE--ELQMEINK--
-QREFVVDS-LVRLMKSR--KTIKHHELL-EN-CMIS---------------IFKPDILF
IKKRIENLIEREYIRRDEKD----WNIYHYL-
>Pediculus_humanus_AAZO01006645.1| .
ELLA---RYCDMLLKKS------------------SKNPEES-----------EVEETLN
QLMVVFKYI-EDKDVFQK-FYSKMLGK--------RLVQRMS----------------AS
DDAEASMISKLK----------------QACGF---EYTSKLQRMFQ---DIGVSKDLNE
QFRIYL-------------------------------------------------ENSED
TTDIDFGIQVLSS-------GSWPFQQSYS------------------------------
------FFLPAELERSVHMFTTFYSS----------------------------------
---QHSGRKLNW-LFHMSKGELVTNCFKT-------------------------------
------------------------------------------------------------
-------------RYTLQASTFQMAVLLQYNTSSS-----------------------WT
VQQLEELTQLK-----SDILIQVLQILLKTK-----LLETDNSE----------------
----------------------------------SDLQSTSLLKLSENFK-------NKK
LRVNIN------------------------------IPMKAELKTEQE--VTQKHIEE--
-DRKLLVQAAVVRIMKMR--KVLKHQQLVAEVLNQLNS--------------RFKPKVNT
IKKCIDILIEKEYLERTEGQ----KDTYSYLA
>Penicillium_chrysogenum_AM920428.1| .
ELLA---KYTDSLLKKG------------------SKSAEES-----------ELEEMLV
QIMTVFKYI-EDKDVFQK-FYSKNLAK--------RLVHVSS----------------VS
DDAETSMISKLK----------------EACGF---EYTNKLQRMFQ---DMQISKDLNN
NYKVWQ---------------------------------------------DKVLDDDDR
KRMTDAHFQILGT-------GFWPLNAPTT------------------------------
-----PFLAPPEIVRTAELFQKFYFD----------------------------------
---KHNGRKLTW-LWQLCKGEIKANYVKN-------------------------------
------------------------------------------------------------
----------TKVPYTFQVSTYQMGILLLFNEADT-----------------------LT
YGEIEKATTLA-----TEILDPNLSILLKAK-----VLIASPEG----------------
----------------------------------AKPEPSTSFTLNYNFK-------SKK
VKVNLN------------------------------IQIKSEQKVEAD--DTHKTIEE--
-DRKLLLQSAIVRIMKSR--KKMKHVQLVQEVIQQVKS--------------RFPPKIPD
IKKNIEALMEKDYIERMDGD------EISY--
>Penicillium_marneffei_XM_002145022.1| .
EMIA---KYVDNLLKGGLKVI--------------GKQAEDAE----LADEDTEINKQLD
KVLDLFRFV-HGKAVFEA-FYKNDLAR--------RLLMGRS----------------AS
DDAEKSMLARLK----------------TECGS---SFTHNLEAMFR---DMDLARDEMS
SYNAYK-------------------------------------------------TQRRD
KFSLDLSVNVLSA-------AAWPTYPDVP------------------------------
------VRIPPDIARAINDFEQYYHT----------------------------------
---KHNGRKLSW-KHQLAHCQLRSRFDKG-------------------------------
------------------------------------------------------------
-------------NKEIVVSSFQAIVLLLFNDVTDGE--------------------TLS
YSQIKEATGLS-----DPELKRTLQSLACAKYR---VLTKKPKG----------------
----------------------------------KDVNDTDEFAYNGAFQ-------DPK
MRIKIN------------------------------QIQLKETKEENK--TTHERVAA--
-DRHYETQAAIVRIMKSR--KTITHAELIVEVIKATRS--------------RGVLEQAE
IKKNIEKLIEKDYMEREEGN------RYSYLA
>Penicillium_marneffei_XM_002146208.1| .
ELLA---RYTDSLLKKG------------------SRATEES-----------ELEEMLT
QIMTVFKYI-EDKDVFQK-FYSKALAK--------RLVHVSS----------------VS
DDAETSMISKLK----------------EACGF---EYTNKLQRMFQ---DIQISKDLNA
SYRDWQ---------------------------------------------EKVHDEEDR
KKMVDPHFQILGT-------GFWPLNAPST------------------------------
-----EFIPPTEIVKTAERFQHFYFD----------------------------------
---KHSGRKLTW-LWQLCKGEMKANYIKN-------------------------------
------------------------------------------------------------
----------TKVPYTFQVSTFQMGILLLYNEHDS-----------------------LD
YDEIQKATKLA-----NEVLEPNISLLLKAK-----VLIASPEG----------------
----------------------------------SKPASGVSFTLNHNFK-------HKK
VKVNLN------------------------------LAIKSEQKTEAD--DTHKTIEE--
-DRKLLLQSAIVRIMKSR--KKMKHVQLVQEVIQQVKA--------------RFPPKIPD
IKKNIEALMEKDYIERLDND------ELAY--
>Penicillium_marneffei_XM_002146704.1| .
EYLS---LFFDENLKKG------------------IKGKTDA-----------EVDSLLD
NGITLLRYI-RDKDLFET-YYKKHLSR--------RLLMKRS----------------VS
MDVERQMISKMK----------------MEVGN---QFTQRLEAMFK---DMAVSEDLTN
NYKAHM-----------------------------------------------SRTA-AD
SKRFELEISVLTS-------TMWPMEIMSS--------------------------SKDD
-DAQLPCIFPKDVDTVRQSFEKFYLD----------------------------------
---KHSGRKLSW-QASMGTADIRATFPRAEGK----------------------------
------------------------------------------------------------
-----------YARHDLNVSTYAMIILLLFNDLPLDDS--------------------LT
YEEIQARTRIP-----DHDLIRNLQSLAVAPKTR--VLKKDPMS----------------
----------------------------------KDVKRTDRFFYNASFK-------SQF
TKVRIG--------------------------VVSSGGNKVENQNERS--ETEKKMNE--
-ERGGTIEAAVVRIMKQR--KKLAHSQLLTEVLSQLAA--------------RFVPDVNM
IKKRIESLIDREYLERIPDSD---PPAYSYVA
>Petunia_integrifolia_DQ250016.1| .
ELLA---TFCDNILKKG-----------------GSEKLSDE-----------AIEDTLE
KVVKLLAYI-SDKDLFAE-FYRKKLAG--------GCYLIKS----------------AN
DEHERSILTKLK----------------QQCGG---QFTSKMEGMVT---DLTLARENQA
SFEEYL------------------------------------------------SNNPAA
NPGIDLTVTVLTT-------GFWPSYKSFD------------------------------
------LQPPTEMVRCVEVFKEFYQT----------------------------------
---KTKHRKLTW-IYSLGTCNINGKFDPK-------------------------------
------------------------------------------------------------
-------------TIELVVTTYQASALLLFNASDR-----------------------LS
YQEIMAQLNLS-----DDDVVRLLHSLSCAKYK---ILNKEPST----------------
----------------------------------KTISQTDVFEFNSKFT-------DKM
RRIKIP----------------------------------LPPVDEKK--KVIEDVDK--
-DRRYAIDASIVRIMKSR--KVLGYQELVMECVEQLGR--------------MFKPDVKA
IKKRIEDLITRDYLERDKDN----PNLFKYLA
>Petunia_integrifolia_DQ250017.1| .
ELLA---SYCDNILKKG-----------------GSEKLSDD-----------AIEETLD
KVVKLLAYI-SDKDLFAE-FYRKKLSR--------RLLFDKS----------------GN
DDHERLILTKLK----------------QQCGG---QFTSKMEGMVT---DLTLAKENQN
HFQEYL------------------------------------------------SNNPAA
SPGIDLTVTVLTT-------GFWPSYKSSD------------------------------
------LRLPMEMVKCVEVFKEFYQT----------------------------------
---KTKHRKLTW-IYSLGTCHINGKFEPK-------------------------------
------------------------------------------------------------
-------------TIELVLGTYQAAVLLLFNASDR-----------------------LS
YSDIKSQLNLA-----DDDLVRLLQSLSCAKYK---ILTKDPSN----------------
----------------------------------RTVSSTDHFEFNSKFT-------DKM
RRIRVP----------------------------------LPPVDERK--KVVEDVDK--
-DRRYAMDACIVRIMKSR--KVLPHQQLVLECVEQLSR--------------LFKPDFKE
IKKRIEDLITREYLERDQEN----PNVFKYLA
>Phaeodactylum_tricornutum_XM_002178572.1| .
ELLA---KFLDQILRSN------------------KKMDQYQ---------SESEQWLQR
IISGLFIPL-QAKDIFEA-FYKRDLAK--------RLLWNRV----------------VN
MDVEKQVCSLLK----------------AECGA---GFTSKMEGMFQ---DVDWSRETMM
VYKQST------------------------------------------------ADILPT
ENSVEMEAQVLTTGFLPRIPGYWPVYPQYP------------------------------
-----NLHLPESLKEPQERFGNHYKI----------------------------------
---KYQGRRMTW-QYALGHCVVRSSGFPK-------------------------------
------------------------------------------------------------
-------------TYEFVVSLCQALVLIQFEEADT----------------------KLS
LPTLMQAIGLE----DRDEMERVLQSLALGKDGTR-ILRKLDYDSEPNKKKK--------
--------------------------------IRMNVDNRDEFTINRKFE-------SNQ
RRIRIN------------------------------NIMMKESKEERE--KTVEAVSR--
-DRLYLIDAVLVRIMKAR--KTILHQTLIPQVVEQV----------------KVPAQPGD
IKQRIESLIEREYMERDAKD----RNRYNYLA
>Phaeodactylum_tricornutum_XM_002182601.1| .
ELMS---TFCDRILKSG------------------GEKLSEA-----------EVEESLD
RIVQLFSYL-TDKDLFAE-IYRNQLSK--------RLLNQRS----------------TS
DDAEKLMIAKLK----------------VQCGT---QFTSKMEGMLA---DLAVGSQQRT
EFEQRM---------------------------------------------------RQV
ETSLDFSVQVLTT-------GFWPTYKSPQ------------------------------
------VTLTEEMNKCMKVFREWHEL----------------------------------
---KHQKRKLGW-VLTQGSATVRGTFGKK-------------------------------
------------------------------------------------------------
-------------SYEIQVSTLQAIALDALSGGET-----------------------LS
FEDLSQRLNLE-----ETILKPLMHSLSCGKYK---VIAKTPAS----------------
----------------------------------NKINTTDKFTANAKFS-------SNM
RKIRIP-----------------------------------MASLDAN--FNTKKVEE--
-DRSIAIEAAIVRIMKAR--KTLQHQQLLSEVLAQLS---------------FFNPNPRV
VKKRIEALIDREYLERGTDN----PGVYNYLA
>Phaeodactylum_tricornutum_XM_002182866.1| .
--LA---TYVDELLRVG------------------LRGATEV-----------QILDSLN
QAIVIFRFL-SDKDVFES-FYKQQLAK--------RLLGGRS----------------VS
DDAERSMVSLLK----------------AECGY---QFTTKLEGMFN---DMRISRETRD
KYKSFK-------------------------------------------------RQEGE
KNMVDIEVDVLTT-------GYWPSQNVPP------------------------------
------CTLPVPIQESIDRFSKFYLD----------------------------------
---KHTGRKLKW-QTNTGAAELKVTFGTGPDK----------------------------
------------------------------------------------------------
-----------YRRHELCVSTYQMCILLLFNDKET-----------------------LT
LAQIRQQTQIP-----DQELRRHLISLCTPKNR---ILKKGSKGR---------------
----------------------------------GIISDEDTFTYNMDFT-------SKL
KRVRIPLVKEASMVRPETAAG-------------LIGADGKDAHVAPG--SVPVSVEE--
-DRRHLVEAAIVRIMKAR--KALNHNDLIAEVTRQLTN--------------RFQPTPQF
IKKRIESLIDREYLERSERE----HRVYNYVA
>Phaeosphaeria_nodorum_XM_001793342.1| .
EYIS---LFIDENMKKG------------------IKGKTEM-----------EIDTVLE
KAIILLRYV-QDKDLFER-YYKKHLCR--------RLLMNKS----------------IS
NEVEKQMISKMK----------------IELGN---NFTLKLEAMFK---DMTISEELTA
GFKKHV-----------------------------------------------EGLGDRE
PKRIELAINVLTS-------MTWPLETMGG------------------------VVAEED
Q-SRPRCNFPAVVDKVKRGFEKYYSQ----------------------------------
---KHSGRQLTW-LPNMGSADIKAVFPKVVQKDGSFK-----------------------
------------------------------------------------------------
-----------ERRHDLNVSTYGMIILLLFNDLPADQH--------------------LT
FEEIQAQTNIP-----RSDLIRNLQSLAVAPKTR--ILVKEPMS----------------
----------------------------------KDVKPTDRFSFNEGFN-------GKF
VKIKVG--------------------------VVS-NGNKVESDRERR--ETEKKNDD--
-SRQFCIEAAVVRIMKQR--KELSHQQLVSETLGQLAG--------------QFKPEVNM
IKKRIESLIEREYLERIDGAK---IDSYRYLA
>Phaeosphaeria_nodorum_XM_001803466.1| .
ELLA---KYTDTLLKRSS-----------------AKMSEED-----------DMEKLLT
QIMTVFKYI-EDKDVFQK-FYSRMLAK--------RLVQTTS----------------AS
DDAETSMISKLK----------------EACGF---EYTNKLQRMFQ---DIQISKDLNS
AFKEWQ---------------------------------------------SNNLDEADM
KTNVDASYHILGT-------GFWPLNPPTT------------------------------
-----PFTPPQLIVQTYDRFARFYNH----------------------------------
---KHQGRKLTW-LWQLCKGEVKANYCKVLN-----------------------------
------------------------------------------------------------
----------SKASPTFQVSTYQMGIMLLFNDSDT-----------------------VT
YDEIAEATKLN-----KETLDPSLGVFLKAK-----VLIAQPEN----------------
----------------------------------AKTESGTTYKLNTAFK-------TKK
AKINLN------------------------------IGIKSEQKAEAE--DTHKTIEE--
-DRKLLMQSAIVRIMKSR--KKMKHQQLVSETIQQIKN--------------RFMPRVPD
IKKCIDILLEKEYLERLEGD------ELGY--
>Phaeosphaeria_nodorum_XM_001806139.1| .
---------------------------------------------------DTEVDNQLD
QVLDLFRFV-HGKAVFEA-FYKKDLAR--------RLLMGRS----------------AS
ADAERSMLSRLK----------------TECGA---GFTANLEQMFR---DIELSREEMA
SYKSIS-------------------------------------------------EERNE
RLAVDLNVSILSA-------SSWPTYPTVT------------------------------
------VIIPPQIKQAIDKFEAHYKA----------------------------------
---KHSGRKLEF-KHALAHCQLKAKFPKG-------------------------------
------------------------------------------------------------
-------------SKELVVSSFQAIVLLLFNGLKTEE--------------------HME
YNYLKEATGLP-----PAELNRTLQSLACAKIR---PLTKHPKG----------------
----------------------------------REINPTDTFTLNANFT-------DPK
YRIKIN------------------------------TVQLKETKEENK--ETHERVAA--
-DRNYETQAAIVRILKAR--KRISHAELVAETIKATRS--------------RGTLEVSG
IKKNIDRLIEKEFLEREEDN----AGWYAYIA
>Physcomitrella_patens_XM_001758222.1| .
EFIS---LFVDDKLRKG------------------LKGVSEE-----------DVELVLD
KVMMLFRYL-QEKDVFEK-YYKQHLAK--------RLLSGRT----------------VS
DDAERSLIVKLK----------------TECGY---QFTSKLEGMFT---DMKTSRDTMQ
GFNATS-------------------------------------------------AGTEG
NEGPTLTVQVLTT-------GSWPTQSGAR------------------------------
------CNMPTEILAMCDKFKMYYLS----------------------------------
---THTGRRLTW-QTNMGTADLKATFGDGN------------------------------
------------------------------------------------------------
-------------KHELNVSTYQMCILYLFNQADR-----------------------LT
YKEIEQATDIP-----ALDLKRSLQSLACVKGKN--VLRKEPMS----------------
----------------------------------KDISEDDVFVFNDKFS-------SKF
YKVKIS----------------------------TVVAQ-KESEPEKQ--ETRQKVEE--
-DRKPQIEAAIVRIMKSR--RLLDHNNIISEVTKQLQA--------------RFMPNPAV
IKKRIESLIEREFLERDRVD----RKLYRYLA
>Physcomitrella_patens_XM_001764728.1| .
ELIA---KFIDGKLRSG------------------NKGTSEE-----------ELEGILD
KVLVLFRFI-QGKDVFEA-FYKKDLAK--------RLLLGKS----------------AS
IDAEKSMISKLK----------------TECGS---QFTNKLEGMFK---DIELSREINE
SFRQSA------------------------------------------------QARLKL
PSGIEMNVHVLTT-------GYWPTYPPME------------------------------
------VRLPRELNVYQDIFKEFYLS----------------------------------
---KHSGRRLMW-QNSLGHCVLKANFPKG-------------------------------
------------------------------------------------------------
-------------KKELSVSLFQTLVLMLFNDAQS-----------------------LT
FHDIKDTSAIE-----DKELRRTLQSLACGKIR---VLNKIPKG----------------
----------------------------------REVEDEDTFVFNEDFV-------APL
FRIKVN------------------------------AIQLKETVEENT--TTTERVFQ--
-DRQYQIDAAIVRIMKTR--KVLSHTLLITELFQQL----------------KFPIKPAD
LKKRIESLIDREYLERDKAN----PQIYNYLA
>Physcomitrella_patens_XM_001771910.1| .
ELLA---TFCDNLLKKGG-----------------SEKLSDE-----------AIEDTLE
KVVKLLAYI-SDKDLFAE-FYRKKLAR--------RLLFDKS----------------AN
DDHERSILTKLK----------------QQCGG---QFTSKMEGMVT---DLTLARENQT
NFEEYL------------------------------------------------TENIQS
SPGIDLTVTVLTT-------GFWPSYKSSD------------------------------
------LALPAEMVKCVEVFKEFYQT----------------------------------
---KTKHRKLTW-IYSLGTCNITGKFDAK-------------------------------
------------------------------------------------------------
-------------PIELIVTTYQAAVLLLFNAEDR-----------------------LS
YNDIKNQLNLT-----DEDIVRLLHSLSCAKYK---ILNKDPHT----------------
----------------------------------KTVGQTDTFEFNTKFT-------DKM
RRIKIP----------------------------------LPPMDEKK--KVIEDVDK--
-DRRYAIDASIVRIMKSR--KVLPHQQLVLECVEQLGR--------------MFKPDFKV
IKKRVEDLIAREYLERDKDN----PNMFKYVA
>Physcomitrella_patens_XM_001773861.1| .
ELLA---TFCDNLLKKG-----------------GSEKLSDE-----------AIEDTLE
KVVKLLAYI-SDKDLFAE-FYRKKLAR--------RLLFDKS----------------AN
DDHERSILTKLK----------------QQCGG---QFTSKMEGMVT---DLTLARENQS
NFEDYL------------------------------------------------SDNTKS
NPGIDLTVTVLTT-------GFWPSYKSSD------------------------------
------LALPAEMVKCVEVFKEFYQT----------------------------------
---KTKHRKLTW-IYSLGTCNITGKFDAK-------------------------------
------------------------------------------------------------
-------------PIELIVTTYQAAVLLLFNAEDR-----------------------LS
YNDIKNQLNLT-----DEDIVRLLHSLSCAKYK---ILNKDPNT----------------
----------------------------------KAVGQNDIFEFNTKFT-------DKM
RRIKIP----------------------------------LPPMDEKK--KVIEDVDK--
-DRRYAIDASIVRIMKSR--KMLPHQQLVLECVEQLGR--------------MFKPDFKV
IKKRVEDLIARDYLERDKDN----PNMFKYVA
>Physcomitrella_patens_XM_001774409.1| .
ELLA---TFCDNLLKKG-----------------GSEKLSDE-----------AIEDTLE
KVVKLLAYI-SDKDLFAE-FYRKKLAR--------RLLFDKS----------------AN
DDHERSILTKLK----------------QQCGG---QFTSKMEGMVT---DLTLARENQI
NFEEYL------------------------------------------------SDNTQS
NPGIDLTVTVLTT-------GFWPSYKSSD------------------------------
------LALPAEMVKCVEVFKEFYQT----------------------------------
---KTKHRKLTW-IYSLGTCNITGKFDAK-------------------------------
------------------------------------------------------------
-------------PIELIVTTYQAAVLLLFNAADR-----------------------LS
YNDIKSQLNLT-----DEDIVRLLHSLSCAKYK---ILNKDPIT----------------
----------------------------------KTVGQSDIFEFNTKFT-------DKM
RRIKIP----------------------------------LPPMDEKK--KVIEDVDK--
-DRRYAIDASIVRIMKSR--KMLPHQQLVLECVEQLGR--------------MFKPDFKV
IKKRVEDLIAREYLERDKDN----PNVFKYVA
>Physcomitrella_patens_XM_001776282.1| .
ELIA---KFIDGKLRAG------------------NKGTSEE-----------ELEGILD
KVLVLFRFI-QGKDVFEA-FYKKDLAK--------RLLLGKS----------------AS
IDAEKSMISKLK----------------TECGS---QFTNKLEGMFK---DIELSREINE
SFRQSA------------------------------------------------QARMKL
PSGIEMNVHVLTT-------GYWPTYPPME------------------------------
------VRLPHELNVYQDIFKEFYLS----------------------------------
---KHSGRRLMW-QNSLGHCVLKANFPKG-------------------------------
------------------------------------------------------------
-------------KKELSVSLFQTVVLMLFNDAQS-----------------------QS
FQEIKDTTAIE-----DKELRRTLQSLACGKVR---VLNKQPKG----------------
----------------------------------REVEDDDIFVFNEDFV-------APL
FRIKVN------------------------------AIQLKETVEENT--STTERVFQ--
-DRQYQIDAAIVRIMKTR--KVLSHTLLITELFQQL----------------KFPIKPAD
LKKRIESLIDREYLERDKAN----PQIYNYLA
>Physcomitrella_patens_XM_001781728.1| .
EFIS---LFVDDKLRKG------------------LKGASEE-----------DVELVLD
KVMMLFRYL-QEKDVFEK-YYKQHLAK--------RLLSGRT----------------VS
DDAERSLIVKLK----------------TECGY---QFTSKLEGMFT---DMKTSRDTMQ
GFNATG-------------------------------------------------AGAEG
NEGPTLTVQVLTT-------GSWPTQSGAR------------------------------
------CNMPTEILAMCDKFKMYYLS----------------------------------
---THTGRRLTW-QTNMGTADLKATFGDGN------------------------------
------------------------------------------------------------
-------------KHELNVSTYQMCILCLFNQADR-----------------------LS
YREIEQATDIP-----APDLKRSLQSLACVKGKN--VLRKEPMS----------------
----------------------------------KDISEDDTFVFNDKFS-------SKF
YKVKIS----------------------------TVVAQ-KESEPEKQ--ETRQKVEE--
-DRKPQIEAAIVRIMKSR--RLLDHNNIISEVTKQLQA--------------RFMPNPAV
IKKRIESLIEREFLERDRMD----RKLYRYLA
>Phytophthora_capsici_BT031945.1| .
-----------------------------------LSSQLDD-----------MLEQKIE
NISVVFCLI-DDKDIFKK-FYSKFLAK--------RLIKGTS----------------AS
NDMEILLIQKLR----------------DICGC---DFVSKLQKMLK---DKMLSKELMG
SFTAWL----------------------------------EEKDIDLRSESAANSLAIEL
HHGVAYHCDVLTA-------GAWPISSAAA------------------------------
---ELKIFLPPAIEAHTKLFTQFYTG----------------------------------
---RSTGRKLLW-IHHLSYGMIQSHCFTK-------------------------------
------------------------------------------------------------
-------------RYEFLLSFYQLLILVQFNTATT-----------------------IQ
RSEIIQRTNIP-----EQDCTHHLASLVKAK-----ILTSDGD-----------------
-------------------------------------AVNPMYAINFGFS-------SRK
LRVSAI------------------------------PNSPVESPKAVK--VPTREVEE--
-DRKMSLQAAIVRVLKTR--RDIRQAQLMHEVAEILVN--------------QFVPSTTT
IKQNVEILIQKEYLRRHEDD----KTRFLYVA
>Phytophthora_capsici_BT032078.1| .
-YLA---HYLDELLRSK-------------------NRFEE------------EMDTRVT
QVIALFRYL-QDKDVFEE-FYKVLLAK--------RLLNSRG----------------TS
DEAEKLVISKLK----------------AECGY---QFTSKLEGMFK---DMSISKDLME
LYRKSG-----------------------------------------------DSGLDLS
VASTPLSVHVLTS-------GFWPTEMAPM------------------------------
------CALPQDLVEMTQAFEVFYYA----------------------------------
---RHNGRKLAW-MVNMGTVDVRASFSAGVEDS---------------------------
------------------------------------------------------------
-----------KRRHELNVSTYQSVILMLFNQRSE-----------------------WS
FKDIVERTRID-----VKDLKRHLISLCTPKYR---ILIKSSKGK---------------
----------------------------------RIDEEADTFTVNDSYK-------SKL
HRVRIPLVSQKE--------------------TSLLPAVASSSSNSAD--VLPPTVAE--
-DRKHLVEAAIVRIMKTR--KQMQHNQLIAEVTRQMAG--------------RFTPSPQL
IKLRIESLIEREYLQRSATD----RRMYNYLA
>Phytophthora_capsici_BT032185.1| .
--MS---TFCDRILKTG------------------GEKLSDE-----------QVEDYLE
KVVFVFSYL-TDKDLFAE-IYRNQLAK--------RLLNQRS----------------AS
ADAEVLMIGKLK----------------LRCGA---QFTGKMEGMMN---DLAIGSDHHQ
EFEGFL-------------------------------------------KKQRESDSNEA
ALNLDFSVQVLTT-------GYWPSYRILE------------------------------
------VTMPPLMVRCMNLFKVYYDT----------------------------------
---KTSHRRLQW-VHSLGNATIRANFPKKK------------------------------
------------------------------------------------------------
-------------WYDLQVTTLQAVALLLFNEGEGA----------------------LS
FEAVRESLNLT-----VDVVKRIMHSLSCGKYK---LLTKTPAG----------------
----------------------------------KTISTSDQFAINKTFA-------SPM
RKLRIP-----------------------------------MASLEES--HSQKNVEE--
-DRSIAIEAAIVRIMKAR--KTLQHQQLISEVLSQLAF---------------FKPNLKV
IKRRIEALIDREYLERDPDQ----ANTYRYLA
>Phytophthora_infestans_AATU01000547.1| .
--MS---TFCDRILKTG------------------GEKLSDE-----------QVEDYLE
KVVFVFSYL-TDKDLFAE-IYRNQLAK--------RLLNQRS----------------AS
ADAEVLMIGKLK----------------LRCGA---QFTGKMEGMMN---DLAIGSDHHQ
EFEGFL-------------------------------------------KKQRESDSNEA
ALNLEFSVQVLTT-------GYWPSYRILE------------------------------
------VTMPPLMVRCMNLFKVYYDS----------------------------------
---KTSHRRLQW-VHSLGNATIRANFPKKK------------------------------
------------------------------------------------------------
-------------WYDLQVTTLQAVALLLFNEGEGA----------------------LS
FEAVHESLNVT-----VDVVKRIMHSLSCGKYK---LLAKTPAG----------------
----------------------------------KTISTSDQFAVNKTFA-------SPM
RKLRIP-----------------------------------MASLEES--HSQKNVEE--
-DRSIAIEAAIVRIMKAR--KTLQHQQLISEVLSQLAF---------------FKPNLKV
IKRRIEALIDREYLERDPDQ----ANTYRYLA
>Phytophthora_infestans_AATU01001477.1| .
-YLA---HYLDELLRSK-------------------KRFEE------------EMDTRVT
QVIALFRYL-QDKDVFEE-FYKVLLAK--------RLLNSRG----------------TS
DEAEKLVISKLK----------------AECGY---QFTSKLEGMFK---DMSISKDLME
LYRKSG-----------------------------------------HDTRGTGFGIDMS
VAPMPLSVHVLTS-------GFWPTEMAPM------------------------------
------CALPLELVQMTQAFESFYYA----------------------------------
---RHNGRKLAW-MANMGTVDVRAMFSAGLEDA---------------------------
------------------------------------------------------------
-----------KRRHELNVSTYQAVILMLFNQRSE-----------------------WR
FKELLERTRID-----VKDLKRHLISLCTPKYK---ILIKSSKGK---------------
----------------------------------RIDEETDTFSVNDSYK-------SKL
LRVRIPLVSQKE--------------------TSLLPAVASSTNNAAD--ALPPTVAE--
-DRKHLVEASIVRIMKTR--KQMQHNQLIAEVTRQMTG--------------RFTPSPQL
IKLRIESLIEREYLQRSITD----RRMYNYLA
>Phytophthora_ramorum_AAQX01000428.1| .
-YLA---HYLDELLRSK-------------------NRFEE------------EMDTRVT
QVIALFRYL-QDKDVFEE-FYKVLLAK--------RLLNSRG----------------TS
DEAEKIVISKLK----------------AECGY---QFTSKLEGMFK---DMSISKDLME
LYRKSG-----------------------------------------YETRGSGFGIDIS
VAPMPLSVHVLTS-------GFWPTEMAPM------------------------------
------CALPLELVQLTQTFEGFYYA----------------------------------
---RHNGRKLAW-MANMGTVDMRATFSAGVEDG---------------------------
------------------------------------------------------------
-----------KRRHELNVSTYQAVILMLFNQSPE-----------------------WR
FKELVERTRID-----VKDLKRHLISLCTPKYK---ILIKSSKGK---------------
----------------------------------RIDEEADSFIVNDAYK-------SKL
HRVRIPLVSQKE--------------------TSLLPAVASSSGNPAD--ALPPTVAE--
-DRKHLVEAAIVRIMKTR--KQMQHNQLIAEVTRQMAG--------------RFTPSPQL
IKLRIESLIEREYLQRSTTD----RRMYNYLA
>Phytophthora_sojae_AAQY01000490.1| .
-YLA---HYLDELLRSK-------------------NRFEE------------EMDTRVT
QVIALFRYL-QDKDVFEE-FYKVLLAK--------RLLNSRG----------------TS
DEAEKLVISKLK----------------AECGY---QFTSKLEGMFK---DMSISKDLME
LYRKSG-----------------------------------------YDTRGSGFSIDPS
VAPMPLSVHVLTS-------GFWPTEMSPM------------------------------
------CALPLELVQLTQTFESFYYA----------------------------------
---RHNGRKLAW-MANMGTVDVRATFSAGVEDG---------------------------
------------------------------------------------------------
-----------KRRHELNVSTYQAVILMLFNQRVE-----------------------WR
FKDLVDRTRID-----VKDLKRHLISLCTPKYK---ILIKSSKGK---------------
----------------------------------RIDEEVDVFTINDAYK-------SKL
HRVRIPLVSQKE--------------------TSLLPVVASSSSNPAD--ALPPTVAE--
-DRKHLVEAAIVRIMKTR--KQMQHNQLIAEVTRQMAG--------------RFTPSPQL
IKLRIESLIEREYLQRSTTD----RRMYNYL-
>Phytophthora_sojae_AAQY01001184.1| .
--MS---TFCDRILKTG------------------GEKLSDE-----------QVEDYLE
KVVFVFSYL-TDKDLFAE-IYRNQLAK--------RLLNQRS----------------AS
ADAEVLMIGKLK----------------LRCGA---QFTGKMEGMMN---DLAIGSDHHQ
EFEGFL-------------------------------------------KKQRESDSNEA
ALNLEFSVQVLTT-------GYWPSYRILE------------------------------
------VTMPPLMVRCMNLFKVYYDS----------------------------------
---KTSHRRLQW-VHSLGNATIRANFPKKK------------------------------
------------------------------------------------------------
-------------WYDLQVTTLQAVALLLFNEGEGS----------------------LS
FEAVRESLNLT-----VDVVKRIMHSLSCGKYK---LLTKTPAG----------------
----------------------------------KTISTSDGFTVNRTFA-------SPM
RKLRIP-----------------------------------MASLEES--HSQKNVEE--
-DRSIAIEAAIVRIMKAR--KTLQHQQLISEVLSQLAF---------------FKPNLKV
IKRRIEALIDREYLERDPDQ----ANTYRYLA
>Picea_sitchensis_EF677486.1| .
EFIS---LFVDDKLRKG------------------LKGVNEE-----------DVEVVLD
KVMMLFRYL-QEKDVFEK-YYKQHLAK--------RLLSGKT----------------VS
DDAERSLIVKLK----------------TECGY---QFTSKLEGMFT---DMKTSRDTMQ
GFTSML------------------------------------------------AASSEG
NEGPTLAVQVLTT-------GSWPTQTGAR------------------------------
------CNLPKEILAVCDKFKAYYLS----------------------------------
---THTGRRLTW-QTNMGTADLKATFGKGQ------------------------------
------------------------------------------------------------
-------------KHELNVSTYQMCILILFNSADR-----------------------LS
YRDIEEATDIP-----APDLKRCLQSLACVKGRN--VLGKEPMS----------------
----------------------------------KDIGEEDDFYFNEKFS-------SKF
YKVKIG----------------------------TVAAQ-KETEPEKQ--ETRQRVEE--
-DRKPQIEAAIVRIMKAR--RVLDHNNIVAEVTKQLQS--------------RFLPNPAV
IKKRIESLIEREFLERDKTD----RKLYRYLA
>Picea_sitchensis_EF678052.1| .
ELLA---TFCDNILKKG-----------------GSEKLSDE-----------DIEDTLE
KVVKLLAYI-SDKDLFAE-FYRKKLAR--------RLLFDKS----------------AN
DDHERSILTKLK----------------QQCGG---QFTSKMEGMVT---DLTLARENQT
NFEEYL------------------------------------------------NENPLA
HPGIDLTVTVLTT-------GFWPSYKSFD------------------------------
------LNLPAEMVKCVEVFKEFYQT----------------------------------
---KTKHRKLTW-IYSLGTCNIIGKFDPK-------------------------------
------------------------------------------------------------
-------------PMELIVTTYQASALLLFNASER-----------------------LS
YSEIKSQLNLT-----DEDIVRLLHSLACAKYK---ILNKEPNT----------------
----------------------------------KTVAQTDYFEFNAKFT-------DKM
RRIKIP----------------------------------LPPVDEKK--KVIEDVDK--
-DRRYAIDASIVRIMKSR--KVLSHQQLVMECVEQLGR--------------MFKPDFKA
IKKRMEDLITREYLERDKDN----PNMFRYLA
>Pichia_guilliermondii_NZ_AAFM01000045.1| .
-HLN---KFCDSYLRDSSKK---------------AKKSAAP----------LTFDEFLN
CVLLIFKLI-NNKDSFMV-LYKRELSK--------RLLLSRS----------------PN
LESERSVVSSFL----------------KLIGD--SDMGREIDTMFS---DISLSKLDHN
LTI---------------------------------------------------------
-EGVEFSALILTK-------LCWPEIPGSV------------------------------
----SDVQLLPQFRTILDEFAAKYYLSND-------------------------------
---KFKDRVLDWSLYTLHQMEIVAQFESG-------------------------------
------------------------------------------------------------
-------------PKELNLNLLQAMIVMLFNERDS-----------------------YT
IEELMKETNIE-----EKLIRRVLVSLSEKYP----------------------------
----------------------------------ILVASGPTYRYNSSFK-------DKN
TKLKIP------------------------------FIREKEIATMDQ--NSLRAIER--
-NRNQEIRAAIVKTMKQC--KNATVPQLFDAVFKLVAP--------------KGPISLDD
FNTNLDFLVQSQYVLREATQ-------IVYVP
>Pichia_guilliermondii_XM_001482055.1| .
ELLS---IYMDHNIKQLSKSSGQA-------KLSELNGDSAD-----------QTEQFVT
KFRYFLRAI-KDKDAFEV-HYANHFAR--------RFLNAKELSQG----RNALSTNKLG
VDLEDYVLSKLG----------------EETGS---SSLEKVIKMNK---DIRLSRELTQ
DWKNYS-------------------------------------------------SNNRP
GTSIDLELKICNV-------SEWPKSMTKDYKRFSTAG----------------------
DADSLGFVWPTQMRTIMGSFEHFWHSGK--------------------------------
---KNDNKSLYW-SPKFGSVDMRITYPSK-------------------------------
------------------------------------------------------------
-------------TYEINMSVYAAVIMLAFAPGLDG-------------SNPFDDDRQLT
YSDIKELTGIP-----DNDLKRQLQSIAVAPRLR--LLVKIPMS----------------
----------------------------------KDVKNDDTFRLNSNFKSP-----SVK
VKVLTVSAASSVAPAKS--------------KSASEGKEKSAKDEEME--DIQSSIVE--
-GRKFELNAAIVRILKSR--QQIHHNDLIAEIVKQLLN--------------RFQPLTIM
MKQRIEDLIDKEYLRRDSEE----RNLYHYVA
>Pichia_guilliermondii_XM_001487142.1| .
--LA---RYADSYLKGS------------------SKE-SD------------TTELNPD
ILMIIFKFI-EDKDAFEE-HYRRLLAK--------RLINSNT----------------KS
DELEESIIQRLQ----------------EENSL---EYTSKMTKMFQ---DMKASEDLKN
LLRAEI--------------------------------------------------VQFD
NSVKDFTPLILAQ-------SMWPFTHMED------------------------------
----YKLNLAPELMPSFDKLLALYKE----------------------------------
---KHSGRQLKW-LWNHGKSEVKANLSRKGK-----------------------------
------------------------------------------------------------
------------PPFLFTVTNVQLMILLAFNKSNT-----------------------YT
FDQLLEIVGVA-----KHTFEAHLIPFVKYK-----LLEQSPSG----------------
--------------------------------TAEFSKGNTTFTMVEEYK-------SKK
LRVNFVSSIKS------------------------------EQKQDEV--DANKEIDE--
-SRKNFLSACIVRIMKAR--KQIKHNELVNEVATQALT--------------RFRARIID
IKKVIDYLIEKEYLRRLEND------MYEYLA
>Pichia_stipitis_AAVQ01000001.1| .
ELLS---IYMDYHIKQKSK-------------PSPSKDVNSD-----------LTEVFIS
KSIEFLRFI-KDKDAFEA-NYANHFAK--------RFLNSKGTTQN----GNA--NNKLG
VDLEELILSRLG----------------EEMGT---TSLAKVIKMNK---DIKLSKDTTS
DWRKYT-------------------------------------------------IKNQV
PDLVELELKICNV-------TDWPKSMTKDYKSFSKSD----------------------
-TGEIQFIWPKKLRTTMGEFEEFWFSGK--------------------------------
---KNDNKSLYW-SPKFGSMDMRITYPSR-------------------------------
------------------------------------------------------------
-------------TYEINLSTYAGIIMLLFAPQSSNADGSM--------VLAFDEKKELT
YNEIQELTGIP-----EADLKRHLQSIAVAPRLR--LLVKLPMT----------------
----------------------------------KEVNDDDVFRLNESFKSP-----SIK
VKVLTVSAAS--------------------SVAPTRSKPKTEQEEEAE--EVQSNIAE--
-GRKIEVNAAIVRIMKSR--HTIRHNELIEELIKQLQN--------------RFQPLILL
IKQRIEDLIEKEYLKRDEEE----RNLYHYVA
>Pichia_stipitis_NZ_AAVQ01000001.1| .
YQLC---KYCDSYFKGP------------------SKKLSLP----------ETFEEFKK
NVLIIFKAI-ENKRDFTE-IYQKDLSK--------RLLVSRN----------------TN
FDHEKELADSLL----------------EVIGE--SDESVGLQVMFK---DLNQSKDVYS
LLIEST------------------------------------------------------
--GIEFNPLVLEK-------KYWPDIPK--------------------------------
--MDTDITLPSELQLLLDQFTAKYTSSGE-------------------------------
---RFKSQKLDWSNYTLHQLSINAEFESG-------------------------------
------------------------------------------------------------
-------------TKELVVNLLQAVVILVFNDVNS-----------------------YT
FVELQQLTGMEP-----KLLKRVLGSVSSEKYA---ILSRDG------------------
----------------------------------------DIYLFNSKFT-------DKS
SRIKIPLSKDK------------------------DSMKISASVSEL---DTNRIILR--
-NRTDELKGAIVKVMKEF--KQLSVTELLNKAIEGVEK--------------RGPVTLTE
LKKNIDDLVDSEYLRRVDRE------TLAYIP
>Pichia_stipitis_XM_001382953.1| .
----------------T------------------SKE-VD------------TVDMNPE
NLMIVFKYL-NDKDAFEE-YYRRLLAK--------RLINGNS----------------KS
EELEESIIQRLQ----------------EENSI---EYTSKMTKMFS---DMKASEDLKA
NIKDHV----------------------------------------------------SE
SIVKDFNPLILAQ-------SMWPFTHMED------------------------------
----YDLNVAPELQAPFEKVVEIYGA----------------------------------
---KHNGRQLKW-LWNHGRAELRANLSKKGK-----------------------------
------------------------------------------------------------
------------APFVFTVSNLQMMILIAFNKKST-----------------------YT
FLELHEIVGAA-----RHTFESHLLPFTKYK-----LLDQSPPG----------------
--------------------------------PENTGNADTTFTIVEEYK-------SKK
LKVNFTSVIKN-----------------------------NEAKQEED--DANKEIDE--
-TRRNYLSACIVRIMKSR--KTVKHNELINEVLPQTLS--------------RFHAKIID
IKRVIDQLIEKQYIQRIDNN------TYEYLS
>Pisum_sativum_AB080190.1| .
ELLA---TFCDNILKKG-----------------GSEKLSDE-----------AIEDTFE
KVVKLLAYI-SDKDLFAE-FYRKKLAR--------RLLFDKS----------------AN
DDHERSILTKLK----------------QQCGG---QFTSKMEGMVT---DLTLAKENQT
SFEEYL------------------------------------------------SNNPNI
DPGIDLTVTVLTT-------GFGPSYKSFD------------------------------
------LNLPAEMVRCVEVFKEFYQT----------------------------------
---KTKHRKLTW-IYSLGTCNVSGKFEPK-------------------------------
------------------------------------------------------------
-------------TMELVVTTYQASALLLFNSSDR-----------------------LS
YSEIMTQLNLT-----DDDVVRLLHSLSCAKYK---ILTKEPST----------------
----------------------------------KTISPTDHFEFNSKFT-------DKM
RRIKIP----------------------------------LPPVDEKK--KVIEDVDK--
-DRRYAIDASIVRIMKSR--KVLSYQQLVMECVEQLGR--------------MFKPDVKA
IKKRIEDLISRDYLERDRDN----ANLFKYLA
>Plasmodium_berghei_XM_670701.1 .
KLFK---MYQDVGKC---------------------------------------IMSIVT
IVLSLFKYI-SDKEKFEK-YYRIFMCK--------RLINDNS----------------FN
IVLDIKVFKTLK----------------KECGQ---QFTKKIESILK---DMKITSKIVK
RFYNEM-----------------------------------------------PHNSIKL
LKKKKYFVNIIFN-------ETWDYNKLEN------------------------------
-----SVIYPESVKMCNDFFLKYYKR----------------------------------
---YNKSKNITF-LPLFGLCTLKVNFSRITKKKEYSRWQAG---------------ILQL
LEKNDSNKNSAKSESDNDIF----------------------------------------
-------CKKKKKKIYITVTIIQALCLLQFNKNLE-----------------------YT
INELCDMTGIS-----IDNILCYLKSIYTDGETQ--ILIYDEIN----------------
----------------------------------------KKFKVNSEFK-------SKK
KHLVVDYADTTY----------------------------RDNTNIPA--LTQENMENE-
-DISLHIDAAIVKFLKVE--GKASQMNICEYIKKKK-----------------NISSNEQ
ITNRISSLVN----------------------
>Plasmodium_berghei_XM_673692.1 .
NDKI---DLHDVRKTRKENDDVDY--------TCDANIIETD-----------YLIKKMS
DIVAIFNYI-SNKESFFE-YYRIYLAN--------RLINNMY----------------IS
INVEKKFIESLY----------------FLCGS---QYTSKLGGMIQ---NIINNKILNE
KFYNYI----------------------------------NRNNSNGGISLPNLTNFDEN
YENNFFSVKILNK-------GYWPALEKTS------------------------------
------MKLSENFNKYILSYTEYYKT----------------------------------
---ENKNKKLEW-IYELSEVVFKYFINNR-------------------------------
------------------------------------------------------------
-------------SYYLYCNLISAEIFLLFNKYKY-----------------------IN
YDIIKEELQID-----LKTFKDNMHSSLYYHK----IIYSNDDN----------------
-----------------------------------INWDTSNFYINENFS-------YTN
QNVYIK-----------------------------------KTTTLLS--KEHEKTKD--
-DKTMAIEAAIVRIMKTH--KRLFYDQIFDHVKKVLS---------------TFAPSNQV
IEKKIDLLVEREYIQK-EEN----SQVYVYIP
>Plasmodium_falciparum_NC_004327.1| .
KLFK---KYHIIGKY---------------------------------------IMNMIT
VILSLFRYV-SDKEKFEK-YYRTYMCK--------RLINDSS----------------FN
IILDVKVFKTLK----------------KECGA---QFTKKIEIILK---DMKFTSKTLM
KFYKEL-----------------------------------------------PNNVNHF
LKRKKYAVNIIFN-------ESWEYVNTEN------------------------------
-----NVIYPPMIKMCNEAFFLFYQK----------------------------------
---YNKSKNIKF-LPLLGLCTLRVHFKNFKEEGSFDLGKRDDNNDEKRDDNNDEKRDHNN
IEKRDDNNIEKRDDNNIEKRDDNNIEKRDDNNDEKRDENNDKKRDENNNYSDDNDDDLNN
EDSSSTYNKKGKKKIYITVTILQALVLLLFNKKNE-----------------------YH
INEIKELTGIS-----TENIIRYLKTIYTIGETH--ILIYDKAN----------------
----------------------------------------EILKLNFSFR-------SKK
KFLIVNYNDVLY---------------------------KDDMGPTTS--LLNEDNEIE-
-DKTLHIDAAIVKFLKTN--GKSSERKICSFIKDKM-----------------DISSNEQ
IKNRISSLLSREFIFF-KNN------NYHYEL
>Plasmodium_knowlesi_AM910993.1| .
KLFK---KYHDVGKY---------------------------------------IINTVT
IILSLFKYL-SDKEKFEK-YYRTYMCK--------RLINDKN----------------FN
IVLDVKVFKTLK----------------KECGP---QFTKKIETILK---DMKYSCKGMQ
DFYKEIS-----------------------------------------------HDGIKL
LKKKKYSVNVIYN-------DVWEHNKLEG------------------------------
-----GIIYPEAIRLCNDYFCKYYAL----------------------------------
---VNKAKNIKF-LPLYGLCTLKVDFGKIEEKKYRTLSSSSCENAEHSESDNSAG-----
-----------------------------------KHLSCGERDTKGAKTNGRNGFQKNK
HNVHEEENFKKRRRFLFTVTTLQATVLLLFNKRPQ-----------------------YS
IGELTDLTGFS-----RDHLIEYLKGIYTGYETN--ILIYDEAH----------------
----------------------------------------ENFQLNVNFQ-------TDN
KYLVVNYSDQTY----------------------------KDNTAIPA--LTQDDKELE-
-DRTLHIDASIVKFLKTC--GKASERDICAHTRQKV-----------------NNCTNEQ
IKSRLASLISREFIFL-QNN------IYYFEL
>Plasmodium_vivax_XM_001616256.1| .
KLFK---KYHDVGKY---------------------------------------IINTVT
IILSLFKYL-SDKEKFEK-YFRTFMCK--------RLINDKN----------------FN
IVLDVKVFKTLK----------------KECGP---QFTKKIETILK---DMKFSCKGMQ
DFYKETS-----------------------------------------------HDGIKL
LKKKKYAVNVIYN-------DVWEHNKLEG------------------------------
-----EIIYPEAIRLCNDYFCKYYAL----------------------------------
---ANKAKNIKF-LPLYGLCTLKVDFGKVKGKKFPSSSGSSWERVDHREVGSRVG-----
------------------------------------KHTPCGERGTRGASRSGRSGPPED
KHNAHNDEYCQNERFLFTVTTLQATVLLLFNERPQ-----------------------YS
ICELTSLTGFS-----REHLIEYLQAIYTGDETN--ILIYDEAY----------------
----------------------------------------ENFQLNVNFQ-------TEN
KYLVVNYSDQTY----------------------------KDNTAIPA--LTQDDLELE-
-DRSLHMDASIVKFLKTC--GKASERDICAHTRQKV-----------------NNCTNEQ
IKSRLASLINREFIFL-QNN------IYYFEL
>Plasmodium_yoelii_XM_725006.1 .
KLFT---MYQDVGKC---------------------------------------IMSIVT
IVLSLFKYI-SDKEKFEK-YYRIFMCK--------RLINDNS----------------FN
IVLDIKVFKTLK----------------KECGQ---QFTKKIESILK---DMKITSKIVK
RFYNEM-----------------------------------------------PHNSIKL
LKKKKYFVNIIFN-------EIWDYNKLEN------------------------------
-----SVIYPESVKMCNDYFLKYYKR----------------------------------
---YNKSKNITF-LPLFGLCTLKVNFSRITKKKEYSRWQAD---------------ILQL
LEKNDSNKNSVKSESDNNLFC---------------------------------------
-------KKKKKKKIYITVTIIQALCLLQFNKNLE-----------------------YT
INELSDMTGIS-----IDNILCYLKSIYSDGETQ--ILIYDEIN----------------
----------------------------------------KIFKVNSQFK-------SKK
KHLVVDYADTTY----------------------------KDNTNIPA--LTQENMENE-
-DISLHIDAAIVKFLKVE--GKASQMNICEYIKKKM-----------------NISSNEQ
ITNRVSSLVNREFIFF-QND------LYHYEL
>Podospora_anserina_NW_001914859.1| .
EFVS---LFIDDSLKRG------------------LKGKSDE-----------DAEVVLQ
KAIILVRYL-SDRDLFER-YYQKHLGR--------RLLHNKS----------------EI
-HIEKELVRRMR----------------AELGN---HFTAKFEGMFK---DMELSKDLST
NYKDHI-----------------------------------------------RNLGDDD
RKSTELAIHVLTT-------NFWPTDVMGR-----------------------GVLQDGD
A-SRSDCIFPPSIKRLQESFYKFYCQ----------------------------------
---DRSGRVLTW-VPSTGSADIKCFFPKVPGKESGPLS----------------------
------------------------------------------------------------
----------KDRRYELNVSTYGMIVLMLFNDLANDES--------------------LS
FEEIQLKTNIP-----IPDLTKTLTSLSVPPKFR--VLAKEPLT----------------
----------------------------------KSVKPTDKFSFNAQFV-------SKQ
IKIRVP---------------------------VISSTSRVEGTEERK--ETERKNDQ--
-TRAHVVDAAIVRIMKQR--KELSHTQLTTEVISQLSG--------------RFKPEISL
IKKRIEDLLAREYLERMEGD----TAAYRYLA
>Podospora_anserina_XM_001906682.1| .
ELLA---KYTDILLRKS------------------STGVEDG-----------ALEETLA
QIMTVFKYI-EDKDVFQK-FYSRMLAR--------RLVHSNS----------------SS
DDAETSMISKLK----------------EACGF---EYTSKLQRMFQ---DMQISKDLNT
GFKGHV-------------------------------------------------QASIE
GKNLDSTYSVLGT-------GFWPLTAPGT------------------------------
-----NFNPPEEIAQDCERFTRFYKH----------------------------------
---KHDGRKLTW-LWQLCKGDIKANYVRN-------------------------------
------------------------------------------------------------
----------AKMPYTFSVSVYQMAILLLFNEKLQ-----------------------NT
YEEIAQTTQLN-----SESLDPALLVCLKAK-----VLTCDSG-----------------
----------------------------------AKVGPGNTYSLNLDFK-------NKK
YRVNLN------------------------------VGMKSETKQEEA--ETNKTIEE--
-DRKLLLQSAIVRIMKAR--KKMKHQQLVSETINQIRS--------------RFVPKVAD
IKKCIEILLDKEYLERLEDD------ELGY--
>Podospora_anserina_XM_001907867.1| .
------------------------------------------------GDEDSELDTQLG
HALELFKFI-DGKDTFEA-FYKKDLGR--------RLLLGRS----------------AS
QDAERSMITKLK----------------GECGA---NFTHNLEQMFK---DQELSRDEMT
SYKTWL-----------------------------------------------AGTGKAT
KGGVDLTVKVLSH-------SAWPTYNDVK------------------------------
------VTLPKEVLEQTTSFETYYQA----------------------------------
---KHTGRKLTW-KHNMSHCIIKARFDRG-------------------------------
------------------------------------------------------------
-------------PKELSLSAQQGSVLMLFNDVPDDT--------------------PLS
YSQISQSTSLT-----GAELDRTLQSLACGKSR---VLSKAPKG----------------
----------------------------------RDVSPTDTFTVNRAFA-------DPK
FRVKIN------------------------------QIQLKETREENK--ETHEKVAR--
-DRQLETQAAIVRIMKSR--KTMGHAQLVAEVINQTKA--------------RGAVDPGE
IKANIEKLIDKDYIEREEGN-------YVYLA
>Pongo_abelii_CR858277.1 .
EQFA---RHIDQQIQGSR--------------IGGAQEMERLA----------QLQQCLQ
A-VLIFSGL-EIATTFEH-YYQHYMAD--------RLLGVVS-SWLEGAVLEQIGPCFPN
RLPQQ-MLQSLS----------------TSKEL---QRQFHVYQLQQL--DQELLKLEDT
EKKIQVGHGASGKEHKSEKEEEAG-------------AAAAVDVAEGEEEEEENEDLYYE
GAMPEVSVLVLSR-------HCWPVASICH------------------------------
-TLNPRTCLPSYLRGTLNRYSNFYNKSQSHPALE--------------------------
---RGSQRRLQW--TWLGWAELQ--FG---------------------------------
------------------------------------------------------------
-------------NQTLHVSTVQMWLLLYLNDLKA-----------------------VS
VESLLALSGLS-----ADMLNQAIGPLTSSRGP---LDLHEQKD----------------
------------------------------------IPGGVLKIRDGSKEP-----RSRW
DIVRLIP-------------------------------PQTYLQAEGE---EGRNLEK--
--RRNLLNCLIVRILKAHGDEGLHIDQLVCLVLEAWQKGPCPPRGLVSSLGKGSACSSTD
VLSCILHLLGKGTLRRHDDR----PQVLSYAV
>Pongo_abelii_NM_001132119.1| .
ELLA---IYCDMLLRKTP----------------LSKKLTSE-----------EIEAKLK
EVLLVLKYV-QNKDVFMR-YHKAHLTR--------RLILDIS----------------AD
SEIEENMVEWLR-----------------EVGMPA-DYVNKLARMFQ---DIKVSEDLNQ
AFKEMH------------------------------------------------KNNKLA
LPADSVNIKILNA-------GAWSRSSEKV------------------------------
-----FVSLPTELEDLIPEVEEFYKK----------------------------------
---NHSGRKLHW-HHLMSNGIITFKNEVG-------------------------------
------------------------------------------------------------
-------------QYDLEVTTFQLAVLFAWNQRPREK---------------------IS
FENLKLATELP-----DAELRRTLWSLVAFPKLKRQVLLYEPQVNS--------------
---------------------------------PKDFTEGTLFSVNQEFSLIKNAKVQKR
GKINLIG------------------------------RLQLTTERMRE--EENEGIVQ--
-LRILRTQEAIIQIMKMR--KKISNAQLQTELVEILKN--------------MFLPQKKM
IKEQIEWLIEHKYIRRDESD----INTFIYMA
>Populus_trichocarpa_NZ_AARH01003597.1| .
EFIS---LFVDDKLRKG------------------LKGVSEE-----------DVEIILD
KVMMLFRYL-QEKDVFEK-YYKQHLAK--------RLLSGKT----------------VS
DDAERSLIVKLK----------------TECGY---QFTSKLEGMFT---DMKTSQDTMQ
GFYASH---------------------------------------------------PEL
GDGPTLVVQVLTT-------GSWPTQPGVP------------------------------
------CNLPAEMSALCEKFRSYYLG----------------------------------
---THTGRRLSW-QTNMGTADIKATFGKGQ------------------------------
------------------------------------------------------------
-------------KHELNVSTYQMCVLMLFNNADR-----------------------LG
YKEIEQATEIP-----TADLKRCLQSMACVKGKN--VLRKEPMS----------------
----------------------------------KDIGEEDAFFVNDKFT-------SKF
YKVKIG----------------------------TVVAQ-KESEPEKQ--ETRQRVEE--
-DRKPQIEAAVVRIMKSR--RVLDHNNIITEVTKQLQS--------------RFLANPTE
IKKRIESLIERDFLERDSVD----RKLYRYLA
>Populus_trichocarpa_NZ_AARH01004320.1| .
EFIS---LFVDDKLRKG------------------LKGVSEE-----------DVEIILD
KVMMLFRYL-QEKDVFEK-YYKQHLAK--------RLLSGKT----------------VS
DDAERSLIVKLK----------------TECGY---QFTSKLEGMFT---DMKTSQDTMQ
GFYASH---------------------------------------------------LEL
GDARTLVVQVLTT-------GSWPTQPGVT------------------------------
------CNLPAEMSALCEKFRSYYLG----------------------------------
---THTGRRLSW-QTNMGTADVKATFGKGGQ-----------------------------
------------------------------------------------------------
-------------KHELNVSTYQMCVLMLFNNAER-----------------------LS
YKEIEQATEIP-----AADLKRCLQSMACVKGKN--VLRKEPMS----------------
----------------------------------KDIGEEDVFFVNDKFT-------SKF
YKVKIG----------------------------TVVAQ-KESEPEKQ--ETRQRVEE--
-DRKPQIEAAIVRIMKSR--RVLDHNNIITEVTKQLQS--------------RFLANPTE
IKKRIESLIERDFLERDSVD----RKLYRYLA
>Pyrenophora_tritici-repentis_XM_001935529.1| .
ELLA---KYTDTLLKRSN-----------------AKMSEED-----------DMEKLLT
QIMTVFKYI-EDKDVFQK-FYSRMLAK--------RLVQTTS----------------AS
DDAETSMISKLK----------------EACGF---EYTNKLQRMFQ---DMQISKDLNT
AFKEWQ---------------------------------------------SNNLDESDL
KTNVDASYHILGT-------GFWPLNPPTT------------------------------
-----PFTPPQLIVQTYDRFSRFYNH----------------------------------
---KHQGRKLTW-LWQLCKGEVKANYCKVAN-----------------------------
------------------------------------------------------------
----------LKTSPTFQVSTYQMAIMLLFNDSDT-----------------------VT
YDEIAEATKLN-----KETLDPSLGVFIKAK-----VLLLQPEN----------------
----------------------------------AKHESGTTYKLNTGFK-------TKK
VKMNLN------------------------------IGIKSEQKAEAE--DTHKTIEE--
-DRKLLIQSAIVRIMKSR--KKMKHQQLVSETIQQIKN--------------RFMPRVPD
IKKCIDILLEKEYLERLEAD------ELGY--
>Pyrenophora_tritici-repentis_XM_001935799.1| .
---------------------------------------------------DTEVNGQLD
QVLDLFRFL-HGKAVFEA-FYKKDLAR--------RLLMGRS----------------AS
ADAERSMLSRLK----------------IECGA---GFTANLEQMFR---DIELSREEMS
SYKNIS-------------------------------------------------EERNE
KLGLDLNVNVLSA-------SAWPTYPTVP------------------------------
------VILPPQIQTAISKFEAHYKI----------------------------------
---KHSGRKLEF-KHALAHCQLKAKFPKG-------------------------------
------------------------------------------------------------
-------------LKELVVSSFQAIVLLLFNGREDDE--------------------HID
YDYLKQATGLP----ATAELNRTLQSLACAKVR---PLTKHPKG----------------
----------------------------------REINETDTFTLNTSFT-------DPK
YRIKVN------------------------------TVQLKETAAENK--ETHERVAA--
-DRNYETQAAIVRILKAR--KRISHAELVSETIKATKN--------------RGTLEVSG
IKRNIDRLIEKEFLEREDDG------LYAYIA
>Pyrenophora_tritici-repentis_XM_001941882.1| .
EYIS---LFIDENMKKG------------------IKGKTET-----------EIDAVLE
KAIVLLRYV-QDKDLLQR-YYKKHLCR--------RLLMNKS----------------IS
NEVEKQMISKMK----------------IELGN---NFTLKLEAMFK---DMTLSEEFTA
GYKKHV-----------------------------------------------EGLGEKD
PNRIELSINVLTS-------GTWPLETMGG-------------------------VAAGK
EDKRPECIYPAAVEKLKSGFKNFYDK----------------------------------
---RHTGRQLRW-LANMGSADIKAVFPKVPQKDGSFK-----------------------
------------------------------------------------------------
-----------ERRHDLNVSTYGMIILLLFNDVGEGEH--------------------LT
FEEIQARTKIP-----PTDLIRNLQSLAVAPKTR--ILIKEPMS----------------
----------------------------------KDVKPSDRFFFNEGFQ-------GKF
IKIKVG--------------------------VVS-GGNKVESDRERR--ETEKKNDD--
-SRCFCIEAAIVRIMKQR--KQLSHQQLMSETITQLAG--------------QFKPEVAM
VKKRIESLLEREYIERIERTETEQTDSYRYLA
>Rattus_norvegicus_NW_047813.2 .
EQFA---RHIDQRIQGSR--------------MGGARGMEMLA----------QLQRCLE
S-VLILSPL-EIATTFEH-YYQHYMAD--------RLLSVGS-SWLEGAVLEQIGPCFPG
RLPQQ-MLQTLN----------------ISEEL---QRRFHVYQLQQL--DQELLKLEDT
EKKIQEEEEGKKEE-------------------------GEEEEGEGEEELEEEEERYYE
GTMPEVCVLVLSP-------RFWPVASVCH------------------------------
-MLNPTTCLPSYLRGTINHYSNFYSKSQSHSGLE--------------------------
---KESPRQLQW--TWQGRAEVQ--FG---------------------------------
------------------------------------------------------------
-------------DQILHVSTVQMWLLLHLNHLKA-----------------------VS
VESLQALSELP-----PEVLNKAIGPLTSSRGP---LDLQEQKN----------------
------------------------------------IPGGVLKIRDDSEEP-----RPRR
GNVWLIP-------------------------------PQTYLKAEDE---EGRNLEK--
--RRNLLNCLVVRILKAHGDEGLHIDQLVHLVLEAWEKGPCPPRGLVSSLGRGAACRSSD
VLSCILHLLGKGTLRRHDDR----PQMLFYAV
>Rattus_norvegicus_XM_236927.4 .
EQFA---RHIDQQIQGGL--------------LGGAAGVEMLG----------RLQRHLE
P-IMVLSGL-ELATTFEH-FYQYYMAD--------RLLSLGS-SWLEGAVLEQIGLCFPN
RLPQL-MLQSLR----------------TSEEL---QRGFLLFQLQQL--DRQLLEQGEQ
EEWKLERLE------------------------------------EEDRGQETGRELLTE
DPGPAISVLVLSP-------RCWPVSPLCY------------------------------
-LHQPRKHLPTEFCDALDGFSSFYSHSQHYPVLD--------------------------
---MGPHRRLQW--TWLGRAELQ--FG---------------------------------
------------------------------------------------------------
-------------DQTLHVSTVQMWLLLNFNQTEE-----------------------VS
VEILLRNSGLS-----PELLHQALLPLTSDSGP---LTLEEAQD----------------
-----------------------------------FPQGGVLRLREPRSQ-------THE
EVLWLIP-------------------------------PQTYLSVEKD---EGRTLEQ--
--KRNLLSCLLVRILKAHGEKGLHIDQLVCLVLEAWQKGPNPPGRLGRSAAVGVACSSTD
VLSCILHLLGQGYVERRDDR----PQVLMYAT
>Rhizopus_oryzae_AACW02000083.1| .
ELLA---RFCDQLLKKS------------------AKNPEED-----------ELEDVLN
NVMTVFKYV-EDKDVFQK-FYSKMLAK--------RLVNGTS----------------AS
DDAEGSMISKLK----------------EACGF---EYTSKLQRMLT---DMSLSKELNE
EFKSVA----------------------------QNSSETPNSSGKRKKMYKACMKYLPS
CILADFNILVLSA-------GSWPLSAPST------------------------------
-----SFNLPDDVVQMYDKFQQFYQT----------------------------------
---KHIGRKLNW-LFQLSKAELKTHYLKS-------------------------------
------------------------------------------------------------
----------SKVSYTFMVSAYQMGILLQYNNADS-----------------------YT
YEELQKSTGLA-----SEALNPALGILVKAK-----VLLLRDGT----------------
----------------------------------NVGDAGSRYVLNQDFK-------SKK
VRINLN------------------------------MQMKMEQKAETD--ETHKNIEE--
-DRMFVMQAAIVRIMKTR--KVMKHVVLIDEVITQLQS--------------RFKPRVPA
IKKCIDVLLEKEYIERVENQ----KDMYSYVA
>Rhizopus_oryzae_AACW02000087.1| .
----------------------------------------EY-----------EIEDTLD
KTIMIFRYL-KNKDMFVR-FYKQHLGK--------RLLLNKS----------------VS
DDAERGILSKLK----------------RECGC---QFTNKLEGMFK---DMKLSVDMNS
QFKDYL-------------------------------------------------STTNQ
KFPFEFYVTTLTS-------TFWPFPSTPQ------------------------------
-----VCVLPPMLLKARDSFENFYLN----------------------------------
---RHSGRRLTW-QPQMGTADVRGHFSKS-------------------------------
------------------------------------------------------------
-------------SHSLNVSTYAMTVLLLFNQHDT-----------------------LS
FKEIKAMTRIA-----DADLKRVFYSLACAKYK---ILLKSSTEN---------------
----------------------------------REVRDSDSFSFNSNFT-------CHL
ARIKIQ----------------------------AGVSK-VETDKN-----TRDKVDE--
-ERKYQIEAAIVRVMKDR--KKVEHNLLIVEVTRQLSF--------------KFIPDPLM
IKKRIEALIDREYLKRSTKD----RCIYQYLA
>Ricinus_communis_AASG02000361.1| .
EFIS---LFVDDKLRKG------------------LKGVSEE-----------DVEIILD
KVMMLFRYL-QEKDVFEK-YYKQHLAK--------RLLSGKT----------------VS
DDAERSLIVKLK----------------TECGY---QFTSKLEGMFT---DMKTSQDTIQ
GFYASH---------------------------------------------------PEL
GDGPTLVVQVLTT-------GSWPTQPSVT------------------------------
------CNLPAEMSALCEKFRSYYLG----------------------------------
---THTGRRLSW-QTNMGTADIKATFGRGQ------------------------------
------------------------------------------------------------
-------------KHELNVSTYQMCVLMLFNNADR-----------------------LS
YKEIEQATEIP-----ASDLKRCLQSMACVKGKN--VLRKEPMS----------------
----------------------------------KDIGEEDAFFVNDKFT-------SKF
YKVKIG----------------------------TVVAQ-KESEPEKQ--ETRQRVEE--
-DRKPQIEAAIVRIMKSR--RVLDHNNIITEVTKQLQS--------------RFLANPTE
IKKRIESLIERDFLERDSVD----RKLYRYLA
>Saccharomyces_bayanus_AACG02000074.1| .
EYIS---TYVDYCMKQTN-----------------DNGAEVV-----------KIKEDLL
DSTKLIELL-SEKDIFES-TYKKQLSR--------RLLQQKS-----------------V
LEIEKWMVQMIK----------------NVLGT---FFTLKLEIMLR---DISLSSRILQ
AFKASS---------------------------------------------------TSS
IEYMNFVPEVLTR-------TSWPFQSTNP------------------------------
--IDDSITLPPRMSQILMGFNEYYSL----------------------------------
---KYKERILKW-AHHLSVIEIGCQFNNG-------------------------------
------------------------------------------------------------
-------------YYEISFSVYAGAIFLLFENYEE-----------------------LT
LEEIHELTHIP-----EEDVKSLVMSMSTVPKCR--ILKRSSNT----------------
--------------------------------------GDTKFSVNYFFSAP-----NRK
VKVPII----------------------------TGPASSHKSDNSTS--QSLVDTYE--
NENIMEVNATIVRIMKTE--GKLSHQQLLQRTTKHMER--------------RFHLTSST
FKRSLQLLLEKEYIQRDADD----TSCYHYL-
>Saccharomyces_bayanus_AACG02000171.1| .
EMLA---KYSDMLLKKA------------------TKPEVAS-----------DM--SDE
DIITIFKYL-TDKDAFET-HYRRLFAK--------RLIHGTS----------------TS
AEDEESIIQRLQ----------------AANSM---EYTGKITKMFQ---DIRLSKILEE
DFAITL----------------------------------------------KNEPDYSK
SRYPDLQPFVLAE-------NMWPFSYQEV------------------------------
-----EFKLPKELVPSHEKLKDSYSQ----------------------------------
---KHNGRVLKW-LWPLCRGEIRADIGKPGR-----------------------------
------------------------------------------------------------
------------VPFNFTVTLFQMAILLLYNDADT-----------------------LT
LENIQDGTSLS-----IQHIAAAMIPFIKFK-----LVQQVPPG----------------
--------------------------------LDALVKPETQFKISRPYK-------ALK
TNINFASGVKNDILQTLSGG----------GHDNHGNKLGNKRLTEDE--RIEKELNT--
-ERQIFLEACIVRIMKAK--RNLPHTTLVNECIAQSHQ--------------RFNAKVSM
IKRAIDSLIQKGYLQRGDDG-----ESYAYLA
>Saccharomyces_bayanus_AACG02000201.1| .
--------------------------------NFFERSIFRKT----------ILQSDQD
S-EFVKDILPVYKDCLME-LFKQ------------RIITNVS------------------
--QEDEMLYRDQ----------------YQPYLS--QFFQPVELMA----DLKIKYASFL
SFYENI-------------------------------------------EVAVKFGKKYN
EDDHSSFFPLIFDR------ERIPKIFQQS-----------------------------N
DELEKNFILPQEMDSTWNEFLSSFHQDNKLED----------------------------
---SDASKKELYPMWNLHHCDVESPYIIPQGG----------------------------
------------------------------------------------------------
-------------HLVFELTLFQTCVLTLFNDSNR-----------------------LT
FQSISERTKLG-----YKDLMLILKSFLNYK-----IVTRDSEN----------------
-----------------------------------SYKINENFQPDLRKVK------NGK
LRVVLPR------------------------NASMQSSNTTNGKSSSA--HHEGSNSQ--
-WTQELLKACITRSVKGEK-EGLGYDRLFETVKQQIKG-----------------FSVGE
FKDALAKLLRDKFITKDEST-----ETYKY--
>Saccharomyces_castellii_AACF01000022.1| .
EMLA---KYSDQLLKKS------------------SKSELVN-----------DM--SVD
DIMTIFKFL-TDKDAFES-HYRRLFAK--------RLIHGTS----------------TS
DEDEEAIIQRLQ----------------SENSM---EYTGKITKMFQ---DVRLSKILED
DFDVIL----------------------------------------------KKAQANKN
YKLPALQPFILAE-------NMWPFSYQEV------------------------------
-----DFKLPIELQESHMKLEQVYTE----------------------------------
---KHNGRILKW-LWPLCRGELIADIGKPGR-----------------------------
------------------------------------------------------------
------------VPFQFTVTLFQMAILLLFNDSDV-----------------------LT
LETIQEGTSLS-----IQNIAAAMVPFIKFK-----LIQQTPPG----------------
--------------------------------LEALMKPDTEFKLARPYK-------ALK
TNINFAGGVKNDILNGLISA-----------DGNSQRASGGADLTESE--KVEKELGA--
-ERQIFLEACIVRIMKAK--RKLPHTMLVNECIAQSHQ--------------RFNAKVSM
IKRAIDSLIQKGYLQRCDDG-----ESYTYLA
>Saccharomyces_castellii_AACF01000051.1| .
EFIC---FYLDSRLKWT------------------QQKKEIQ-----------SAKEDLE
RCVKLFKLL-SDKDLFEA-FYRQQLSR--------RLLHQRS-----------------S
IDIERWLIKRIK----------------EEMGV---FFTSKLEGMLR---DIATSNDLSN
NFKNAY---------------------------------------------------ADD
IGNIEYIPQILTI-------TSWPFSNSPA------------------------------
--LEEDIIFPSQLQQLKLDFEALYSK----------------------------------
---KYNQRSLKW-DYQLSLVEIGYQFEKS-------------------------------
------------------------------------------------------------
-------------YHELSMSVYGALILLLFEDRSS-----------------------LT
TEMIEDLTHIP-----KQELHNQLLHMASSPKGN--ILNKLPAS----------------
----------------------------------SAISPLDIFSINESFSVP-----TRK
YKVLTG--------------------------PSMNIPSSSSSRTEPH--NVIDNVEK--
-DRIAECNAAIVRIMKQN--KEMGFEELYKDAEASTAK--------------RFALTDRI
FKKSVKSLLDKEYLRKEISD----SHILHYI-
>Saccharomyces_cerevisiae_CUL8 .
--------------------------------NFFERSIFRKT----------ILQSDQN
S-SFIKDILPVYKDSLME-LFKQ------------RIITNVS------------------
--QEDEMRYRDQ----------------YQPYLS--QFFQPVEVMA----DLRIKYASFL
SFYENI-------------------------------------------EAAVKFGKTYN
ENNSKSFFPLIFDR------ERIPKVFQQS------------------------------
NEVKKNFVLPQEMDDTWNQFLRNYHEQNKVED----------------------------
---SDASKKELYPMWNLHHCEVESPYIIQDG-----------------------------
------------------------------------------------------------
------------TNLIFELTLFQTCVLTLFNESDH-----------------------LT
LQVISEQTKLA-----YKDLALVLKSFCNYK-----ILTRDIDN----------------
-----------------------------------TYSINESFKPDMKKVK------NGK
LRVVLPR------------------------TASLQSSNTGGERTSSA--HHEGSNSQ--
-WTQELLKACITRSVKSER-NGLDYDHLFETVKQQIKG-----------------FSVGE
FKDALAKLLRDKFITRDEST-----ATYKY--
>Saccharomyces_cerevisiae_NC_001139.8_CUL3| .
EYLS---TYVDHCMKRTK-----------------EKDAEIV-----------KIKQDLL
DSTKLIGLL-TEKDIFEK-IYKKQLSR--------RLLQQRS-----------------L
VEIEKWMVQMIK----------------KVLGT---FFTSKLEIMLR---DISLSSEMYQ
AFQHST---------------------------------------------------INS
IEYLSFAPQVLTR-------TSWPFQSTNP------------------------------
--IDEGISLPPRMSQILAGFEGYYSL----------------------------------
---KYKERVLKW-AHHLSVIEIGCQFNSG-------------------------------
------------------------------------------------------------
-------------YYEISFSVYAGVIFLLFEDYEE-----------------------LT
LGEIYELTHIP-----IDDVKSLVMSMSTIPRCK--ILKKSSSS----------------
--------------------------------------GNMKFSVNYFFSSP-----NRK
VKVPVI----------------------------ACPLPSQKSDNLAT--ASSVDTYD--
NEIVMELSAIIVRIMKTE--GKLSHQQLLERTTKRTQS--------------RLSLTPSI
LKRSIQLLIEKEYIQRNADD----PSYYHYLS
>Saccharomyces_cerevisiae_YDL132w_Z74180.1 .
EMLA---KYSDILLKKA------------------TKPEVAS-----------DM--SDE
DIITIFKYL-TDKDAFET-HYRRLFAK--------RLIHGTS----------------TS
AEDEENIIQRLQ----------------AANSM---EYTGKITKMFQ---DIRLSKILED
DFAVAL----------------------------------------------KNEPDYSK
AKYPDLQPFVLAE-------NMWPFSYQEV------------------------------
-----EFKLPKELVPSHEKLKESYSQ----------------------------------
---KHNGRILKW-LWPLCRGELKADIGKPGR-----------------------------
------------------------------------------------------------
------------MPFNFTVTLFQMAILLLYNDADV-----------------------LT
LENIQEGTSLT-----IQHIAAAMVPFIKFK-----LIQQVPPG----------------
--------------------------------LDALVKPETQFKLSRPYK-------ALK
TNINFASGVKNDILQSLSGG----------GHDNHGNKLGNKRLTEDE--RIEKELNT--
-ERQIFLEACIVRIMKAK--RNLPHTTLVNECIAQSHQ--------------RFNAKVSM
VKRAIDSLIQKGYLQRGDDG-----ESYAYLA
>Saccharomyces_kluyveri_AACE03000002.1| .
EMLA---KYSDQLLKKS------------------NKATET------------TSNMSID
DIMTAFKFL-TDKDAFES-HYRRLFAK--------RLIHGTS----------------TS
DEDEEAVIQRLQ----------------SENSM---EYTGKITKMFQ---DIRLSKQLER
DFENTV----------------------------------------------KADPAYSK
SKYADFQPFVLAE-------TMWPFSYQEV------------------------------
-----DFKLPQELVPTHEGLEKLYTS----------------------------------
---KHNGRVLKW-LWPLCRGELKANIGKPGK-----------------------------
------------------------------------------------------------
------------PPFQFTVTLFQMAILLLFNDVST-----------------------LT
MEQIQEATELS-----TPSIASSMVPFIKSK-----LMQQSPPG----------------
--------------------------------LEALMKPETEFKLANPYK-------ALK
TKINLASGVKGDVLSGIGNN-----------------AGK-GELTESQ--KIEKELNA--
-ERQIFLEACIVRIMKAK--RKLPHATLVNECIAQSHQ--------------RFNAKVSL
IKRAIDSLISKEYLQRCDDG-----ESYEYLA
>Saccharomyces_kluyveri_AACE03000008.1| .
EYLT---QYIDSSLRGK--------------------QKVDA-----------ALENSLG
YCISLFRLI-KDKDVFEK-FYKQQLSK--------RLLQQRS-----------------S
LEIERMVITKMK----------------QEVGV---SFTSKLEGMFR---DITISQDYND
KFAPLN------------------------------------------------------
QHRLEYNPKVLTP-------TCWPFQNTNV------------------------------
---SQDIVLPSNLERLKLDFENFYMK----------------------------------
---SHSGRTLRW-AYHLGSMEIGFQFGKT-------------------------------
------------------------------------------------------------
-------------YHDLNMSVYAAIIFLLFEDHTE-----------------------LT
MQEINDLTHIP-----EQELVRQLLSISVAPKTR--ILKKRPMS----------------
----------------------------------KNINVTDRFSINYSFTAP-----STK
VKVLTV------------------------LTKPEIASSIGGDDSEKK--QVMDEISE--
-SRKQSANAAMVRIMKGD--KTLDHQHLIEKTTEILKD--------------KFRVTNTL
AKQSLEYLLEKEYIQRDSDN----PMLYHYLS
>Saccharomyces_kudriavzevii_AACI02000061.1| .
EYIS---TYVDYCMKRAN-----------------EDGLEIV-----------EIKQDLL
ESTEIIEML-SEKDIFEK-KYKKQLSR--------RLLQRKS-----------------N
IEIERWMVRMIK----------------NALGT---FFTSKLEIMLR---DVCLSFEILQ
AFRDSR---------------------------------------------------TNS
IEYLNFVPQVLTR-------TSWPFQSTNP------------------------------
--IDDSISLPPRMSQILASFEEYYSS----------------------------------
---KYEERMLKW-AHHLSVIEIGCQFNNG-------------------------------
------------------------------------------------------------
-------------YYEISFSVYAGAIFLLFEDYEE-----------------------LT
LEEIHELTHIP-----KEDVKFLVTSMSTMPKCK--ILKKSSDS----------------
--------------------------------------GNIKFSVNYFFSSS-----NRK
VKVPVI----------------------------AGPISSHKSDNFAR--QTLVDTDE--
NEKCMEINATIVRIMKEE--GRFSHQQLLEETMRQTRS--------------RFDLTPSV
FRRSIQLLLEKEYIQRDADD----ASYY----
>Saccharomyces_kudriavzevii_AACI02000082.1| .
EMLA---KYSDMLLKKA------------------TKPEVAS-----------DM--SDE
DIITIFKYL-TDKDAFET-HYRRLFAK--------RLIHGTS----------------TS
AEDEENIIQRLQ----------------AANSM---EYTGKITKMFQ---DIRLSKILEE
DFAVNL----------------------------------------------RNEPDYSK
SKYPDLQPFVLAE-------NMWPFSYQEV------------------------------
-----EFKLPKELASSHEKLKESYSQ----------------------------------
---KHNGRVLKW-LWPLCRGELKADIGKPGR-----------------------------
------------------------------------------------------------
------------APFNFTVTLFQMAILLLYNDADV-----------------------LT
LESIQESTNLN-----IQHIAAAMIPFIKFK-----LIQQVPPG----------------
--------------------------------LDALVKSETQFKISRPYK-------ALK
TNINFASGVKNDILQSLSGG----------GHDNHGSKLGNKRLTEDE--RIEKELNT--
-ERQIFLEACIVRIMKAK--RNLPHTTLVNECIAQSHQ--------------RFNAKVSM
IKRAIDSLIQKGYLQRGDDG-----ESYAYLA
>Saccharomyces_mikatae_AABZ01000006.1| .
EYFS---TYVDYCMKRAK-----------------DNDVEMV-----------TIKQDLL
DSTRLIKLL-SKKDTFEK-TYRKQLSR--------RLLQQRS-----------------V
VEIEKWTVQMIK----------------KVLGA---FFTSKLEIMLR---DVSLSSEILQ
GFKDSM---------------------------------------------------TNS
IEYLSFVPQVLTR-------ISWPFQSFNP------------------------------
--IDEIVSLPPRMSQVLAGFEGHYSS----------------------------------
---RYKERVLKW-AHHLSVIEIGCQFNTG-------------------------------
------------------------------------------------------------
-------------YYEISFSVYAGAIFLLFEDYEE-----------------------LT
LKEIYELTHIP-----EEYVKSLVISMSTVPRCK--ILKKSSNS----------------
--------------------------------------GSTKFSVNYFFSSS-----NRK
VKVPVI----------------------------AGPVLSHKSENLAN--HNLVDTYE--
NEIIMVLSATIVRVMKTE--GRLSHQRLLEIVTKQTLP--------------LFDVTPSI
FKRGIQLLLEKEYIQRDADD----TSYYHYLS
>Saccharomyces_mikatae_AABZ01000126.1| .
--------------------------------NFFERSIFRKT----------ILQSDQN
S-PFIKDILPVYKDGLIE-LFKE------------RIVTNVS------------------
--REDEIQYRDQ----------------YQPYKS--QFFQATEVMA----DLRIKYASFL
SFYENI-------------------------------------------EAAVKFGKEYN
ENNNNLFFPLIFDR------ERIPKGFQQP-----------------------------N
NELKNNFILPQEMDDAWNKFLCNYHK-NKVEN----------------------------
---SDTSMKELCPMWNLHHCEVESTYVIPDG-----------------------------
------------------------------------------------------------
------------CSLTFELTLFQTCVLILFNECDH-----------------------LT
LQVIAERTNLA-----HKDLLPILKSFLNYK-----ILIKDNNN----------------
-----------------------------------TYCINENFKPDLKKVK------NGK
LRVVLPR------------------------NTSMQSSNTGDSRSSSA--HHEGSNYQ--
-WTQELLRACITRSIKSER-DGLSYDHLFETVKRQIKG-----------------FSVGE
FKDALAELLRDKFITKDEST-----DTYKY--
>Saccharomyces_mikatae_AACH01000135.1| .
EMLA---KYSDILLKKA------------------TKPEVTS-----------DM--SDE
DIITIFKYL-TDKDAFET-HYRRLFAK--------RLIHGTS----------------TS
AEDEENIIQRLQ----------------AANSM---EYTGKITKMFQ---DIRLSKILEE
DFAVTL----------------------------------------------KNEPDYSK
SRYPDLQPFVLAE-------NMWPFSYQEV------------------------------
-----EFKLPKELVPSHEKLKESYSQ----------------------------------
---KHNGRILKW-LWPLCRGELKADIGKPGR-----------------------------
------------------------------------------------------------
------------VPFNFTVTLFQMAILLLYNDADI-----------------------LS
LENIQEGTNLS-----IQHIAAAMIPFIKFK-----LIQQVPPG----------------
--------------------------------LDALVKSETHFKISRPYK-------ALK
TNINFASGVKNDILQSLSGG----------GHDNHSSKLGNKRLTEDE--RIEKELNT--
-ERQIFLEACIVRIMKAK--RNLPHTTLVNECIAQSHQ--------------RFNAKVSM
VKRAIDSLIQKGYLQRGDDG-----ESYAYLA
>Saccharomyces_paradoxus_AABY01000070.1| .
--------------------------------NFFERSIFRKT----------ILQSDQN
S-PFIKDILPIYKDSLME-LFKE------------RIITNVS------------------
--QEDEMRYRDQ----------------YQPYLS--QFFQPVEVIA----DLRIKYASFL
SFYENI-------------------------------------------EAAVKFGKKYN
ENNNNSFFPLIFDR------ERIPKVFQQS------------------------------
NEVKKNFILPQEMDDTWNKFLCKYHQENKVQD----------------------------
---SDASKKELYPMWNLHHCEVESPFITPDG-----------------------------
------------------------------------------------------------
------------TNLIFELTLFQTCVLVLFNESDH-----------------------LT
LQIISERTKLA-----YKDLTLILKSFLNYK-----ILTRDIDN----------------
-----------------------------------LYSMNESFKPDMRKVK------NGK
LRVVLPR------------------------NASLQNSNASSARSSSA--HHEGSNSQ--
-WTQELLKACITRSVKSES-NGLDYEHLFETVKQQIKG-----------------FSVGE
FKDALAKLLRDKFITKDEST-----GTYKY--
>Saccharomyces_paradoxus_AABY01000121.1| .
EMLA---KYSDILLKKA------------------TKPEVAS-----------DM--SDE
DIITIFKYL-TDKDAFET-HYRRLFAK--------RLIHGTS----------------TS
AEDEENIIQRLQ----------------AANSM---EYTGKITKMFQ---DIRLSKILEE
DFAVAL----------------------------------------------KNEPDYSK
SKYPDLQPFVLAE-------NMWPFSYQEV------------------------------
-----EFKLPKELTPSHEKLKESYSQ----------------------------------
---KHNGRILKW-LWPLCRGELKADIGKPGR-----------------------------
------------------------------------------------------------
------------MPFNFTVTLFQMAILLLYNDADV-----------------------LT
LENIQEGTNLS-----IQHIAAAMVPFIKFK-----LIQQVPPG----------------
--------------------------------LDALVKPETQFKLSRPYK-------ALK
TNINFASGVKNDILQSLSGG----------GHDNHGNKVGNKRLTEDE--RIEKELNT--
-ERQIFLEACIVRIMKAK--RNLPHTTLVNECIAQSHQ--------------RFNAKVSM
VKRAIDSLIQKGYLQRGDDG-----ESYAYLA
>Saccharomyces_paradoxus_AABY01000163.1| .
EYFS---TYVDYCMKRAK-----------------ENDAEVV-----------KIKQELL
DSTKLIGLL-TEKDIFEK-TYKKQLSR--------RLLQQRS-----------------L
VEIEKWMVQMIK----------------KVLGT---FFTSKMEIMLR---DISLSSEIFQ
AFKNST---------------------------------------------------ANS
IEYLSFVPQVLTR-------TSWPFQSTNP------------------------------
--IDETISLPPRMSQILAAFEGYYSS----------------------------------
---KYKERVLKW-AHHLSVIEIGCQFNSG-------------------------------
------------------------------------------------------------
-------------YYEISFSVYAGVIFLLFEDYEE-----------------------LT
LGEIYELTHIP-----EGDVNSLVLSMSTIPRCK--ILKKSSNS----------------
--------------------------------------GIIKFSVNYFFSSP-----NRK
VKVPVI----------------------------AGPILSHKSDNLAT--PSSVDTYD--
NEIIMELNATIVRIMKTE--GKLNHQQLLERATKQSRP--------------RFSLTPSL
FKRSIQLLVEKEYIQRDADD----ASYYHYLS
>Schizosaccharomyces_japonicus_XM_002172756.1| .
ELLA---KYIDHLMRST------------------KSVVGNN-----------TFDNVCA
ELLDIFRYL-PNKDVFEA-FYKRDVAK--------RLLLNKS----------------AN
TDNERKLLEMLK----------------EKCGS---TFTHSLEGMFK---DVDFSKDFSK
SFKESK---------------------------------------------------FGR
SLHYDLFVNVLSL-------AYWPTYPDTT------------------------------
------ITLPPELETDLDIFKNFYLS----------------------------------
---QQTARRLAW-RPALCYCLLKAEFPSG-------------------------------
------------------------------------------------------------
-------------SKELSVSLFQACVLLLFNDVGDEG---------------------LS
YVDIQKRTQLN-----DNDLTRTLQSLCCAHVRP--LLMQPKS-----------------
----------------------------------RRITKEHRFFYNQHFT-------NPH
FRIKIN------------------------------QIQLRESKEEKA--SVQEEVVR--
-DRQFELQACVVRLMKAN--KTMTYNQLVRQTMDYLQI--------------RGKPDLSE
VKKGIEKLIEKEYIERTDDT------NLAYV-
>Schizosaccharomyces_japonicus_XM_002173761.1| .
ELLA---RYTDAVLRRN------------------SKTGDTE-----------DIEQVLS
SVMIVFRYV-EDKDVFQK-FYAKFLAK--------RLVNGTS----------------TS
EDSESSMLSKLK----------------EACGF---EYTNKLQRMIQ---DIGLSSDLTD
AFHAQQ---------------------------------------------------PSK
LSPIDFNILVLST-------SSWPLSSSST------------------------------
-----TFRLPNELAELHDAFQNFYQN----------------------------------
---KHSGRKLNW-LMHLSKGEMKAKFGDS-------------------------------
------------------------------------------------------------
----------SSTTYILQVSTYQMGVLLLYNAADS-----------------------YT
FAELQQNTELS-----ATYLSGILRIFLRAK-----ILVQQGNN----------------
----------------------------------KLDDPSTVFALNRQFR-------SRR
IRLPLN------------------------------LPIKTEQKQESA--ETQKTIKE--
-DRKLLLQSAIVRIMKAR--KTLKHVVLVKETIDQIKS--------------RFKPEVAD
IKRCIDILIEKEYLERQGRD------EYVY--
>Schizosaccharomyces_japonicus_XM_002175411.1| .
EYIS---LFIDDYLKKG------------------LRGQSEA-----------EVEQMLQ
KSVTLFRFV-SEKDVFEK-YYKIHLAK--------RLLNNRL----------------SS
EDVELELISRLK----------------LEAGN---VFTSKMEGMLT---DMRLSQDANK
EYKDYL-------------------------------------------------TENNI
SSAFDLNVSVLAS-------SFWPVEMQPE------------------------------
---KLKCNFPQELEEAKDVFTSFYLS----------------------------------
---KHSGRQLAW-YPTMGTADVRVAFKNR-------------------------------
------------------------------------------------------------
-------------KHDLNVSTVALMILLHFEDVEATEP--------------------IL
YETLRDRIQIE-----ESDLKRNLQSLACAKYK---ILLKEPKG----------------
----------------------------------RNINPGDKFYFNDAFT-------SNL
ARIKIA----------------------------TVASARVENDHERK--ETLEKIDE--
-SRKHQVEACIVRVMKDR--KTLDHNQLIAEVSRQLST--------------RFMPNPMM
IKRRIEALIEREYLQRNADN----SRVYEYLA
>Schizosaccharomyces_octosporus_2_ABHY02000001.1| .
--------YIDYLLRHG------------------EQVTNGT-----------PLQQIFE
TLLDIFRYV-ASKDVFEA-FYKRDIAK--------RLLLNKS----------------AS
SQNERMLLEMLK----------------KTCGS---QFTHALEGMFK---DINLSKEFSS
SFQQSK---------------------------------------------------LSK
NLHRDLYVNVLSQ-------AYWPAYPEGH------------------------------
------VRLPEDMQEDLQQFEKFYLA----------------------------------
---KQTSKRIRW-LPSLGHCLVKARFPLG-------------------------------
------------------------------------------------------------
-------------NKELSISLFQACVLLEFNKCAPGE--------------------GLT
YRDLQKTTELT-----DADLTRTLQSLSCVRVRP--LVMVPKG-----------------
----------------------------------KVPKPDTMFYVNEKFT-------DKL
YRIKIN------------------------------QIYLKDERQESE--EVQEQVLQ--
-DRQFELQAAVVRIMKQN--ERVSHDELVQKTIEVCKN--------------RGIPEISD
IKSTIEKLLNKEYLERQDGE-------YVYV-
>Schizosaccharomyces_octosporus_ABHY02000001.1| .
ELLA---KYSDSVLRKN------------------SKTVEVD-----------DIENILT
SIIIIFRYV-EDKDVFQN-FYTKLLAK--------RLVNGMS----------------NS
QDAEAGMLSKLK----------------EVCGF---EYTSKLQRMFQ---DISLSQELTE
SFHQLP---------------------------------------------------EMQ
KSPIDFYAMVLGT-------SFWPLTASSS------------------------------
-----NFHIPSELKSLYERFEGYYNT----------------------------------
---CHNGRKLSW-LFHLSKGEIKARINPN-------------------------------
------------------------------------------------------------
----------SSTTYVFQVSTFQMAVLLLYNQRTS-----------------------YK
YDELLELTGLN-----QDILTGILNIFLRAK-----VLLLEEGK----------------
----------------------------------NLGELDSVYTLNMNFK-------MKK
IRVQLN------------------------------LPIKSEQKQEVV--ETQKTIEE--
-DRKLLLQSAIVRIMKAR--RTLKHVVLVKETIDQIKS--------------RFAPQVSD
IKRCIDMLIEKEYLERQGRD------EYVY--
>Schizosaccharomyces_pombe_NM_001018350.1_cul3| .
EYIS---LFIDDNLKKD------------------ARKAIEG-----------SIEATLQ
NSVTLFRFI-SEKDVFEK-YYKTHLAK--------RLLNNRS----------------IS
SDAELGMISRLK----------------QEAGN---VFTQKLEGMFN---DMNLSQELLQ
EYKHNS-------------------------------------------------ALQSA
KPALDLNVSILAS-------TFWPIDLSPH------------------------------
---KIKCNFPKVLLAQIDQFTDFYLS----------------------------------
---KHTGRKLLW-YPSMGSADVRVNFKDR-------------------------------
------------------------------------------------------------
-------------KYDLNVSTIASVILLLFQDLKENQC--------------------LI
FEEILEKTNIE-----VGDLKRNLQSLACAKYK---ILLKDPKG----------------
----------------------------------REVNAGDKFYFNENFV-------SNL
ARIKIS----------------------------TVAQTRVEDDSERK--RTLEKVDE--
-SRKHQADACIVRVMKDR--KVCEHNQLMAEVTRQLNP--------------RFHPSPMM
IKRRIEALIEREYLQRQADN----GRIYEYLA
>Schizosaccharomyces_pombe_NM_001019682.1 .
ELLA---KYADSILRKS------------------NKNVDID-----------DVEDCLS
SIIIIFRYV-EDKDVFQN-FYTKLLAK--------RLVNGTS----------------NS
QDAESSMLSKLK----------------EVCGF---EYTSKLQRMFQ---DISLSQEITE
AFWQLP---------------------------------------------------QSR
AGNIDFSALVLGT-------SFWPLSPNNV------------------------------
-----NFHLPEELVPLYEGFQNYYYS----------------------------------
---CHNGRKLSW-LFHLSKGEIKARINPQ-------------------------------
------------------------------------------------------------
----------TNVTYVFQVSTYQMGVLLLYNHRDS-----------------------YT
YEELAKITGLS-----TDFLTGILNIFLKAK-----VLLLGDND----------------
----------------------------------KLGDPNSTYKINENFR-------MKK
IRVQLN------------------------------LPIRSEQKQESL--ETHKTIEE--
-DRKLLLQSAIVRIMKAR--RTLKHVVLVKETIDQIKS--------------RFTPKVSD
IKQCIDMLIEKEYLERQGRD------EYIYLA
>Schizosaccharomyces_pombe_Z99260.2 .
RLIA---KYIDYLLRVG------------------EQASGGK-----------PLKEVFS
EILDLFRYI-ASKDIFEA-YYKLDIAK--------RLLLNKS----------------AS
AQNELMLLDMLK----------------KTCGS---QFTHSLEGMFR---DVNISKEFTS
SFRHSK---------------------------------------------------AAH
NLHRDLYVNVLSQ-------AYWPSYPESH------------------------------
------IRLPDDMQQDLDCFEKFYLS----------------------------------
---KQVGKKISW-YASLGHCIVKARFPLG-------------------------------
------------------------------------------------------------
-------------NKELSISLFQACVLLQFNNCLGGE--------------------GIS
YQDLKKSTELS-----DIDLTRTLQSLSCARIRP--LVMVPKS-----------------
----------------------------------KKPSPDTMFYVNEKFT-------DKL
YRVKIN------------------------------QIYLKEERQENS--DVQEQVVR--
-DRQFELQASIVRVMKQK--EKMKHDDLVQYVINNVKD--------------RGIPLVSD
VKTAIEKLLEKEYLEREDND------IYTYVT
>Sclerotinia_sclerotiorum_NZ_AAGT01000331.1| .
ELLA---KYADSLLKKS------------------ASGAEES-----------DIENSLT
QIMTVFKYI-EDKDVFQK-FYSRMLAR--------RLVHTSS----------------SS
DDAETSMISKLK----------------EACGF---EYTNKLQRMFQ---DIQISKDLNS
GFKEFE----------------------------------------------SGIFTGGE
DKPIDASYSILGT-------GMWPLNPPNT------------------------------
-----DFTPPMEISKAYERFQNFYNQ----------------------------------
---KHSGRKLTW-LWQLCKGEIKANYCKN-------------------------------
------------------------------------------------------------
----------QKTPYTFQVSTYQMAILLLFNESDK-----------------------NS
YEDLAKATQLQ-----ADVLDPILGIFLKSK-----VLTMTPAD----------------
----------------------------------DKPGPGKTFHLNYDFK-------SKK
IRVNLN------------------------------IGIKSEQKQEVD--ETHKTIEE--
-DRKLLMQSAIVRIMKAR--KRMKHSQLVGETINQIRS--------------RFSPKIPD
IKKCIDILLEKEYLERLDDD------ELGY--
>Sclerotinia_sclerotiorum_XM_001585695.1| .
EFVS---LFIDDNLKRG------------------IKGKTEL-----------EIDEVLD
KATTLLRYI-QDKDMFER-YYKKHLAK--------RLLLNKS----------------ES
TDVEKQMISRMK----------------LEIGN---SFTTKLEGMFK---DITMSEELSS
NYRNHI-----------------------------------------------NNLGDKD
KNQIELSAIVLST-------NCWPTEIIGG------------------------IPSQEE
G-PRQSCNWPPQLQKLQDSFKAFYLK----------------------------------
---DRNGRMLTW-LGNLGNADIRCNFPAIPGETGAKGR----------------------
------------------------------------------------------------
-----------ERKYELNVNTHGMIILMLFNDLQDGQE--------------------LL
YEEIQQRLNIT-----DKDLPRALMQLSGPLKSR--VLLKKPGKPN--------------
----------------------------------ELPKMGDTFTLNSSFV-------SKT
VKIKVQ--------------------------PIGGQSSKVEGADERR--QTEERNDE--
-HRGSVMDTVIVRIMKAR--KECPHQQLVAEVISQLSQ--------------RFQPNINM
MKRRIESLIEREYLERIEDAN---IPTY----
>Sclerotinia_sclerotiorum_XM_001595088.1| .
------------------------------------------------GDEDAELDRQLE
QGLELFRFI-EGKDVFEA-FYKRDLAR--------RLLMARS----------------AS
QDAERNMLAKLR----------------GECGN---SFTHNLESMFK---DQEISRDEMI
SYKQSL--------------------------------------------------SNTS
KTTLDLQVSVLSS-------AAWPTYPDIE------------------------------
------VNLPAEVAKHIEKYDRHYKH----------------------------------
---KHSGRRLTW-KHSLAHSIVRATFNKG-------------------------------
------------------------------------------------------------
-------------VKELLVSGFQAVVLVLFNELEDGG--------------------HLS
YTDISKATGLV-----DGELKRTLQSLACAKVR---PLTKYPKG----------------
----------------------------------KEISETDTFTINLNFS-------DPK
FRIKIN------------------------------QIQLKETKEENK--ETHEKVIQ--
-DRSFETQAAIVRIMKSR--KTMTHQNLVAEVINQTKG--------------RGAVEPAE
IKKHIEKLIEKDYIEREDGG------IYTYLA
>Solanum_lycopersicum_EF647606.2| .
ELLA---SYCDSILKKG-----------------GSEKLSDD-----------AIEETLD
KVVKLLAYI-NDKDLFGE-FCRKKLSR--------RLLFSKC----------------AN
DEHERLMLTKLK----------------QYCGG---QFTSKMEGMVT---DLTLAKENQN
DFQEYL------------------------------------------------SNN--A
STGIDLTVTVLTS-------GFWPSYKSCD------------------------------
------LSLPVEMAKCVQVFNEFYQT----------------------------------
---TTKHRKLTW-IYSLGTCNVIGKFDSK-------------------------------
------------------------------------------------------------
-------------TIELILGTYQAAVLSLFNSSDR-----------------------LS
YSEIKSQLNLA-----DDDLIRLLQSLSCAKYK---ILIKDPSN----------------
----------------------------------ATVTSSDHFEFNSKFT-------DRM
RRVRVP----------------------------------LPLVDERK--KVVEDVGK--
-DRRYAIDACIVRIMKSR--KVLPHQQLVAECVEQLSS--------------MFKPDLKA
IKKQIEDLITREYLERDEEN----PNLFKYLA
>Solanum_lycopersicum_EU218537.1| .
ELIA---KFLDEKLRAG------------------NKGTSEE-----------ELEGTLD
KVLVLFRFI-QGKDVFEA-FYKKDLAK--------RLLLGKS----------------AS
IDAEKSMISKLK----------------TECGS---QFTNKLEGMFK---DIELSKEINE
SFKQSS------------------------------------------------QARTKL
PTGIEMSVHVLTM-------GYWPTYPPMD------------------------------
------VRLPHELNVYQDIFKEFYLS----------------------------------
---KYSGRRLMW-QNSLGHCVLKAEYPKG-------------------------------
------------------------------------------------------------
-------------KKELAVSLFQTVVLMLFNDAEN-----------------------LS
FQDIKEATGIE-----DKELRRTLQSLACGKVR---VLQKIPKG----------------
----------------------------------RDVEDDDTFVFNDQFT-------APL
YRIKVN------------------------------AIQMKETVEENT--STTERVFQ--
-DRQYQVDAAIVRIMKTR--KVLSHTLLITELFQQL----------------KFPIKPAD
LKKRIESLIDREYLERDKNN----PQIYNYLA
>Strongylocentrotus_purpuratus_XM_001177403.1| .
ELLA---NYCDMLLRKTP----------------LSKRLTSE-----------EIESKLR
NVLLVLKYV-QNKDVFMR-YHKAHLTR--------RLILDTS----------------AD
SEKEENMVEWLR-----------------EVGMPA-DYVNKLARMFQ---DIKVSEDLNQ
SFKELH-----------------------------------------------------R
NNYDNMNIKILNA-------GAWSRSSERV------------------------------
-----PCSLPVELEDFIPEVEEFYRN----------------------------------
---KHNGRKLQW-HHHVHTATITMKNEVG-------------------------------
------------------------------------------------------------
-------------MFDLEVTTFQMAVLYAWNQRPLDK---------------------IS
LENLRLATELP-----DHELRRTLWSLVAFAKLKRQMVLMQPEAKS--------------
---------------------------------PKEFVDGTVFWVNQDFAVIKNGKPQKR
GKINLIG------------------------------RLQLSTERSTE--EDKEGIVQ--
-LRILRTQEAIVKIMKMR--KKLNNAQLQTELVEILKN--------------MFLPQKKM
IKEQIEWLIEHKYMKRDEGD----INTFIYLA
>Strongylocentrotus_purpuratus_XM_001178067.1| .
EYLS---LFIDDKLKKG------------------VKGLSEQ-----------EVEAILD
KSMVLFRFL-QEKDVFER-YYKQHLAK--------RLLLNKS----------------VS
DDSEKNMISKLK----------------TECGC---QFTSKLEGMFK---DMTLSNTFMD
EFKTHV------------------------------------------------QSASIN
MFGVDLNVRVLTT-------GFWPTQSATP------------------------------
-----QCNVPTQARNAFEAFKKFYLT----------------------------------
---KHTGRQISL-QPQLGSADLHATFHGGKKVD---------------------------
------------------------------------------------------------
------GGKHEERRHIIQVSTYQMCVLMLFNVKEQ-----------------------WT
YEEMCSETDIP-----SKDLIRALQSLALGKPTQR-ILVKEPKG----------------
----------------------------------KEIENPHMFSVNDAFT-------SKL
FRVKIQ----------------------------TVAAK-GESEPERK--ETRTRVDE--
-DRKHEIEAAIVRIMKSR--KKMQHNVLVAEVTEQLKS--------------RFLPSPVV
IKKRIESLIEREYLARAPED----R-------
>Strongylocentrotus_purpuratus_XM_001178186.1| .
EYLS---LFIDDKLKKG------------------VKGLSEQ-----------EVEAILD
KSMVLFRFL-QEKDVFER-YYKQHLAK--------RLLLNKS----------------VS
DDSEKNMISKLK----------------TECGC---QFTSKLEGMFK---DMTLSNTFMD
EFKTHV------------------------------------------------QSASIN
MFGVDLNVRVLTT-------GFWPTQSATP------------------------------
-----QCNVPTQARNAFEAFKKFYLT----------------------------------
---KHTGRQISL-QPQLGSADLHATFHGGKKVGFIGFY----------------------
------------------------------------------------------------
------PMGSDERRHIIQVSTYQMCVLMLFNVKEQ-----------------------WT
YEEMCSETDIP-----SKDLIRALQSLALGKPTQR-ILVKEPKG----------------
----------------------------------KEIENPHMFSVNDAFT-------SKL
FRVKIQ----------------------------TVAAK-GESEPERK--ETRTRVDE--
-DRKHEIEAAIVRIMKSR--KKMQHNVLVAEVTEQLKS--------------RFLPSPVV
IKKRIESLIEREYLARAPED----R-------
>Strongylocentrotus_purpuratus_XM_789267.2| .
ELLA---KYCDSLLKKS------------------SKNPEEA-----------ELEDTLN
QVMVVFKYI-DDKDVFQK-FYSKMLAK--------RLVHHNS----------------AS
DDAEASMISKLK----------------QACGF---EYTSKLQRMFQ---DIGLSKDLNE
QFKNHL--------------------------------------------------ASSE
SLDIDFSIQVLCS-------GSWPFQQGCT------------------------------
------FNLPSELERSFQRFTTFYGS----------------------------------
---QHSGRKLMW-IFQMSKGELVTSCFKN-------------------------------
------------------------------------------------------------
-------------RYTLQASTFQMAVLLQFNVSDS-----------------------YT
IQQLHDSTQIK-----MDILTQVIQILLKCK-----LLVGDDGD----------------
----------------------------------DELKPTTEVKLYQGYK-------NKK
LRVNIN------------------------------VPMKTEQKQEQE--TTHKHIEE--
-DRKLLIQAAIVRIMKMR--KALRHQQLLSEVLTQLSG--------------RFKPKVPV
IKKCIDILIEKEYLERVDGE----KDVYSYLA
>Strongylocentrotus_purpuratus_XM_789962.2| .
EYLS---LFIDDKLKKG------------------VKGLSEQ-----------EVEAILD
KSMVLFRFL-QEKDVFER-YYKQHLAK--------RLLLNKS----------------VS
DDSEKNMISKLK----------------TECGC---QFTSKLEGMFK---DMTLSNTFMD
EFKTHV------------------------------------------------QSASIN
MFGVDLNVRVLTT-------GFWPTQSATP------------------------------
-----QCNVPTQARNAFEAFKKFYLT----------------------------------
---KHTGRQISL-QPQLGSADLHATFHGGKKVAKGGAQ----------------------
------------------------------------------------------------
------GPVSQERRHIIQVSTYQMCVLMLFNVKEQ-----------------------WT
YEEMCSETDIP-----SKDLIRALQSLALGKPTQR-ILVKEPKG----------------
----------------------------------KEIENPHMFSVNDAFT-------SKL
FRVKIQ----------------------------TVAAK-GESEPERK--ETRTRVDE--
-DRKHEIEAAIVRIMKSR--KKMQHNVLVAEVTEQLKS--------------RFLPSPVV
IKKRIESLIEREYLARAPED----R-------
>Strongylocentrotus_purpuratus_XR_025998.1| .
ELVA---KYVDNKLRAG------------------NKEATEE-----------ELERLLD
KIMVLFRFI-HGDDTIFCIFFKQRLEQ--------RLGIPPD-----------SARFTNV
HARAASLAKILR---------------KRACMI---SFKSKIEGSNM---YMKKSTDFLF
SKAYHV--------------------------------------------------GRYI
YAVGTATANTVVK-------SFFFTFRVLA------------------------------
------VSLPLQMVNLQEQFKRFYLD----------------------------------
---KHSGRKLQW-QPSLGHCLVKGQFREE-------------------------------
------------------------------------------------------------
-------------VRELQVSLYQTLVLLLFNEGDN-----------------------YS
LEEIAQATNIE-----DSELRRTLQSLACGKAR---VIVKLPKG----------------
----------------------------------REIEDGDKFLFANEFK-------HKL
FRIKIN------------------------------QVQMKETVEEQV--TTQERVFQ--
-DRQYQIDAAIVRIMKMR--KSLSHNLLVSELYNQL----------------RFPVKPSD
LKKRIESLIDRDYMERDKDN----PNQYHYVA
>Sus_scrofa_XM_001929214.1| .
EQFA---RHIDQCIRGSR--------------NGGPQGM--LA----------QLQQCLE
S-VLIFSGL-EIATTFEH-YYQHYMVD--------RVFAVGFSSWLEEVALDQIGPCFPN
RLPQQ-IFRSLS----------------TSEER---QRQFHVYQLQRL--DQQLLKLEGT
ERKIQVGCEASGRGHTRGNGEEAELEVGVVAEAVAAIAEEAEKEEDDNEDEDDNEDLYYE
GAMPEMSVLVLN---------GSPTGSICH------------------------------
-PLNPRTCLPAYLRDTLNRYSNFYIKSHSYPALE--------------------------
---RGPHRRLQW--TWLGRAVLQ--FG---------------------------------
------------------------------------------------------------
-------------DQTLQVTTVQMWLLLHLNELQA-----------------------VS
VERLLALSGLS-----PDVLNWAIRPLASSRGP---LELHEPKD----------------
------------------------------------APGGVLRIRDDSDEP-----TPRK
GNVWLIP-------------------------------VPTYVKAEDE---EVRNLEK--
--RRNLLNCLIVRILKAHGDEGLHIDQLVCLVLKAWHKGPCPPRGLVSSLGSGSTCRSTD
VLSCILHLLGKGTVRRQDDR----PQMLSYAV
>Sus_scrofa_XM_001929351.1| .
EQFA---RHIDQQIQGGL--------------IGGAPGVEMLG----------RLQRHLE
P-IMVLSGL-ELATTFEH-FYQHYMAD--------RLLSLGS-SWLEGAVLEQIGLCFPN
RLPQQ-MLRSLS----------------TSEEL---QRQFHLFQLQQL--DKLLLEQEDE
GEQGLEEEE------------------------------------DQEEEKEAEKELFIE
DPSPTVSIMVLSP-------RCWPVSPLCY------------------------------
-LYHPRKCLPTEFCDALDRFSNFYSQSQNHPVLD--------------------------
---VGPHRRLQW--TWLGRAELQ--FG---------------------------------
------------------------------------------------------------
-------------DQTLHVSTVQMWLLLNFNQTEE-----------------------VS
VEALLKKSDLS-----PELLLQALLPLTTDSGP---LTLQEAQD----------------
-----------------------------------FPHGGVVQLREPGLQ-------AQG
EPLWLLP-------------------------------AQMYLNVEKD---EGRTLEQ--
--KRNLLSCLLVRILKAHGEKGLHIDQLVCLVLEAWRKGPNPPGSLGRAVAGGVACSSSD
VLSCILHLLGQGYVERRDDR----PQVLMYAA
>Talaromyces_stipitatus_ABAS01000003.1| .
ELLA---RYTDSLLKKG------------------SKATEES-----------ELEEMLT
QIMTVFKYI-EDKDVFQK-FYSKSLAK--------RLVHIIS----------------VS
EDAETSMISKLK----------------EACGF---EYTNKLQRMFQ---DIQISKDLNA
SYKDWQ---------------------------------------------EKVHDEEDR
KKMVDPHYQVLGT-------GFWPLNAPTT------------------------------
-----EFIPPTEIVKTAERFQHFYFD----------------------------------
---KHSGRKLTW-LWQLCRGEIKANYIKN-------------------------------
------------------------------------------------------------
----------AKVPYTFQVSTYQMGILLLYNEHDS-----------------------LD
YDEIQKATKLA-----NEILEPNITLLLKAK-----VLLANSEG----------------
----------------------------------SKPAPGVSFSLNYNFK-------HKK
VKVNLN------------------------------LTIKSEQKTEAD--DTHKTIEE--
-DRKLLLQSAIVRIMKSR--KKMKHVQLVQEVIQQVKA--------------RFPPKIPD
IKKNIEALMEKDYIERLDND------ELAY--
>Tetrahymena_thermophila_XM_001012576.1| .
---------------------------------------NEQ-----------EIEDRVE
-IVGIFVYF-YSRDTFFK-HYKF-FSN--------RLLNATS----------------RN
KEAEKSLIARFK----------------TEAGT----GVNKIETMLK---DINNSEEFND
NRKHIS------------------------------------------------------
PLGIELNVSVLTT-------GSWPIANTEK------------------------------
--------VSTPVLKSSIEKFELYKS----------------------------------
---KYKGRNINW--LYSGTAEMFRSKE---------------------------------
------------------------------------------------------------
-------------KYLLIVNSYMVALLSISANTIS-----------------------YK
L-VI---SGIP-----ENELEFLLMPFVKLK-----ILNKSDEG----------------
----------------------------------DAFNNNSELSINSQF--------NKL
KKIKCIPG--------------------------GKAQQKKKEDDEGR--TFMEEMNR--
-EREFIVDACIVRIMKSR--KTMKHNDLFPEVIKLIN---------------NFKPEIPL
IKRRIESLLDRDYLKRDEND----RNTFIYV-
>Tetrahymena_thermophila_XM_001012757.2| .
ELLA---NYTDFILKKE--------------------NLKQE-----------ELDSKLN
-IIEIFNHL-TEKDIYLI-LYQK-LAT--------RLLKAEL-------------KAGSR
YDDESLMITKIK----------------GCCGG----ETKNYEGMIS---DIKYTMDLKK
NFDEYM---------------------------------------------------NQK
IKVVDLNVKVLE--------ANWPSYKSTT------------------------------
-----EIILPPLYENLKEDFKKFYQL----------------------------------
---KKSQ-KLNW-INTLGSFDIKMNITFD-------------------------------
------------------------------------------------------------
-----------KSNFFLVNVSPLLCILLQFEKVDTWIP--------------------IS
-TILATIG-MKKDN--IAEFNKEVALIG-KK-----ILLASKSQT---------------
----------------------------------KEEKKDESDEVSFKFN-------TFT
YKKKFS----------------------------------TVPEESQK--FKRDIVNE--
-NREHVIEATIVRIMKSR--KTMKYGELVSEVNVLLR---------------KF--TQPH
IKKRIESLVEREYIERDKND----MNLYHY--
>Tetrahymena_thermophila_XM_001012772.2| .
EQLN---CYIDEAFQKD------------------FKNKSE------------QIEEVLN
SVFEIFCLI-RNKDYFAS-IYMKSLAK--------RILYNKS-----------------L
DENNEKIISKFK----------------LECGT---VYTKKMETMFL---DMQQSLEYYN
EFKLFI----------------------------------------------KNLNTKSA
YKSLDFDIKVLTC-------GNWPYKLNFS------------------------------
------VKIPNQLEPYISEFEKHYKS----------------------------------
---KFKGRKLKW-IYSVGKSIVKGYYSFN-------------------------------
------------------------------------------------------------
-------------NSKKEFVSNVMVILLLFNNKIK-----------------------YT
-QELTALL-MP-----YEEYKLHLLPLV-LK-----ILKSE-------------------
--------------------------------------NNIDFEYNDQFS-------YKN
MRVQVN------------------------------VMKKEASKTES---SKNLEICL--
-ERKFVVESLIVKIMKSR--RKMEHE--LYQEVARISH--------------LFLP--DT
VKQCVNSLINRDYIRL-SEN-----KDYLYVV
>Tetrahymena_thermophila_XM_001014520.1| .
-FLS---QYCDDLMKQ----------------------LTDH-----------ESNDRIE
-VNAIFDYMNTSRDEFLL-HYQQALCR--------RLIGFTS----------------KS
MAAEKQIVTKFK----------------NSVGA--------LPTLNR----LNMLTDVET
NEYNKE------------------------------------------------------
KVNDILKIYVLNS-------VAWPLKRNEL------------------------------
-----EKIIFPSSFAGIIDFTKYNQT----------------------------------
---YKQ-RKIFW-LFNEGSAEINFTSANKKTFA---------------------------
------------------------------------------------------------
-------------GKYILRTTSYMLILMKMNEKAS-----------------------IT
IQDLM-DTGIN-----KDSFDNNLKLIK-LK-----ILSCAEED----------------
----------------------------------KYTESSTVQVNAFDFP--------KK
VVPCLPR--------------------------------APTSGPGAN--NPNIAIVE--
-ERTYIIKAYLVRIMKGR--KVMAHNDLIKECVELIKTCAR-----------TFEPSFPH
IRKCTESLIEEEYIKRENDY-----NKYEYI-
>Tetrahymena_thermophila_XM_001019597.2| .
-FLA---KHCDELRVGM-------------------KGNSET-----------EIDEKLD
-IIDIFLCF-DSRDSFIT-HYQKFLAL--------RLLGNTL-----------------S
DENEKKLITLIK----------------KEMGK---STTNKLTEMCT---DMVVNETMND
IKKKMK------------------------------------------------EIDSRK
CDEIDWKITILTS-------GHWTIQKDIL------------------------------
-------DVPNELIWIADTYIKLYKE----------------------------------
---KHKGRKIDW-AFSQGNAEISTKFDK--------------------------------
------------------------------------------------------------
-------------KYTLDVTNY-LLILLMFNKADS-----------------------YT
FKNISDVLKIP-----LPELHLNLITLCKHK-----LFNRDSKND---------------
---------------------------------LSEFKDDEVISVNTKFS-------SKI
VKIKMHPN---------------------PELKKALKNQEKTVNVNEN--EIEGELKK--
-LREH-LDACIVRIMKSR--KTLALNDLNAEVVKLIGH--------------IFKP---P
IKQRIESLIERDYLIRHIDD----RTKFIY--
>Tetrahymena_thermophila_XM_001026152.1| .
ELTS---KHIDTKLKKN-------------------KTMQDH-----------DIEKDVD
DALELFRYL-PAKDIFEA-FYNKRLAR--------RLLMNLA----------------YS
YELERKVLDRLR----------------SECGD----YTMKADEILK---DVNESK-LNK
DFNDYL------------------------------------------------SSGLDY
NKKNIFSCIVVSS-------SAWPMKN---------------------------------
------LPILFEPFDKFKEFKKFYEL----------------------------------
---KHKGVCINW--HETSTCDIGNYNKEK-------------------------------
------------------------------------------------------------
-----------------YIFVLIGLILLCFNLKNK-----------------------LS
YTEIHNLVIDE------EELKKNLVSLYAMKDTK--LLNKSGEA----------------
----------------------------------KRVDETDVFEVNEAYS--------KK
KLIKVN------------------------------SIFKKETKEDVK--ETTDRVLT--
-ERGFVLDASIVKILKSK--KNI-YHELMKELFNDL----------------MLPINASE
VKKRIEGLIDREYMKRDPEN----HSLYHYVA
>Tetraodon_nigroviridis_CAAE01014581.1 .
ELIA---KYVDSKLRAG------------------NKEATEE-----------ELERILD
KIMIIFRFI-HGKDVFEA-FYKKDLAK--------RLLVGKS----------------AS
VDAEKSMLSKLK----------------HECGA---AFTSKLEGMFK---DMELSKDIMI
QFKQYM-------------------------------------------------QNQSE
PSNIELTVNILTM-------GYWPSYTPME------------------------------
------VHLPTEMVKLQEVFKMFYLG----------------------------------
---KHSGRKLQW-QSTLGHAVLKAEFKEG-------------------------------
------------------------------------------------------------
-------------KKELQVSLFQTLVLLMFNEGEE-----------------------FS
VEEIGTATGIE-----NGELRRTLQSLACGKAR---VLNKNPRG----------------
----------------------------------KDVEDGDRFNFNNEFK-------HKL
FRIKIN------------------------------QIQMKETVEEQV--STTERVFQ--
-DRQYQIDAAVVRIMKMR--KTLSHNLLVSELYNQL----------------KFPVKPGD
LKKRIESLIDRDYMERDKET----PNQYHYVA
>Tetraodon_nigroviridis_CAAE01014992.1| .
EYLS---LFIHDKLTKG------------------TKQLTEQ-----------EVESYLD
KALMLFKIL-QEKDMFEK-YYKQHLSY--------RLLSNMS----------------VS
EHTEKSMILRLK----------------VECGF---QFTAKLEGMFK---DMSISTTTME
EFLSHI------------------------------------------------QTVPIS
LSGLNLTVKVLTS-------GVWPTQPQAP------------------------------
-----KCSIPSIPSTAFEVFRRFYLA----------------------------------
---KHNGRQLML-QYHMGWADVNATFYGSLQKVDDPESNA--------------------
------------------------------------------------------------
------GGAQVTRKHILQVSTFQMTILMLFNNRET-----------------------FT
FQEIQQETDIP-----DNDLLRALLPLYWGKPSQR-VLVKEPDC----------------
----------------------------------KQIKKEDIFTVNDEFS-------SKK
YKVKMQ----------------------------TGFCDQATSCPEGE--KTRYRVDQ--
-ERKLQIEAAIVRIMKSK--NRLHHRALVTEATQQLQG--------------SFQPSSAV
VKTCIETLIEKEFIARTPED----ERAYVYIA
>Tetraodon_nigroviridis_CAAE01014998.1 .
ELIA---KHVDSKLRAG------------------NKEATDE-----------ELEKMLD
KIMIIFRFI-YGKDVFEA-FYKKDLAK--------RLLVGKS----------------AS
VDAEKSMLSKLK----------------HECGA---AFTSKLEGMFK---DMELSKDIMV
QFKQYM-------------------------------------------------QCQNI
PGNIELTVNILTM-------GYWPTYVPME------------------------------
------VHLPPEMVRLQEIFKTFYLG----------------------------------
---KHSGRKLQW-QSTLGHCVLKAEFKEG-------------------------------
------------------------------------------------------------
-------------KKELQVSLFQTLVLLMFNEGEE-----------------------FT
LEEIKLATGIE-----DSELRRTLQSLACGKAR---VLTKLPKS----------------
----------------------------------KDVEDGDKFSCNDDFK-------HKL
FRIKIN------------------------------QIQMKETVEEQA--STTERVFQ--
-DRQYQIDAAIVRIMKMR--KTLSHNLLMSEVYNQL----------------KFPVKPAD
LKKRIESLIDRDYMERDKEN----SNQYNYVA
>Thalassiosira_pseudonana_AAFD02000002.1| .
ELMS---TFCDRVLKSG------------------GEKLSET-----------EVEQSLD
RIVQLFSFL-TDKDLFAE-IYRNQLAK--------RLLNQRS----------------AS
DDAEKLMIAKLK----------------VQCGT---QFTSKMEGMLN---DLAVGSDQKS
EFDARM---------------------------------------------------SQQ
GSSLSFGVQVLTT-------GFWPSYKAPE------------------------------
------VALPTQMTECMEVFKEWHDN----------------------------------
---KHQKRKLTW-VHSLGNATVRATFGKK-------------------------------
------------------------------------------------------------
-------------SYDLQVTTLQAVVLNAFNEGKT-----------------------LG
LEDLKKTLNLD-----DQTLKPLMHSLSCGKHK---VLLKSPAS----------------
----------------------------------NKINSTDTFTSNAKFT-------CNM
RKIRIP-----------------------------------MASIEAS--HNKNRVEE--
-DRSIAIEAAIVRIMKAR--KTLKHQQLIAEVLSQLAF---------------FKPQPRV
IKKRIEALIDREYLERSSED----QQQYN---
>Thalassiosira_pseudonana_AAFD02000009.1| .
-------------------------------------------------------EAFQN
EVMALFRHV-NSKDVFEA-FYKRNLAK--------RLLTGRS----------------VS
SDMERSFLSKLK----------------AECGA---GYTSKMEGMFK---DMELSRDIMS
SYSAYS------------------------------------SGATSAQAQPMPVPHLGS
GKATEMDVQVLTT-------GYWPVYPKYP------------------------------
-----GILLPPEIVAHQAKFESYYKN----------------------------------
---KYQGRRIAW-QYSLGNCIVKANFPKQ-------------------------------
------------------------------------------------------------
-----------PAGKELLVNLCQTLVLLCFQYEDGPDGK------------------GLT
IGDIVKKTGID-----RDEVERVLQSLSLGRDGTR-VLIKVDHDSPDAIPPASTSGDDSP
TKKKK---------------------------IRRNVGPHDRFLFNASFV-------SNQ
RRIRIT------------------------------NITMKETSEERK--ETHEAVSK--
-DRLYIIDATVVRIMKAR--KTIDHRLLMGEVMTQL----------------KFPASAAD
VKKRVESLIEREYMERVEGD----RSRYNYLA
>Thalassiosira_pseudonana_AAFD02000036.1| .
--LA---VYVDELLRVG------------------LRGADER-----------KVSSELD
RAIVIFRFL-ADKDVFEA-YYKSHLAK--------RLLGNKS----------------GN
EDAERAMVSLLK----------------AECGY---QFTSKLEGMFN---DIRISKETAE
KYRSHK-------------------------------------KKSNNEVSNDSRDAENG
DKPVDVEVSVLTT-------GYWPSQNVPP------------------------------
------CILPPPVRAAMDRFQKYYLN----------------------------------
---TYTGRKLSW-QTLAGTAEIRATFPPPKGSSK--------------------------
------------------------------------------------------------
-----------PRRHDLTVTTYQMCILVLFNNRDT-----------------------LT
LKQIREEIQIP-----EDELRRHLVSLCTPKHR---ILKKGSKGK---------------
----------------------------------AISGDDDTFTYNSDYT-------SKM
TKVKVPMVSMRDATASAKSDGA----AGSSSAAAASSSTNTGLVDGSS--TVPASVEE--
-DRRHLLEAAIVRIMKAR--KMLNHNDLVAEVTKQLAG--------------RFIPPPQF
VKKRVESLIEREYLERDEAD----RRVYLYMA
>Tribolium_castaneum_XM_001811585.1| .
--LA---KYLDVKLRS--------------------KDITDE-----------ELEVVLT
KVIKLFKHV-QGKDIFEA-FYKKLLAK--------RLLLGKS----------------AN
QDAENSMISKLR----------------DECGS---AFTSNIEGMFQ---DINLSKSINN
SFKQKV-------------------------------------------------RNQEN
GFTSEFSVNVLTS-------SYWPNYPNYA------------------------------
------VNLPCELVTYQQSFQKFYLS----------------------------------
---NHSGRKLLW-QPSLTHCLLKASFECG-------------------------------
------------------------------------------------------------
-------------VKELQVSLFQTVVLLLFNASPE-----------------------IA
FKEIQEATSLD-----GGELKRTLLSLVYGKAR---ILLKTPKT----------------
----------------------------------KEIEDDDVFVFNNKFT-------DKL
FRVKIN------------------------------QIQLQDSPEDEK--ETEKNVLV--
-DRQFQIDAAIVRIMKSK--KTIKHYMLVRELYKVL----------------DIPVNQTD
LKKRIELLIEREYMERDKDN----KSTYIYIA
>Tribolium_castaneum_XM_001814147.1| .
ELIA---KFVDSKLRAG------------------NKEATEE-----------ELERLLD
KIMVLFRFI-HGKDVFEA-FYKKDLAK--------RLLVGKS----------------AS
VDAEKSMLSKLK----------------QECGG---GFTSKLEGMFK---DMELSKDINV
AFKQHL------------------------------------------------NISTLD
LIPLDMTVNILTM-------GYWPTYTPMD------------------------------
------VTLPPQMVKFQDIFKEFYLS----------------------------------
---KHNGRKLQW-QPTLGHCVLKARFKAG-------------------------------
------------------------------------------------------------
-------------QKELVVSLFQTLVILLFNESDE-----------------------HS
FEYIKAATNIE-----DGELRRTLQSLACGKAR---VLNKIPKG----------------
----------------------------------REIEDNDKFKFNNDFV-------NKL
FRIKIN------------------------------QIQMKETTEEQK--ATEERVFQ--
-DRQYQIDAAIVRIMKMR--KTLSHNLLISELLAQL----------------KFPVKPSD
LKKRIESLIDRDYMERDKDN----SNQYNYVA
>Tribolium_castaneum_XM_962327.1| .
EYLS---LFIDDKLKKG------------------VKGMSEQ-----------EIELVLD
KSMVLFRFL-QEKDVFER-YYKQHLAK--------RLLLNKS----------------VS
DDWEKNMISKLK----------------TECGC---QFTSKLEGMFK---DMTVSNTIMD
EFKDHI------------------------------------------------TKTESS
LCGVDLFMRVLTT-------GFWPTQSATP------------------------------
-----KCHIPAVPLAAFECFSRFYLA----------------------------------
---KHSGRQLTL-QPQLGNADLNAIFFGPKKEDPDKDGACSSTSSI--------------
------------------------------------------------------------
------SPRTGPRKHIIQVSTYQMVVLMLFNNHEK-----------------------LT
YEEILNESDIP-----ERDLIRALQSLAMGKATQR-ILIKNPRT----------------
----------------------------------KEIESNHEFYVNDSFT-------SKL
HRVKIQ----------------------------TVAAK-GESEPERR--ETRNKVDE--
-DRKHEIEAAIVRIMKSR--KRMPHNILVTEVTEQLKS--------------RFLPSPVI
IKKRIEGLIEREYLARTPED----RKVYTYVA
>Tribolium_castaneum_XM_963713.2| .
ELLA---NYCDMLLRRTP----------------LSKRLTSE-----------EIESRLK
DVLLVLKYV-SNKDVFMR-YHKAHLTR--------RLILDAS----------------AD
SEKEEDMVEWLR-----------------EVGMPA-DYVNKLARMFQ---DIKVSEDLNG
QFRTST------------------------------------------------------
ARHDAINIKILNA-------GAWARGSERV------------------------------
-----TVSLPVELEDYIPEVEEFYKK----------------------------------
---KHSGRKLQW-YHHMSNGTITFATNGG-------------------------------
------------------------------------------------------------
-------------KFDLDVTTFQMAVLFAWNQRPHDR---------------------IT
YENLRLATELP-----DGELRRTLWSLVAFPKLKRQLLLFSPNVSA--------------
---------------------------------PKDFTEHTVFWVNQDFALIKNGKPQKR
GKVNLIG------------------------------RLQLSTERSQM--EDNQSIVQ--
-LRILRTQEAIIKILKMR--KRISNASLQTELVDILKN--------------MFLPSKKL
IKEQLEWLIEHKYMRRDDDD----INTFIYMA
>Tribolium_castaneum_XM_966883.1| .
ELLA---KYCDLLLKKS------------------SKNPEEA-----------ELEDTLN
QVMVVFKYI-EDKDVFQK-FYSKMLAK--------RLVQHMS----------------AS
DDAEASMISKLK----------------QACGF---EYTSKLQRMFQ---DIGVSKDLNE
QFKSHL-------------------------------------------------LKSNE
TLDIDFSIQVLSS-------GSWPFQQSFT------------------------------
------FGLPTELERSVHRFTNFYSG----------------------------------
---QHSGRKLNW-LYNMSKGELHTNCFKN-------------------------------
------------------------------------------------------------
-------------RYTLQASTFQMAVLLQFNVSES-----------------------WT
IAQLEENTQIK-----TDFLIQVIQILLKAK-----LITCDDDE----------------
----------------------------------NELAPHSVVNLFLGYK-------NKK
LRVNIN------------------------------IPMKTELKMEQE--TTHKHIEE--
-DRKLLIQAAIVRIMKMR--KILKHQQLVAEVLNQLSS--------------RFKPRVHI
IKKCIDILIEKEYLERTEGQ----KDTYSYLA
>Tribolium_castaneum_XM_969486.1| .
EFLA---KYCDALLRKS------------------SKGISDS-----------EVDEKLA
ESITIFKYI-DDKDVFQK-FYSRMLAK--------RLIHQQT----------------QS
MDAEEAMINRLK----------------QACGY---EFTSKLHRMFT---DMSVSADLNN
KFNAFL-------------------------------------------------KQDNI
DLGINFSIYVLQA-------GAWPLGQTVT------------------------------
----TPFTYPRQLEKSVQMFENFYHN----------------------------------
---RFNGRKLTW-LHNLCQAELKLGHLKK-------------------------------
------------------------------------------------------------
-------------SYLVTMQTFQMATLLLFEHTDS-----------------------LT
FREIRESLQLT-----AEQYHRYAASLIDCK-----LLIADSTD----------------
------------------------------------LKPETVLRLNMEYN-------NKR
TKFRIN------------------------------AAVQKESPQEIE--QTMNSVEE--
-DRKMYLQAAIVRIMKSR--KILKHNALIQEVYAQSKV--------------SFAPSVQL
IKKCIESLIDKQYIERTPHS----SEEYSYVA
>Trichoderma_atroviride_ABDG01000023.1| .
EYVS---LFIDDSLKRG------------------IRGKTED-----------EVDAILE
KAVVLIRYL-ADKDLFQT-YYQRHLAR--------RLLHGKS----------------ES
HDVEKQIILRMK----------------QEMGQ---QFTSKFEGMFR---DLVTSAELTS
TYRDHI-----------------------------------------------RNLGD-E
SHTVELNVNVLTT-------NYWPQEVMGR------------------------SVQLDD
A-PRMQCTYPQEVKRLQASFEQFYLT----------------------------------
---NRNGRKLTW-IGTTGSADIKCTFPAIEGKSGPLAR----------------------
------------------------------------------------------------
-----------ERRYEINVPTFGMIVLMLFNDLKDGES--------------------LS
FEEIQAKTSIS-----TVDLTRALMAISVAPRSR--VLAKDPPT----------------
----------------------------------KTIKPGDKFSFNASFQ-------SKT
IRIKAP---------------------------IINAISKVEDKEERK--STEEKNNQ--
-TRAHIVDAAIVRIMKAR--KELSHSQLVSEVLSQLVG--------------RFKPEVTL
IKKRIEDLIVREYLERPDEDG--APSMYRYMA
>Trichoderma_atroviride_ABDG01000112.1| .
---------------------------------------------------DAELDRQLD
QALELFRFI-EGKDAFEA-FYKKDLAR--------RLLMGRS----------------AS
QDAERNMLTKLR----------------GECGS---NFTHNLEQMFK---DQELAKDEME
AYKEWC------------------------------------------------EGNPDR
IGKVDLQVMILSA-------AAWPTYPDVR------------------------------
------LNLPDEVAKRTEQFERHYKN----------------------------------
---KHTGRVLTW-KHSLAHCSVKATFPKG-------------------------------
------------------------------------------------------------
-------------AKELLVSAFQAAVLLLFNDVAADG--------------------FLA
YEQISAATGLQ-----GGDLDRTLQSLACGKAR---VLTKHPKG----------------
----------------------------------RDVNPTDTFTFNKAFT-------DPK
YRVKIN------------------------------QIQLKETKEENK--ATHEKIAQ--
-DRRFETQAAIVRIMKSR--KTMGHAELVAEVINLTKS--------------RGSVEPAA
IKKEIESLIEKDYLEREENS-------YTYLA
>Trichoderma_reesei_AAIL01000778.1| .
---------------------------------------------------DAELDRQLD
QALELFRFI-EGKDAFEA-FYKKDLAR--------RLLMGRS----------------AS
QDAERNMLTKLR----------------GECGS---NFTHNLEQMFK---DQELAKDEME
AYKEWC------------------------------------------------QGHPDR
VGKVDLQVMILSA-------AAWPTYPDVR------------------------------
------LNLPDDVATRIEQFDRHYKS----------------------------------
---KHTGRVLTW-KHSLAHCSIKATFPKG-------------------------------
------------------------------------------------------------
-------------AKELLVSAFQAAVLLLFNDVPADG--------------------FLS
YEQISAATGLQ-----GGDLDRTLQSLACGKAR---VLTKHPKG----------------
----------------------------------RDVDPKDTFTFNKAFT-------DPK
YRVKIN------------------------------QIQLKETKEENK--ATHEKIAQ--
-DRRFETQAAIVRIMKSR--KTMGHAELVAEVINLTKK--------------RGSVEPAA
IKKEIE--------------------------
>Trichoderma_virens_ABDF01000147.1| .
EYVS---LFIDDSLKRG------------------IRGKTEA-----------EVDAILE
KAIVLIRYL-LDKDIFQT-YYQRHLAR--------RLLHGKS----------------ES
HDVEKQIISRMK----------------QEMGQ---QFTSKFEGMFR---DLVTSSELTS
TYRDHI-----------------------------------------------RKL-DPE
GHTIDLNVNVLTT-------NYWPSEVMGR------------------------SAQLGE
A-PRMGCTYPPEVKRLQASFEQFYLT----------------------------------
---NRNGRKLTW-IGTTGSADIKCVFPAIEGKSGPLAR----------------------
------------------------------------------------------------
-----------ERRYEINVPTYGMVVLLLFNDLKEGES--------------------LS
FEEIQAKTNMS-----TADLTRALMAIAVAPKSR--VLAKDPAT----------------
----------------------------------KSIKPTDRFSFNASFQ-------SKT
IRIKAP---------------------------IISAVSKVEDKEERK--TTEEKNNQ--
-TRAHIVDAAIVRIMKAR--KELNHSQLVSEVLSQLVG--------------RFKPEVSL
IKRRIEDLIVREYLERPDEDG--APSMYRYVA
>Trichoderma_virens_ABDF01000220.1| .
---------------------------------------------------DAELDRQLD
QALELFRFI-EGKDAFEA-FYKKDLAR--------RLLMGRS----------------AS
QDAERNMLTKLR----------------GECGS---NFTHNLEQMFK---DQELAKDEME
GYKEWC------------------------------------------------QGSPDR
IGKVDLQVMILSA-------AAWPTYPDVR------------------------------
------LNLPEEVATRIDQFDKHYKN----------------------------------
---KHTGRVLTW-KHSLAHCAIKATFPKG-------------------------------
------------------------------------------------------------
-------------AKELLVSAFQAAVLLLFNDVAADGF--------------------LA
YEQISAATGLQ-----GGDLDRTLQSLACGKAR---VLTKHPKG----------------
----------------------------------RDVNPTDTFTFNKAFT-------DPK
YRVKIN------------------------------QIQLKETKEENK--ATHEKIAQ--
-DRRFETQAAIVRIMKSR--KTMGHAELVAEVINLTKQ--------------RGSVEPAA
IKKEIESLIEKDYLEREENS-------YTYLA
>Trichoplax_adhaerens_XM_002107564.1| .
EYLS---LYIDDKLKKG------------------TKGLSDQ-----------EIELLLE
KTMVLFRYL-QDKDVFEK-YYKQHLAK--------RLLLGKS----------------SS
NEMENSMIFKLK----------------SECGC---QFTSKLEGMFK---DMSVSETVME
KFKKHL-------------------------------------------------DSSQT
TINFDLNIRVLTA-------GFWPSQLSSN------------------------------
-----QCNIPTEISTCYDAFQSFYLG----------------------------------
---GHNGRKLVL-QAQLGFADLHATFFGSKKPD---------------------------
------------------------------------------------------------
------SVKLETRNHILQVSTFQMVILLLFNSKEK-----------------------LS
FEELKIATNIP-----DRDLIRALQSLACGKTSQR-ILTKNPKS----------------
----------------------------------KEIGPADEFIVNDNFT-------SKL
VRVKIQ----------------------------T-------------------------
--------AAIIRIMKAR--KQLHHSALVVETTELLTA--------------RFMPHPMV
IKKRIESLIEREYLRRTD-D----RKMYSYVA
>Trichoplax_adhaerens_XM_002110125.1| .
ELLA---RYCDSLLKKS------------------AKNPEED-----------ELDSALD
DVMIVFKYI-EDKDVFQK-FYARMLAK--------RLVNQNS----------------AS
DNAESAMISKLK----------------EACGY---EYTSKLQRMFQ---DMELSKGLNE
DFRKLP----------------------------------------------------NE
TNSVDFSVQVLSS-------GAWPFSPSPE------------------------------
------FTVPSELERSLQKFSGFYST----------------------------------
---RHSGRKLNW-LFQLSKGELVTNCFKN-------------------------------
------------------------------------------------------------
-------------RYSLQVSTFQMAILLMYNRGDI-----------------------FT
VNELQQHTQLK-----MEILQQVLAILLKCK-----LLVCDDLDNS--------------
----------------------------------GELKYNNRLELFLGYK-------NKK
LRVNIN------------------------------VPLKTEQKVERE--STHRNVEE--
-DRKLLIQAAIVRIMKMR--KVLQHQKLIAEVLTQLSS--------------RFKPNVPV
IKRCIDILIEKDYLQRVEGN----KDEYEYLA
>Trichoplax_adhaerens_XM_002110716.1| .
EILA---RYADILLKKG------------------SKNWSDA-----------ELDDKQS
HVINLFKYV-DDKDLFQK-FYSKFLAK--------RLIMNGS----------------IS
LDAEEEMIKKLK----------------IICGY---EYTSRLHQMFT---DIRLNEGVNS
EFSSYL-------------------------------------------------NKKNI
KLTVNFSASVLQS-------GAWPLNQTSS------------------------------
-----PYSIPPDLERSLTTFEEYYCTS---------------------------------
---LHRGRKLVW-LPYLSTAELRMTYLKK-------------------------------
------------------------------------------------------------
-------------GYYVTTTTYQMAVLLLYNNALS-----------------------YT
GRDIATWTQLT-----EKELIRTLSSLEAAK-----ILIKENSR----------------
--------------------------------------EGNSYKLNLEFG-------NKR
TKFKIA------------------------------SSSIRESPQEIT--KVHSRIEE--
-ERKLFLQATIVRIMKSR--KVLNHNSLLEEVIKMSVN--------------RFSPSIVL
IKKCIELLIEKDYMKRNEGR----QDEYNYIA
>Trichoplax_adhaerens_XM_002112143.1| .
ELIA---KYIDMKLRAG------------------NKEATDE-----------ELDKILD
KIMVMFRFI-QGKDVFEA-FYKKDLAK--------RLLVGRS----------------AS
VDAEMSMLLKLK----------------QECGA---GFTSKLEGMFK---DIEHSKELMP
HYKQYL-------------------------------------------------NNQKI
GHNLDMTVNVLMT-------SNWPTYHPMD------------------------------
------VILPEYMISYQKHFQQFYLS----------------------------------
---KHSGRKLQW-ISTLGHCVVAANFPLG-------------------------------
------------------------------------------------------------
-------------KKDIVVSLLQTLVLLQFNKEDE-----------------------IS
FLDLKQRTGID-----DADMRRTLQSLACGKVR---VLHKKPKG----------------
----------------------------------KEVEDNDVFAYVSDFK-------HKQ
FHIKIN------------------------------QVQMKETLEENI--NTTERVFQ--
-DRQYQIDAAIVRIMKTR--KTLSHALLVTAVYEQL----------------KFPIKPSD
LKKRIESLIERDYMERDEDD----AYQYHYVA
>Trichoplax_adhaerens_XM_002112880.1| .
------------------------------------KKLTSG-----------EIERRLK
DALLLLKYV-QNKDVFMR-YYKVHLMK--------RLLLDIT----------------AD
QEMEENMIEWLR---------------NIEMPV---EFINKLAKMFH---DIHISHDVNN
LFKEAR----------------------------------------------------SK
EASDTINAKILSA-------AAWSRGSENT------------------------------
-----NVSLPSELAEYIKEIEGFYHQ----------------------------------
---KYTTRKLQW-HHLYSSGTITFATNYG-------------------------------
------------------------------------------------------------
-------------KYDLEVTTFQMSVLFAWNLRPSDE---------------------IS
LDSLRIATGLN-----ESELRKTLFSLTNNSKMKYQILLVNPSVQS--------------
---------------------------------FREYTHQSIFRINRDFNIVKSGKIQKR
GKVTLIG------------------------------RLQLAPEKGNE--EENKEIAS--
-LRMLRTQEAIIKIMKMR--KRLRFGQLQTELVNVLKN--------------MFFPQKAV
VKDQLEKLIEENYIKRDEQD----LNTFIYLA
>Trypanosoma_brucei_AC087327.7 .
--------YLLRGNETSP-----------------ATGNGSL-----------SGNEDLR
AALRIIQGL-SGRTQLFS-FYKENLAI--------RLLSILHP-KPHDNAVSTEELRHER
LQFEGSMCRYLM--------------ELFPGDR---EAVQHMVQMCE---DVKTANEMSE
AFNQQQ-----------------------------------------------MQDIGNA
ALSVKLTTSILSP-------HAWPVYPKLE------------------------------
-------RVPRPLKNTMDGFSAFYQN----------------------------------
---RHSTRRLIW-IRTTFERVTFDIAYP--------------------------------
------------------------------------------------------------
-------------RGKKLVT-GSLEHYEIFNCLSEAAGAG------------------VT
WENLAKEVEWE-----TAKLQQELRKPIFNG-----LLVLPQEEEAKVAER---------
----------------------------------ADTASQQALRLNPEFT----SSHTHF
NLLPERSQR----------------------------KQLTTCTRTNE--KAAKGLQE--
-TRIGAIQAAVMHRLKTV--QHGSYKDLFQFTQESLRH--------------HFQLSDVE
FKEVLRRLIDKEYIVRDQED----REQFVYRA
>Trypanosoma_brucei_AC159423.1| .
ELLA---HYADSIIQGS------------------GCSS--------------SQEEELD
RVITALSYV-TDRDTFLA-HSRDLLAQ--------RILSPKK---------------KFD
DNIERSFAHRIS----------------HCCGV---SSTCYLEGMLH---DVDVAEGFRA
ADKLEA---------------------------------------------------MGV
KLPFAFDALVLKK-------GIWPPRIHSE------------------------------
-----NFTPPPIISEALHSFEAAYLQ----------------------------------
---GTRGRVLTW-SYSNSSGDVHAAFKKG-------------------------------
------------------------------------------------------------
-------------PKTLVMPGLQCWVLLAFNGANQ-----------------------LT
VDDVVGRFGMT-----FDDAKPVLLSLVKAS-----ILIRESNF----------------
----------------------------------PTVSLHDIFIVNDNFT-------SKL
KKMKIA-----------------------------MGRDQNIVAAQSE--EVAREVEE--
-DRKPAIDACLVRIMKSR--RVLEHSMLVEECKERLLP--------------TFSADPKL
VKQRIEELIRKEFIERDANT----PGLYRYAA
>Trypanosoma_brucei_CP000066.1 .
DWVV---RGSDTSTALGQSDHSESKP-----MATADGSSDVG-----------GVLKLLD
DIGRIYSLF-PSKDIFEK-LYWRDLAR--------RLLHHPR--------------GTPC
VDVEGHFIQILR----------------EIVG----TDAAKFEGMVN---DLMSSQELNE
RFRLWVVNKHTEVPPLSPPPTSV--ANEEDDQTETPQPKAQHNNEGYEEEEENHEAVEAA
LAAVDVKLNVLTD-------GYWPKQTPLS------------------------------
------TELPPQLRVLAKSMEVFYRK----------------------------------
---CFAKRRLIW-LHQLSSAVVKSAVGNS-------------------------------
------------------------------------------------------------
-------------RRQLSGTLVQANVLLALQEIIDAGMHSE--------------QLCVS
VGEICGQLGLD---ISLPDVVGAILGLCHPKFR---LLLRAPGSGTDGSNQHGSDDASGY
GSSVG--------------------------VVAATLLGTDILRINHSFS-------VPS
QFCRIPFLGARRRGGDG-------------------AVDERAADTDGE--QTMEDIMK--
-DRVHVVDAAIVRLMKQR--RRASHEEVMEEVPKLV----------------RFPVTASA
VKESARRLTERGFLERGNT------NEYIYIS
>Trypanosoma_brucei_CP000071.1 .
-LVA---VYCDVLVSQSGTRGVAVTADKETEIGGKCVSLPEGS----------DSTSDID
SVTALAALL-DDKDVFLE-EYKQLLAR--------RLIILSSSLSLSPSALPTELCTKPN
AEYEHAMIRELR----------------RTFGR---TSTLTLKMMLH---DYTLSCAMGS
AFRQTP---------------------------------------------------SAQ
QLKSGINVQVITG-------ARWPTYSTVP------------------------------
------LLPCTSLAAAISTFSTYYAA----------------------------------
---AHPLRTLSW-IHSQGTANLEALFPNG-------------------------------
------------------------------------------------------------
-------------SKEIVADTIQSNILILLSDAYNTVRRNRDSESRRGVGEGKSTKRYLT
GQEIASAMGMS-----FENLYAYLNQLVHHTSYK--LITRVPSPNPDPAVDPN-------
---------------------------------EASVRPEYGYTINVDFK-----HSSNS
FRLPVPHPRWNQKASGGHR------------------VVGADAMAASQ--TFALVTES--
-TRRLQVDAAIVRTMKRH--RSLPYHELMSTTVQELSR--------------FFVPSTQF
VKVQVEGLIAREFLKRNEAN----SQLLEYVV
>Trypanosoma_brucei_XM_817890.1| .
------------------------------------THD--------------SMDQVAA
DTFSLYRLL-RSKESFEQ-TFKLLLAA--------RLINCKP---------------NDS
LVHEIIFVEHLR----------------SECGD---SVANHLDVMIK---DGRMRTEINR
GFLSSL--------------------------------------------------SPDV
QLPLSFDVTVITA-------GVWPIYPGFE------------------------------
------INLPECMQQCVSLFQAYYIP----------------------------------
---HHNGRVLSF---HTGCGTICFTLNHK-------------------------------
------------------------------------------------------------
------------EVYELAAPTSFVNTILCFQSCGGIDEP-------------------LT
VKDICNKTKMI-----ETDVLPQLEALVNTG-----LISNVPSG----------------
--------------------------------------GLSRFIFNKHFA-------HHR
TKLRIGNVGG---------------------------NRTVKASAEVR--VTQVASET--
-THAESIQAVLMQIVKRN--KTLSHGEMFTQVAEALKGS-------------RITPVMAH
IKQNLEILINKGLISRGSRP-----DIYVYEA
>Trypanosoma_cruzi_XM_800380.1| .
---------------------------------------------------------LLN
YIGRIYALL-PSRGIFET-FYWHDLAR--------RLLQYQR---------------PRR
LDAERSFIQELK----------------KTCG----VETSKFEGMFN---DLKVSQELNE
RYQAWVTGKRD--------------------DTSAQWPPVMRVDNEEEEEE-AMSLIAEF
PWNTEVKLHILTS-------GFWPTQSTLA------------------------------
------VRLPSPMRLLAKCVQDFYRQ----------------------------------
---CFTDRQLVW-QHQLSSAVVRCSMGTVR------------------------------
------------------------------------------------------------
--------------RNLMGTLLQAAILLTLQEMMDTTPSSSSSQR----------VEAVT
VGALCDRLAVD---ISIPAVSGAIYGLCHPKFS---LLLREPATGGPSA-----------
-------------------------------TALSMLAGTDRLRFNTHFA-------VSS
MRCRIPFYNTPNSGED---------------------VSTGRNDADSM--LAVDDVLK--
-EHKHVIEAAVVRFMKEK--RCATHEDLVTAVSTLV----------------QFPVTMAT
LKCVIERLIDRGFLERNGAT------AYTY--
>Trypanosoma_cruzi_XM_800835.1| .
YLLHG--SHEEAEVRRVG-------------GGGRAKTVVVS----------LHNEDEVM
SAVRLAFSV-SSIDRFLR-LYKELLAY--------RLLFYAVG-RARDGSVDAMEARREK
LQTEKLVCKYLH-----------------ELLP---LERNAIQQMIQMCMDMETGKNAPE
GYDPQA-------------------------------------------LQPEQCGHGAE
TVTVRPTLRLLSR-------LAWPSYPLLT------------------------------
-------DVPQPLHNAMDQFARFYHA----------------------------------
---QYSNRRVVWLRTSMETITFTVAYPQAG------------------------------
------------------------------------------------------------
---------------KVIVGSLELFNIFQFLSEAGTSG--------------------TT
WTLLAQRIGKD-----KTLLQRGLKKLIHDG------FFKIQMG----------------
-------------------------------------SGEESVALNAAFK-------SHK
PRYNFLQPP----------------------------PRVGALLEENG--IINEEVHR--
-SRIASIQAVIIKHMKSV--RTCLYDELFC-WTRQQNP--------------QFQLQNSD
FKLALEMLIEKEFVQRDPSQ----KQRFVYKA
>Trypanosoma_cruzi_XM_801591.1| .
-------GGSDEVAAAAT-----------------ATATAVS-----------PCGGLLN
YIGRIYALL-PSRGIFET-FYWHDLAR--------RLLQYQR---------------PRR
LDAERSFIQELK----------------KACG----VETSKFEGMFN---DLKVSQELNE
RYQAWVTGERD--------------------DASAQWPPVMRVDNEEEEEGEAMSLIAEL
PWNTEVKLHILTS-------GFWPTQSTLA------------------------------
------VRLPSPMRLLAKSVQDFYRQ----------------------------------
---CFTDRQLLW-QHQLSSAVVRCSIGTVR------------------------------
------------------------------------------------------------
--------------RNLTGTLLQAAILLTLQEMMDTTPSSSSSQR----------VEAVT
VGALCDRLAVD---ILVPAVTGSIYGLCHPKFS---LLLREPAMGGSSA-----------
-------------------------------AAFPMLAGTDRLRFNTHFA-------VSS
MRCRIPFYNTPNSGED---------------------VSTGRNDADSM--LAVDDVLK--
-EHKHVIEAAVVRFMKEK--RCATHEDLVTAVSTLV----------------QFPVTMAT
LKCVIERLIDRGFLERNGAT------AYTY--
>Trypanosoma_cruzi_XM_802294.1| .
ELLA---YYVDAVLQGN------------------EGS---------------TVEENLE
KAVAALAYV-TDRDTFLA-HSRELLAQ--------RILFPRK---------------KMD
EATERSLIQRIS----------------QRCGV---SSTSYLEGMLH---DVDIAEGFGV
TEKLEA---------------------------------------------------VGK
APNFAFSVLVLKK-------GIWPPRIQGE------------------------------
-----CFVPPRVIQEKLSAFQKIYLE----------------------------------
---GTTGRVLTW-SYSNSSGDVCAVFKKG-------------------------------
------------------------------------------------------------
-------------VKILSMTGIQCWVVLAFNELNE-----------------------LT
PNDMMSLFGMS-----LEDAKPALLPLLKCS-----ILRGESDA----------------
----------------------------------TTIQPQAKFFINEDFS-------SKW
KKVRVP-----------------------------MPTCRRDGLLHGE--EIAKKIEE--
-DRRPAIDACLVRIMKSR--RVLSHSSLVEECHQKLSQ--------------LFSADQKL
IKQRIEELIRKEYIERDHKN----PSVYQYTA
>Trypanosoma_cruzi_XM_806457.1| .
YLLYG--SHEGAEVRRVG-------------GGGREKMVLVS----------LHNEDEVM
SAVRLAFSV-SSIDRFLR-LYKELLAY--------RLLFYAVG-RASDGSVDAMEARREK
LQTEKLVCEYLH-----------------ELLP---FERNAIQQMIQMCMDMVTGNNTPE
AYDPQA-------------------------------------------LQPEQCGHGAD
AFSVRPTMRLLSR-------LAWPSYPLLT------------------------------
-------DVPKPLHNVMDQFARFYHA----------------------------------
---QYSNRRVVWLRTSMETITFTVAYPQAG------------------------------
------------------------------------------------------------
---------------KVIVGSLELFNIFHFLSEAGTSG--------------------TT
WTLLAQRIGKD-----KTLLQRGLKKLIHDG------FFKIQMG----------------
-------------------------------------SGEEIVALNAAFK-------SHK
PRYHFLQPP----------------------------PRVGALLEENG--IINEEVHR--
-SRIASIQAVIIKHMKTV--RTCLYDELFC-WTRQQNP--------------QFQLQNSD
FKLALEMLIEKEFVQRDPSQ----KQRFVYKA
>Trypanosoma_cruzi_XM_808353.1| .
EKLA---YYYDAKVKSK---------------------ISEA-----------ELERLVA
DVFGLFRLL-RTKEVFDH-AFKLLLAA--------RLINSKP---------------EDP
LSNETFLIDQIR----------------NECG----ESANHLEIMIK---DGRMRREMNK
GFIRSL--------------------------------------------------GTGN
KLPHEFYVTVITA-------GVWPEYTDLA------------------------------
------PDLPESMQNCMQLFRSYYLP----------------------------------
---HHNGRKLSF-NTTLGTVFFTLNHGKI-------------------------------
------------------------------------------------------------
--------------YELVAPTAFASTILCFQNSDQNNE-------------------YLS
LQEICDKTKLI-----ERDASFQLESLSQLG-----LITVDRVD----------------
--------------------------------------DVLRYAFNQAFD-------NPR
SKLRVRATSG---------------------------NRILEKNRETR--AHCEPLGA--
-SISFSIQAAAIQIIKSK--KKIGHTEFCNAITKSLQKA-------------GFAPSVAD
IKKGLETLMSKGLLSRKNS------NIYIY--
>Trypanosoma_cruzi_XM_814790.1| .
ENLA---YYYDAKVKSK---------------------ISEA-----------ELERLVA
DVFGLFRLL-KTKEVFDH-AFKLLLAA--------RLINSKP---------------EDP
LSNETFLIDQIR----------------NECG----ESVNHLEIMIK---DGRMRREMNK
GFIRSL--------------------------------------------------GTGN
KLPHEFYVTVITA-------GVWPEYTDLA------------------------------
------PDLPESMQNCMQLFCSYYLP----------------------------------
---HHNGRKLSF-NTTLGTVFFTLNHGKI-------------------------------
------------------------------------------------------------
--------------YEIVAPTAFASTILCFQNSEQNNE-------------------YLS
LQEICDKTKLI-----ERDASFQLESLSQLG-----LITVDRVD----------------
--------------------------------------DVLRYAFNQAFN-------NPR
SKLRVRTTNG---------------------------NRILEKNRETR--AYCEPLGD--
[truncated: 23,293 more chars]
