# Supplementary material for: Diversification of the cullin family
Source: BMC Evol Biol. 2009 Nov 19;9:267. doi: 10.1186/1471-2148-9-267 (PMC2785787; doi:10.1186/1471-2148-9-267)
Supplement: Additional file 6 — Cullin sequences of animals, fungi and bikont species. sequences corresponding to the analyses shown in Figure 1 (187 animal sequences), Figure 2 (150 fungal sequences) and Figure 4 (128 bikont sequences). [file 1471-2148-9-267-S6.TXT]

SEQUENCES USED IN ANALYSES PRESENTED IN FIGURES 1 (ANIMALS), 2 (FUNGI) and 4 (BIKONTS)

ANIMALS: pp. 1 - 34
FUNGI: pp. 35 - 62
BIKONTS: p. 63 - 90

ANIMALS � FIGURE 1

>Homo_sapiens_BC092409_cullin3| .
EYLSLFIDDKLKKG----VKGLTEQ-EVETILDKAMVLFRFMQEKDVFER-YYKQHLAR-
RLLTNKS----------------VSDDSEKNMISKLK--TECGC--QFTSKLEGMFR-DM
SISNTTMDEFRQHL----------------------------------------------
--QATGVSLGGVDLTVRVLTTGYWPTQSATP-----------------------KCNIPP
APRHAFEIFRRFYLA-------------------------------------KHSGRQLT
L-QHHMGSADLNATFYGPVKKEDGSEVGVGGAQ----------------VTGSNTRKHIL
QVSTFQMTILMLFNNREK-----YTFEEIQQETDIPERELVRALQSLACGKPTQR-VLTK
EPKS-------------KEIENGHIFTVNDQFT-------SKLHRVKIQ--TVAAKQGES
DPERK--ETRQKVDD--DRKHEIEAAIVRIMKSR--KKMQHNVLVAEVTQQLKA------
--------RFLPSPVVIKKRIEGLIEREYLARTPED-RKVYTYVA
>Xenopus_laevis_BC073186| .
EYLSLFIDDKLKKG----VKGLTEQ-EVESILDKAMVLFRFMQEKDVFER-YYKQHLAR-
RLLTNKS----------------VSDDSEKNMISKLK--TECGC--QFTSKLEGMFR-DM
SISNTTMDEFRQHL----------------------------------------------
--QTTGVSLGGVDLTVRVLTTGYWPTQSATP-----------------------KCNIPP
SPRHAFEIFRRFYLA-------------------------------------KHSGRQLT
L-QHHMGSADLNATFYGAVKKEDGSEVGVGGAQ----------------VTGSNTRKHIL
QVSTFQMTILMLFNNREK-----YTFEEIQQETDIPERELVRALQSLACGKPTQR-VLTK
EPKS-------------KEIESGHMFTVNDQFT-------SKLHRVKIQ--TVAAKQGES
DPERK--ETRQKVDD--DRKHEIEAAIVRIMKSR--KKMQHNVLVAEVTQQLKA------
--------RFLPSPVVIKKRIEGLIEREYLARTPED-RKVYTYVA
>Danio_rerio_BC163249.1| .
EYLSLFIDDKLKKG----VKGLTEQ-EVESILDKAMVLFRFMQEKDVFER-YYKQHLAR-
RLLTNKS----------------VSDDSEKNMISKLK--TECGC--QFTSKLEGMFR-DM
SISNTTMDEFRQHL----------------------------------------------
--TSTGVSLGGVDLIVRVLTTGYWPTQSATP-----------------------KCNIPP
SPRHAFEVFRRFYLA-------------------------------------KHSGRQLT
L-QHHMGSADLNATFYGPIKKEDGSDM-VGGAQ----------------VTGSNTRKHIL
QVSTFQMTILMLFNNREK-----STFEEIQQETDIPERELVRALQSLACGKPTQR-VLTK
EPKS-------------KEIENGHVFTVNDQFT-------SRLHRVKIQ--TVAAKQGES
DPERK--ETRQKVDD--DRKHEIEAAIVRIMKSR--KKMQHNVLVAEVTQQLRA------
--------RFLPSPVVIKKRIEGLIEREYLARTPED-RKVYTYVA
>Danio_rerio_BC060901| .
EYLSLFIDDKLKKG----VKGLTEQ-EVESILDKAMVLFRFMQEKDVFER-YYKQHLAR-
RLLTNKS----------------VSDDSEKNMISKLK--TECGC--QFTSKLEGMFR-DM
SISNTTMDEFRHHL----------------------------------------------
--QTSQVSLCGVDLTVRVLTTGYWPTQSATP-----------------------KCNIPP
SPRHAFEVFRRFYLA-------------------------------------KHSGRQLT
L-QHHMGSADLNATFYGPIKKEDGSDVGVGGAL----------------LTGSNTRKHIL
QVSTFQMTILMLFNNREK-----FTFEEIQQETDIPERELVRALQSLACGKPTQR-VLTK
EPKS-------------KEIESGHVFTVNDQFT-------SKLHRVKIQ--TVAAKQGES
DPERK--ETRQKVDD--DRKHEIEAAIVRIMKSR--KKMQHNVLVAEVTQQLRA------
--------RFLPSPVVIKKRIEGLIEREYLARTPED-RKVYTYVA
>Gasterosteus_aculeatus_BT028614.1| .
EYLSLFIDDKLKKG----VKGLTEQ-EVESILDKAMVLFRFMQEKDVFER-YYKQHLGR-
RLLSNKS----------------VSDDSEKNMISKLK--TECGC--QFTSKLEGMFR-DM
SISNTTMDEFRQHI----------------------------------------------
--QTTSASLSGVDLTVRVLTTGYWPTQSATP-----------------------KCTIPP
SPRHAFEVFRRFYLA-------------------------------------KHSGRQLT
L-QHHMGGADLNATFYGTIKKEDGSEVGVGGAQ----------------VTGSNTRKHIL
QVSTFQMTILMLFNNREK-----CTFEEIQQETDIPERELVRALQSLACGKPTQR-VLTK
EPKS-------------KEIESGHVFTVNDQFT-------SKLHRVKIQ--TVAAKQGES
DPERK--ETRQKVDD--DRKHEIEAAIVRIMKSR--KKMQHNVLVAEVTQQLRA------
--------RFLPSPVVIKKRIEGLIEREYLARTPED-RKVYTYVA
>Canis_familiaris_XM_854981.1| .
EYLSLFIDDKLKKG----VKGLTEQ-EVETILDKAMVLFRFMQEKDVFER-YYKQHLAR-
RLLTNKS----------------VSDDSEKNMISKLK--TECGC--QFTSKLEGMFR-DM
SISNTTMDEFSS------------------------------------------------
---TSLELSSGVDLTVRVLTTGYWPTQSATP-----------------------KCNIPP
APRHAFEIFRRFYLA-------------------------------------KHSGRQLT
L-QHHMGSADLNATFYGPV------------------------------------KKHIL
QVSTFQMTILMLFNNREK-----YTFEEIQQETDIPERELVRALQSLACGKPTQR-VLTK
EPKS-------------KEIENGHIFTVNDQFT-------SKLHRVKIQ--TVAAKQGES
DPERK--ETRQKVDD--DRKHEIEAAIVRIMKSR--KKMQHNVLVAEVTQQLKA------
--------RFLPSPVVIKKRIEGLIEREYLARTPED-RKVYTYVA
>Branchiostoma_floridae_XM_002202899.1| .
EYLSLFIDDKLKKG----VKGLTEQ-EIENILDKTMVLFRYLQEKDVFER-YYKQHLAR-
RLLMNKS----------------VSDDSEKNMISKLK--TECGC--QFTSKLEGMFK-DM
SISNSLMDDFKQHL----------------------------------------------
--QNTGTTLSGIDLSVRVLTTGFWPTQSSSP-----------------------KCNIPV
QARNAFETFKRFYLV-------------------------------------KHSGRQLT
L-QHHMGSADLNATFYGPRKE----------------------------GGGSNARKHIL
QVSTFQMCVLMLFNNRDK-----LTYEEIQSETDIPDRDLTRALQSLALGKAQQR-VLVK
EPKV-------------KEIEPSHQFYINDQFT-------SKLHRVKIQ--TVAAK-GES
DPERK--ETRNRVDE--DRKHEIEAAIVRIMKSR--KRMQHNVLVAEVTQQLKA------
--------RFLPSPVVIKKRMEGLIEREYLARAPED-RKVYTYVA
>Tribolium_castaneum_XM_962327.1| .
EYLSLFIDDKLKKG----VKGMSEQ-EIELVLDKSMVLFRFLQEKDVFER-YYKQHLAK-
RLLLNKS----------------VSDDWEKNMISKLK--TECGC--QFTSKLEGMFK-DM
TVSNTIMDEFKDHI----------------------------------------------
--TKTESSLCGVDLFMRVLTTGFWPTQSATP-----------------------KCHIPA
VPLAAFECFSRFYLA-------------------------------------KHSGRQLT
L-QPQLGNADLNAIFFGPKKEDPDKDGACSSTSSI--------------SPRTGPRKHII
QVSTYQMVVLMLFNNHEK-----LTYEEILNESDIPERDLIRALQSLAMGKATQR-ILIK
NPRT-------------KEIESNHEFYVNDSFT-------SKLHRVKIQ--TVAAK-GES
EPERR--ETRNKVDE--DRKHEIEAAIVRIMKSR--KRMPHNILVTEVTEQLKS------
--------RFLPSPVIIKKRIEGLIEREYLARTPED-RKVYTYVA
>Nasonia_vitripennis_XM_001606564.1| .
EYLSLFIDDKLKKG----LKGMTEQ-EIEGILDKTMVLFRFLQEKDVFER-YYKQHLAK-
RLLLNKS----------------VSDDSEKNMISKLK--TECGC--QFTSKLEGMFK-DI
TVSNTIMEEFKEHT----------------------------------------------
--LANGMTLSGVDLSVRVLTTGFWPTQAATP-----------------------KCSMPS
APRNAFDAFRRFYLG-------------------------------------KHSGRQLT
L-QPQLGSADLNATFYGPRREENMPECSSTSPGFGNNGNGQRS------SGTITTRKHII
QVSTYQMCVLMLFNNREK-----LTYEEIQNETDIPERDLIRALQSLAMGKATQR-VLLK
YPRT-------------KEIEPSHSFCVNDNFS-------SKLHRVKIQ--TVAAK-GEC
EPERK--ETRSKVDE--DRKHEIEAAIVRIMKAR--KRMAHNILVTEVTDQLRA------
--------RFLPSPVIIKKRLENLIEREYLARTPED-RKVYTYVA
>Apis_mellifera_XM_625076.2| .
EYLSLFIDDKLKKG----VKGMTEQ-EIEGILDKTMVLFRFLQEKDVFER-YYKQHLAK-
RLLLNKS----------------VSDDSEKNMISKLK--TECGC--QFTSKLEGMFK-DI
TVSNTIMDEFKDHV----------------------------------------------
--LTSNTNLHGVDISVRVLTTGFWPTQSATP-----------------------KCSMPA
APRDAFDAFRRFYLA-------------------------------------KHSGRQLT
L-QPQLGSADLNAVFHGPRREESSCGGLDTPSSSS--------------SSCGNTRKHII
QVSTYQMCVLMLFNKREK-----LTYEEIQGETDIPERDLVRALQSLAMGKATQR-VLLK
HPRT-------------KEIEPSHYFCVNDSFT-------SKLHRVKIQ--TVAAK-GES
EPERR--ETRNKVDE--DRKHEIEAAIVRIMKDR--KRMPHNILVTEVTEQLRG------
--------RFLPSPVIIKKRIEGLIEREYLARTPED-RKVYTYVA
>Strongylocentrotus_purpuratus_XM_001178186.1| .
EYLSLFIDDKLKKG----VKGLSEQ-EVEAILDKSMVLFRFLQEKDVFER-YYKQHLAK-
RLLLNKS----------------VSDDSEKNMISKLK--TECGC--QFTSKLEGMFK-DM
TLSNTFMDEFKTHV----------------------------------------------
--QSASINMFGVDLNVRVLTTGFWPTQSATP-----------------------QCNVPT
QARNAFEAFKKFYLT-------------------------------------KHTGRQIS
L-QPQLGSADLHATFHGGKKVGFIGFY----------------------PMGSDERRHII
QVSTYQMCVLMLFNVKEQ-----WTYEEMCSETDIPSKDLIRALQSLALGKPTQR-ILVK
EPKG-------------KEIENPHMFSVNDAFT-------SKLFRVKIQ--TVAAK-GES
EPERK--ETRTRVDE--DRKHEIEAAIVRIMKSR--KKMQHNVLVAEVTEQLKS------
--------RFLPSPVVIKKRIESLIEREYLARAPED-R-------
>Strongylocentrotus_purpuratus_XM_789962.2| .
EYLSLFIDDKLKKG----VKGLSEQ-EVEAILDKSMVLFRFLQEKDVFER-YYKQHLAK-
RLLLNKS----------------VSDDSEKNMISKLK--TECGC--QFTSKLEGMFK-DM
TLSNTFMDEFKTHV----------------------------------------------
--QSASINMFGVDLNVRVLTTGFWPTQSATP-----------------------QCNVPT
QARNAFEAFKKFYLT-------------------------------------KHTGRQIS
L-QPQLGSADLHATFHGGKKVAKGGAQ----------------------GPVSQERRHII
QVSTYQMCVLMLFNVKEQ-----WTYEEMCSETDIPSKDLIRALQSLALGKPTQR-ILVK
EPKG-------------KEIENPHMFSVNDAFT-------SKLFRVKIQ--TVAAK-GES
EPERK--ETRTRVDE--DRKHEIEAAIVRIMKSR--KKMQHNVLVAEVTEQLKS------
--------RFLPSPVVIKKRIESLIEREYLARAPED-R-------
>Strongylocentrotus_purpuratus_XM_001178067.1| .
EYLSLFIDDKLKKG----VKGLSEQ-EVEAILDKSMVLFRFLQEKDVFER-YYKQHLAK-
RLLLNKS----------------VSDDSEKNMISKLK--TECGC--QFTSKLEGMFK-DM
TLSNTFMDEFKTHV----------------------------------------------
--QSASINMFGVDLNVRVLTTGFWPTQSATP-----------------------QCNVPT
QARNAFEAFKKFYLT-------------------------------------KHTGRQIS
L-QPQLGSADLHATFHGGKKVD---------------------------GGKHEERRHII
QVSTYQMCVLMLFNVKEQ-----WTYEEMCSETDIPSKDLIRALQSLALGKPTQR-ILVK
EPKG-------------KEIENPHMFSVNDAFT-------SKLFRVKIQ--TVAAK-GES
EPERK--ETRTRVDE--DRKHEIEAAIVRIMKSR--KKMQHNVLVAEVTEQLKS------
--------RFLPSPVVIKKRIESLIEREYLARAPED-R-------
>Nematostella_vectensis_XM_001627280.1| .
EFLSLFIDDKLKKG----VKGYSEQ-EVEVVLDKCMVLFRFLQEKDVFER-YYKQHLAK-
RLLLQKS----------------VSDDSEKNMISKLK--TECGC--QFTSKLEGMFK-DM
TVSHTTNEEFRQHL----------------------------------------------
--SNSQINLLGVDLIVRVLTTGFWPTQSGNH-----------------------KCNVPP
QAQHAFDCFKRFYLG-------------------------------------NHSGRQLT
L-QPQLGTAELNATFPPVKKE----------------------------GASLGQRKHIF
QMSSYQMCILMLFNSQER-----WTYEDILQQTLIPERDLNRALQSLACGKATQR-VLSK
EPKG-------------KDITATDVFSVNDLFT-------SKLHRVKIQ--TVLAK-GES
EPERK--ETRTKVDE--DRKHEIEAAIVRIMKAR--KKRPHNLLVAEVTEQLKA------
--------RFLPSPQVIKKRIEGLIEREYLARTPED-RKVYLYVA
>Aedes_aegypti_XM_001652545.1| .
EYLSLFIDDKLKKG----CKGMSEQ-EIETILDKTMVLFRYLLEKDVFER-YYKAHLAK-
RLLLNKS----------------VSDDSEKNMISKLK--TECGC--QFTSKLEGMFK-DM
SVSNTVMEEFKNHI----------------------------------------------
--SNDPSALDGVELSVRILTTGFWPTQSATP-----------------------NCNIPL
APRRAFETFKRFYLA-------------------------------------KHSGRQLT
L-QPQLGTVYMNAEFYGVKAEKEPVEGGCSSTAAVAGSSAPS-------VSLGAPRKHVL
QLSTYQMCVLMLFNNRER-----LTYDEIQQETDIPGKDLIRALQSLSMGKQQQR-LLVR
TPKS-------------KDIEPTNVFYVNDAFV-------SKFHKVKIQ--TVAAK-GES
EPERK--ETRSKVDE--DRKHEIEAAIVRIMKAR--KKMAHNLLVSDVTTQLKS------
--------RFMPSPVIIKKRIEGLIEREYLARTPED-RKVYVYLA
>Culex_quinquefasciatus_XM_001861301.1| .
EYLSLFIDDKLKKG----CKGMSEQ-EIETILDKTMVLFRYLLEKDVFER-YYKAHLAK-
RLLLNKS----------------VSDDSEKNMISKLK--TECGC--QFTSKLEGMFK-DM
SVSNTVMEEFKNHI----------------------------------------------
--SNDPSALDGVELSVRILTTGFWPTQSATP-----------------------NCNIPL
APRRAFETFKRFYLA-------------------------------------KHSGRQLT
L-QPQLGTVYMNAEFYGVKAEKE------------------------------------S
AEGTAAMCVLMLFNNRER-----LSYDEIQQETDIPGKDLIRALQSLSMGKQQQR-LLVR
TPKT-------------KDIEPTNVFYVNDAFV-------SKFHKVKIQ--TVAAK-GES
EPERK--ETRSKVDE--DRKHEIEAAIVRIMKAR--KKMAHNLLVSDVTTQLKS------
--------RFMPSPVIIKKRIEGLIEREYLARTPED-RKVYVYLA
>Anopheles_gambiae_AAAB01008964.1| .
EYLSLFIDDKLKKG----CKGMSEQ-EIETILDKTMVLFRYLQEKDVFER-YYKAHLAK-
RLLLNKS----------------VSDDSEKNMISKLK--TECGC--QFTSKLEGMFK-DM
SVSNTVMEEFKNHI----------------------------------------------
--NNDNSALEGVELTVRILTTGFWPTQSVTP-----------------------NCNIPA
APRKAFETFKRFYLA-------------------------------------KHSGRQLT
L-QPQLGTVYMNAEFYGVKAEKEKTEGNCSSTAPSAGSSSAPTGGA---ASLDAPKRHVL
QLSTYQMCVLMLFNNRER-----MTYEDIQQETDIPSKDLIRALQSLSMGKQQQR-LLVR
TPKTS------------KEIVSTDEFYVNDAFV-------SKFHRVKIQ--TVAAK-GES
EPERK--ETRSKVDE--DRKHEIEAAIVRIMKAR--KRMPHNLLVSDVTSQLKS------
--------RFLPSPVIIKKRIEGLIEREYLARTPED-RKIYVYLA
>Drosophila_grimshawi_XM_001993299.1| .
EYLSLFIDDKLKKG----GKGMSEQ-EIETILDKTMVLFRFLLEKDVFER-YYKTHLAK-
RLLLNKS----------------VSDDFEKNMISKLKASTECGC--QFTSKLEGMFK-DM
SVSNTIMDEFKNYV----------------------------------------------
--NNNSFSLSGVELTVRILTTGFWPTQTATP-----------------------NCNIPS
APREAFEVFKKFYLD-------------------------------------KHSGRQLT
L-QPQMGTAYINAVFYGRKAN-DSDKDKDGPSSSSSGC-----------AVPTTTRKHIL
QVSTYQMCVLLLYNNRDV-----LTYDDIHQETDIPERELVRALQSLSMGKPAQR-LLVR
NSKTKT-----------KDIEPSDEFYVNDAFV-------SKFHRVKIQ--TVAAK-GES
EPERK--ETRGKVDE--DRKHEIEAAIVRIMKAR--KRMAHNLLVSDVTSQLKS------
--------RFLPSPVFIKKRIEGLIEREYLARTPED-RKVYIYLA
>Drosophila_mojavensis_XM_002003366.1| .
EYLSLFIDDKLKKG----GKGMSEQ-EIETILDKTMVLFRFLLEKDVFER-YYKTHLAK-
RLLLNKS----------------VSDDFEKNMISKLK--TECGC--QFTSKLEGMFK-DM
SVSNTIMDEFKSYV----------------------------------------------
--NNNSLSLSGVELTVRILTTGFWPTQTATP-----------------------NCNIPS
APREAFEVFKKFYLD-------------------------------------KHSGRQLT
L-QPQMGTAYINAVFYGRKAN-DSDKDKDGPSSSSSGC-----------PVPTTTRKHIL
QVSTYQMCVLLLFNNRDL-----LTYDDIHQETDIPERELVRALQSLSMGKPAQR-LLVR
NSKTKT-----------KDIEPSDEFYVNDAFV-------SKFHRVKIQ--TVAAK-GES
EPERK--ETRGKVDE--DRKHEIEAAIVRIMKAR--KRMAHNLLVSDVTSQLKS------
--------RFLPSPVFIKKRIEGLIEREYLARTPED-RKVYIYLA
>Drosophila_persimilis_XM_002021570.1| .
EYLSLFIDDKLKKG----GKGMSEQ-EIESILDKTMVLFRFLLEKDVFER-YYKTHLAK-
RLLLNKS----------------VSDDFEKNMISKLK--TECGC--QFTSKLEGMFK-DM
SVSNTIMDEFKNYV----------------------------------------------
--VNNNLSLVGVELTVRILTTGFWPTQTATP-----------------------NCNIPV
APREAFEIFKSFYLN-------------------------------------KHSGRQLT
L-QPQMGTSYINAVFYGRKAA-DSDKDKDAPSSSSNGC-----------TVPTTTRKHIL
QVSTYQMCVLLLFNNRDV-----LTYDDIQQETDIPGRELVRALQSLSMGKPAQR-LLVR
NSKTKT-----------KEIEPTDEFYVNDAFV-------SKFHRVKIQ--TVAAK-GES
EPERK--ETRGKVDE--DRKHEIEAAIVRIMKAR--KRMAHNLLVSDVTTQLKS------
--------RFLPSPVFIKKRIEGLIEREYLQRSPED-RKVYIYLA
>Drosophila_willistoni_XM_002066343.1| .
EYLSLFIDDKLKKG----GKGMSEQ-EIETILDKTMVLFRFLLEKDVFER-YYKTHLAK-
RLLLNKS----------------VSDDFEKNMISKLK--TECGC--QFTSKLEGMFK-DM
SVSNTIMDEFKGFV----------------------------------------------
--NNNNLSLGGVELTVRILTTGFWPTQTATP-----------------------NCNIPS
APREAFEIFKNFYLN-------------------------------------KHSGRQLT
L-QPQMGTAYINAVFYGRKTANESEKDKDAPSSSSSGGT----------TGPTTTRKHIL
QVSTYQMCVLLLFNNRDI-----LTYDDIHQETDIPERELVRALQSLSMGKPAQR-LLVR
NSKTKT-----------KDIEPTDEFYVNDAFV-------SKFHRVKIQ--TVAAK-GES
EPERK--ETRGKVDE--DRKHEIEAAIVRIMKAR--KRMAHNLLVSDVTSQLKS------
--------RFLPSPVFIKKRIEGLIEREYLQRSAED-RKVYNYLA
>Drosophila_ananassae_XM_001962223.1| .
EYLSLFIDDKLKKG----GKGMSEQ-EIESILDKTMVLFRFLLEKDVFER-YYKTHLAK-
RLLLNKS----------------VSDDFEKNMISKLK--TECGC--QFTSKLEGMFK-DM
SVSNTIMDEFKNFV----------------------------------------------
--NNNNLSLGGVELTVRILTTGFWPTQTATP-----------------------NCNIPA
APREAFDIFKNFYLN-------------------------------------KHSGRQLT
L-QPQMGTAYINAVFYGRKAA-DTEKDKDAPSSSSSGC-----------AVPTTTRKHIL
QVSTYQMCVLLLFNNRDV-----LTYDDIHQETDIPERELVRALQSLSMGKPAQR-LLVR
NSKTKT-----------KDIEPTDEFYVNDAFV-------SKFHRVKIQ--TVAAK-GES
EPERK--ETRGKVDE--DRKHEIEAAIVRIMKAR--KRMAHNLLVSDVTSQLKS------
--------RFLPSPVFIKKRIEGLIEREYLQRSPED-RKVYNYLA
>Drosophila_melanogaster_NM_165110.1| .
EYLSLFIDDKLKKG----GKGMSEQ-EIESILDKTMVLFRFLLEKDVFER-YYKTHLAK-
RLLLNKS----------------VSDDFEKNMISKLK--TECGC--QFTSKLEGMFK-DM
SVSNTIMDEFKNFV----------------------------------------------
--NNNNLSLGGVELTVRILTTGFWPTQTATP-----------------------NCNIPA
APREAFDIFKNFYLN-------------------------------------KHSGRQLT
L-QPQMGTAYINAVFYGRKAV-ESEKDKDAPSSSSSGC-----------GVPTTTRKHIL
QVSTYQMCVLLLFNNRDV-----LTYDDIHQETDIPERELVRALQSLSMGKPAQR-LLVR
NSKTKT-----------KDIEPTDEFYVNDAFN-------SKFHRVKIQ--TVAAK-GES
EPERK--ETRGKVDE--DRKHEIEAAIVRIMKAR--KRLAHNLLVSDVTSQLKS------
--------RFLPSPVFIKKRIEGLIEREYLQRSPED-RKVYNYLA
>Ciona_intestinalis_AK114786.1| .
EYLSLFIDDKLKKG----IKMLSEQ-EVEVVLDKTMSLFRFLQEKDVFER-YYKQHLGR-
RLLTNKS----------------ISDDSEKNMITKLK--NECGC--QFTSKLEGMFK-DM
HVSSTTNDDFKKHV----------------------------------------------
--QSTSTSLQGVDLTVQVLTTGCWPTQASTP-----------------------TCNLPA
APRHAFDVFRRFYLG-------------------------------------KHSGRQLT
L-QHHRGAADMNASFFAAAKPGASNEGESA-------------------SVKPTTRRHIL
QVSTFQMVVLMLFNDREK-----WLFEEIQQETEIPVKDLSRALQSLACGKTNQR-VLQK
DPKG-------------KEIEKGNVFTVNDNFS-------SKLHRVKIQ--TVAQKQGES
DPERK--ETRTKVQE--DRRHEIEAAIVRIMKSR--KEMQHNLLIAEVTSQLKH------
--------RFLPSPVIIKRRIESLIEREYLSRSNTD-RKVYIYVA
>Acyrthosiphon_pisum_XM_001947463.1| .
EYMSLFIDDKLKKG----VRGIDEN-DLEPVLDKAMVLFRFLQDKDVFET-YYKQHLAK-
RLLLNKS----------------VSDDNEKNMISKLK--TECGC--QFTSKLEGMFK-DM
SLSNTIMESFKLYL----------------------------------------------
-SNSPASNCNNIDLSVRVLTTGFWPLPTTTP-----------------------KCNVPS
IARLAYEEFRTFYLG-------------------------------------KHNGRQLR
L-QPQLGSADLTAIFNDNRRENSATSVISSNGSGSTVVSTSSNSGTSVNNANSSARKHIF
QVSTYQMAILMLFNSYEK-----MTMEMIMNETDINEKDLTRALQSLAMGKPSQR-VLLK
SPKT-------------KEIEPHHEFSINESYT-------SKLYRVKIQ--SITTK-GEN
EPERR--KTKDKVEE--DRKHEIEAALVRIMKAR--KTLTHNTLIMEVTEQLRS------
--------RFMPSPVLIKKRIECLIEREYLARTPED-RNTYNYVA
>Acyrthosiphon_pisum_XM_001952349.1| .
EYLSLFVDEKLKKG----VRGLTEN-DVEVVLDKAMVIFRFLQEKDVFER-YYKQHLAK-
RLLLNKS----------------VSNDNEKNMISKLK--TECGC--QFTSKLEGMFK-DM
SVSNTIMEEFKEYA----------------------------------------------
-AKSNNPFLHAVDLTVRVLTTGFWPTH-ALS-----------------------KCNVPL
VPRSAFAEYRNFYLG-------------------------------------KHNGRQLT
L-QPQLGSADLNAVFYGSRRPDNELLTTVSISANS--------------LSSSSVRRHII
QVSTYQMCILLMFNTHEK-----LTFEDIRSETDIPDKDLIRALQSLALGKPSQR-ILLK
TPKC-------------KEIELTHEFCVNELFT-------SKLHRVKIQ--TVAAK-GET
EPERK--ETRSKVDE--DRKHEIEAAIVRVMKSR--KKLIHNTLVLEVVEQLKV------
--------RFLPSPVIIKKRIEGLIEREYLARSTED-RKTYLYVA
>Trichoplax_adhaerens_XM_002107564.1| .
EYLSLYIDDKLKKG----TKGLSDQ-EIELLLEKTMVLFRYLQDKDVFEK-YYKQHLAK-
RLLLGKS----------------SSNEMENSMIFKLK--SECGC--QFTSKLEGMFK-DM
SVSETVMEKFKKHL----------------------------------------------
---DSSQTTINFDLNIRVLTAGFWPSQLSSN-----------------------QCNIPT
EISTCYDAFQSFYLG-------------------------------------GHNGRKLV
L-QAQLGFADLHATFFGSKKPD---------------------------SVKLETRNHIL
QVSTFQMVILLLFNSKEK-----LSFEELKIATNIPDRDLIRALQSLACGKTSQR-ILTK
NPKS-------------KEIGPADEFIVNDNFT-------SKLVRVKIQ--T--------
------------------------AAIIRIMKAR--KQLHHSALVVETTELLTA------
--------RFMPHPMVIKKRIESLIEREYLRRTD-D-RKMYSYVA
>Tetraodon_nigroviridis_CAAE01014992.1| .
EYLSLFIHDKLTKG----TKQLTEQ-EVESYLDKALMLFKILQEKDMFEK-YYKQHLSY-
RLLSNMS----------------VSEHTEKSMILRLK--VECGF--QFTAKLEGMFK-DM
SISTTTMEEFLSHI----------------------------------------------
--QTVPISLSGLNLTVKVLTSGVWPTQPQAP-----------------------KCSIPS
IPSTAFEVFRRFYLA-------------------------------------KHNGRQLM
L-QYHMGWADVNATFYGSLQKVDDPESNA--------------------GGAQVTRKHIL
QVSTFQMTILMLFNNRET-----FTFQEIQQETDIPDNDLLRALLPLYWGKPSQR-VLVK
EPDC-------------KQIKKEDIFTVNDEFS-------SKKYKVKMQ--TGFCDQATS
CPEGE--KTRYRVDQ--ERKLQIEAAIVRIMKSK--NRLHHRALVTEATQQLQG------
--------SFQPSSAVVKTCIETLIEKEFIARTPED-ERAYVYIA
>Caenorhabditis_elegans_U58085.1| .
EFVALYMDDMLRSG----LKCVSDA-EMDNKLDNVMILFRYLQEKDVFEK-YFKQYLAK-
RLLLDKS----------------CSDDVEKALLAKLK--TECGC--QFTQKLENMFR-DK
ELWLTLATSFRDWR----------------------------------------------
---EAQPTKMSIDISLRVLTAGVWPTVQCNP------------------------VVLPQ
ELSVAYEMFTQYYTE-------------------------------------KHTGRKLT
I-NTLLGNADVKATFYPPPKASMSNEENGPGPSGSGES-----------MKERKPEHKIL
QVNTHQMIILLQLNHHNR--ISCQHEQQLMDELKIPERELKRNLQSLALGKASQR-ILVR
KNKGK------------DAIDMSDEFAVNDNFQ-------SKLTRVKVQ--MVTGK-VES
EPEIR--ETRQKVED--DRKLEVEAAIVRIMKAR--KKLNHNNLVAEVTQQLRH------
--------RFMPSPIIIKQRIETLIEREYLARDEHD-HRAYQYIA
>Brugia_malayi_XM_001892856.1| .
---------------------MNES-EQESLQDKSMVLFRFLQEKDVFER-YYKSHLAK-
RLLLQKS----------------MSDDAEKAMVSKLK--TECGC--QFTSKLEGMFK-DI
ELSNILMGDFRDYK----------------------------------------------
--ERAEIAHDSVDITVRVLTSGYWPTQAAPD------------------------CVLPP
VAAQAFESFRTFYLS-------------------------------------KHNGRKIS
L-NPMLGHADVKAVFYGTNANAEELSQQESDLAGPSV------------APRGKEEYKIL
TVSTYQMCVLLRFNNKSK-----ITFEELAAETQIPDKELKRSLLSLAMGKPTQR-ILCR
KGHG-------------REIENSDEFWVNDAFT-------SKLTRIKIQ--MVSGR-AEA
EPERK--ETRSRIDE--DRKHEVEAAVVRVMKAR--KKLLHNVLVAEVTQQLKH------
--------RFMPNPQLIKKRIESLIERDYLARDKND-HRCYEYVA
>Caenorhabditis_elegans_NM_063124.3_CUL4 .
ELISKHFHTLLHSS----NKNVSDDTTLDQMVDEAIVLFRYLRGKDVFEA-YYKRGLAK-
RLFLERS----------------ASVDAEKMVLCKLK--TECGS--AFTYKLEGMFK-DM
DASENYGRLFNQYL----------------------------------------------
----EHMNKEKANFTARVITPEYWPTYDTYE------------------------INIPK
EMRDTLTDYQDFYRV-------------------------------------QHGNRNVK
W-HHGLASAVISASFRPG-------------------------------------CKKEL
IATMYQTVILLLFNKCET-----WTVAEIVEHTKILEIEVVKNVLALLGGRDKPK-VLQR
VEGGGSEKKEGT-----VENLKNEKFVVNSKFT-------EKRCRVRIA----QVNIKTA
VEETK--EVKEEVNS--DRQYKIDAAVVRIMKAR--KQLNHQTLMTELLQQL--------
--------RFPVSTADIKKRLESLIEREYISRDPEE-ASSYNYVA
>Tribolium_castaneum_XM_001811585.1| .
--LAKYLDVKLRS------KDITDE-ELEVVLTKVIKLFKHVQGKDIFEA-FYKKLLAK-
RLLLGKS----------------ANQDAENSMISKLR--DECGS--AFTSNIEGMFQ-DI
NLSKSINNSFKQKV----------------------------------------------
---RNQENGFTSEFSVNVLTSSYWPNYPNYA------------------------VNLPC
ELVTYQQSFQKFYLS-------------------------------------NHSGRKLL
W-QPSLTHCLLKASFECG--------------------------------------VKEL
QVSLFQTVVLLLFNASPE-----IAFKEIQEATSLDGGELKRTLLSLVYGKAR---ILLK
TPKT-------------KEIEDDDVFVFNNKFT-------DKLFRVKIN----QIQLQDS
PEDEK--ETEKNVLV--DRQFQIDAAIVRIMKSK--KTIKHYMLVRELYKVL--------
--------DIPVNQTDLKKRIELLIEREYMERDKDN-KSTYIYIA
>Trichoplax_adhaerens_XM_002112143.1| .
ELIAKYIDMKLRAG----NKEATDE-ELDKILDKIMVMFRFIQGKDVFEA-FYKKDLAK-
RLLVGRS----------------ASVDAEMSMLLKLK--QECGA--GFTSKLEGMFK-DI
EHSKELMPHYKQYL----------------------------------------------
---NNQKIGHNLDMTVNVLMTSNWPTYHPMD------------------------VILPE
YMISYQKHFQQFYLS-------------------------------------KHSGRKLQ
W-ISTLGHCVVAANFPLG--------------------------------------KKDI
VVSLLQTLVLLQFNKEDE-----ISFLDLKQRTGIDDADMRRTLQSLACGKVR---VLHK
KPKG-------------KEVEDNDVFAYVSDFK-------HKQFHIKIN----QVQMKET
LEENI--NTTERVFQ--DRQYQIDAAIVRIMKTR--KTLSHALLVTAVYEQL--------
--------KFPIKPSDLKKRIESLIERDYMERDEDD-AYQYHYVA
>Ciona_intestinalis_XM_002130043.1| .
ELIAKYVDQRMKSG----NKEATEV-ELDRTLDQIMMLFRFIHGKDVFEA-FYKKDLAK-
RLLVGKS----------------ASVDAEKSMLSKLK--QECGG--MFTGKLEGMFN-DI
SHSKELMAQYRQHV----------------------------------------------
-TTKKEGKVPNIDMSVNILTMGYWPTYPPME------------------------VQLPS
YLVKLQDSFKDFYLS-------------------------------------KHSGRKLS
F-RASLGHCVLKSKFKNG--------------------------------------NKEL
QVSQFQALVLLLYNEATC-----FSFLQIKSDTQIEDSELRRTLQSLACGKAR---ILTK
SPKG-------------KDVNDGDNFNLNTEFK-------HKLIRIKIN----QIQLKES
VEENT--DTTERVFQ--DRQYQIDAAIVRTMKTR--KTLSHQLLLTELYDQL--------
--------KFPLKATDIKKRIESLIERDYMERDKDN-TTQYHYMA
>Drosophila_melanogaster_BT050475.1| .
ELIAKYVDMKLRSG----NKGTTDE-ELEKTLDKIMVLFRFIHGKDVFEA-FYKKDLAK-
RLLVGKS----------------ASVDSEKSMLSKLK--QECGG--GFTSKLEGMFK-DM
ELSRDINIAFRGHA----------------------------------------------
--LSNNRDVHNLDLCVSILTMGYWPTYAPTE------------------------VTMPP
QFINPQQIFNKFYLE-------------------------------------KHSGRKLQ
W-QPTLGNCMLRAQFDAG--------------------------------------PKEL
LVSLFQALVLLLFNDKPV-----LSYEEILAATLIEDGELRRTLQSLACGRAR---VITK
TPKG-------------REILDGDQFDFNNEFT-------NKLFRIKIN----QIQMKET
NEEQK--ATEERVFQ--DRQYQIDAAIVRIMKMR--KTLSHNLLITELFNQL--------
--------TFPVKPADLKKRIESLIDRDYMERDKDN-QNQYNYVA
>Drosophila_erecta_AAPQ01007360.1| .
--LAKYVDMKLRSG----NKGTTDE-ELEKTLDKIMVLFRFIHGKDVFEA-FYKKVLAK-
RLLVGKS----------------ASVDSEKSMLSKLK--QECGG--GFTSKLEGMFK-DM
ELSRDINIAFRGHA----------------------------------------------
--LSNNRDVHNLDLCVSILTMGYWPTYAPTE------------------------VTMPP
QFINPQQIFNKFYLE-------------------------------------KHSGRKLQ
W-QPTLGNCMLRAQFDAVTKTAHNVSYAVAILTFVLQG------------------PKEL
LVSLFQALVLLLFNDKPV-----LSYEEILAATLIEDGELRRTLQSLACGRAR---VITK
TPKG-------------REILDGDQFDFNNEFT-------NKLFRIKIN----QIQMKET
NEEQK--ATEERVFQ--DRQYQIDAAIVRIMKMR--KTLSHNLLITELFNQL--------
--------TFPVKPADLKKRIESLIDRDYMERDKDN-QNQYNYVA
>Drosophila_pseudoobscura_XM_001360883.2| .
ELIAKYVDMKLRSG----NKGTTDE-ELEKTLDKIMVLFRFIHGKDVFEA-FYKKDLAK-
RLLVGKS----------------ASVDSEKSMLSKLK--QECGG--GFTSKLEGMFK-DM
ELSRDINTAFRGHA----------------------------------------------
--LSNNRDVHNLDLCVSILTMGYWPTYAPTE------------------------VTMPP
QLINPQQIFNKFYLE-------------------------------------KHSGRKLQ
W-QPTLGNCMLRAQFEAG--------------------------------------PKEL
LVSLFQALVLLLFNDKPV-----LSYEEILAATMIEGGELRRTLQSLACGRAR---VITK
TPKG-------------REIEDGDQFDFNNEFT-------NKLFRIKIN----QIQMKET
NEEQK--ATEERVFQ--DRQYQIDAAIVRIMKMR--KTLSHNLLITELFNQL--------
--------TFPVKPADLKKRIESLIDRDYMERDKDN-QNQYNYVA
>Drosophila_willistoni_XM_002074561.1| .
ELIAKYVDMKLRSG----NKGTTDE-ELEKTLDKIMVLFRFIHGKDVFEA-FYKKDLAK-
RLLVGKS----------------ASVDSEKSMLSKLK--QECGG--GFTSKLEGMFK-DM
ELSRDINTAFRGHA----------------------------------------------
--LSNNRDVHNLDLCVSILTMGNWPTYPPTE------------------------VTMPP
QFINPQQIFNKFYLE-------------------------------------KHSGRKLQ
W-QPTLGNCMLRAQFDAG--------------------------------------PKEL
MVSLFQALVLLLFNDKPT-----LGYEEILAATSIEDGELRRTLQSLACGRAR---VITK
TPKG-------------RDIEDGDQFDFNNEFT-------NKLFRIKIN----QIQMKET
NEEQK--ATEERVFQ--DRQYQIDAAIVRIMKMR--KTLSHNLLITELFNQL--------
--------TFPVKPADLKKRIESLIDRDYMERDKDN-QNQYNYVA
>Drosophila_ananassae_XM_001960988.1| .
ELIAKYVDMKLRSG----NKGTTDE-ELEKTLDKIMVLFRFIHGKDVFEA-FYKKDLAK-
RLLVGKS----------------ASVDSEKSMLSKLK--QECGG--GFTSKLEGMFK-DM
ELSRDINIAFRGHA----------------------------------------------
--LSNNRDVHNLDLSVSILTMGYWPTYAPTE------------------------VTMPP
QFINPQQIFNKFYLE-------------------------------------KHSGRKLQ
W-QPTLGNCMLRAQFDAG--------------------------------------PKEL
MVSLFQALVLLLFNDKTA-----LSYEEILAATSIEDGELRRTLQSLACGRAR---VITK
TPKG-------------RDIEDGDQFDFNDEFT-------NKLFRIKIN----QIQMKET
NEEQK--ATEERVFQ--DRQYQIDAAIVRIMKMR--KTLSHNLLITELFNQL--------
--------TFPVKPADLKKRIESLIDRDYMERDKDN-QNQYNYVA
>Drosophila_grimshawi_XM_001987369.1| .
ELIAKYVDMKLRSG----NKGTTDE-ELEKTLDKIMVLFRFIHGKDVFEA-FYKKDLAK-
RLLVGKS----------------ASVDSEKSMLSKLK--QECGG--GFTSKLEGMFK-DM
ELSRDVNLAFRGHA----------------------------------------------
--LSNDRDVTNLDLTVSILTMGYWPTYTPTE------------------------VTMPP
QFINPQQIFNKFYLE-------------------------------------KHSGRKLQ
W-QPTLGNCVLRASFDAG--------------------------------------PKEL
LVSLFQGLVLLLFNDKPM-----LSYEEILAATSIEDGELRRTLQSLACGRAR---VITK
TPKG-------------RDIEDKDQFDFNNEFI-------NKLFRIKIN----QIQMKET
NEEQK--ATEERVFQ--DRQYQIDAAIVRIMKMR--KTLSHNLLITELFNQL--------
--------TFPVKPADLKKRIESLIDRDYMERDKDN-QNQYNYVA
>Drosophila_mojavensis_XM_002005046.1| .
ELIAKYVDMKLRSG----NKGTTDE-ELEKTLDKIMVLFRFIHGKDVFEA-FYKKDLAK-
RLLVGKS----------------ASVDSEKSMLSKLK--QECGG--GFTSKLEGMFK-DM
ELSRDVNLAFRGHT----------------------------------------------
--LSNDRDVTNLDLTVSILTMGYWPTYAPTE------------------------VTMPP
QFINPQQIFNKFYLE-------------------------------------KHSGRKLQ
W-QPTLGNCVLRAHFDAG--------------------------------------PKEL
MVSLFQALVLLLFNDKPT-----LSYEEILAATNIEDGELRRTLQSLACGRAR---VITK
TPKG-------------RDIEDRDQFDFNNEFV-------NKLFRIKIN----QIQMKET
NEEQK--ATEERVFQ--DRQYQIDAAIVRIMKMR--KTLSHNLLITELFNQL--------
--------TFPVKPADLKKRIESLIDRDYMERDKDN-QNQYNYVA
>Apis_mellifera_XM_392800.3 .
ELIAKFVDCKLRAG----NKEATEE-ELERLLDKIMVLFRFIHGKDVFEA-FYKKDLAK-
RLLVGKS----------------ASVDAEKSMLSKLK--QECGG--GFTSKLEGMFK-DM
ELSKDINIAFKQYA----------------------------------------------
GNLQSELSASNLDLTVSILTMGYWPTYPVME------------------------VTLPP
EMVQYQDVFNKFYLG-------------------------------------KHSGRKLQ
W-QPTLGHCVLKAWFNQG--------------------------------------NKEL
QVSLFQALVLILFNDADN-----LSLEDIKAATNIEDGELRRTLQSLACGKAR---VLQK
NPRG-------------RDVADNDRFVFNADFT-------NKLFRIKIN----QIQMKET
NEEQK--ATEERVYQ--DRQYQIDAAIVRIMKMR--KTLSHNLLISELYNQL--------
--------KFPVKPADLKKRIESLIDRDYMERDKDN-ANEYNYVA
>Nasonia_vitripennis_XM_001603471.1| .
ELIAKFVDCKLRAG----NKEATEE-ELERLLDKIMVLFRFIHGKDVFEA-FYKKDLAK-
RLLVGKS----------------ASVDAEKSMLSKLK--QECGG--GFTSKLEGMFK-DM
ELSKDINIAFKQYS----------------------------------------------
GNLQNELIASNLDLTVSILTMGYWPTYPVME------------------------VTLPP
EMVQYQDIFNKFYLG-------------------------------------KHSGRKLQ
W-QPTLGHCVLKAWFNQG--------------------------------------NKEL
QVSLFQALVLILFNEADN-----MSFEEVKAATNIEDGELRRTLQSLACGKAR---VLQK
NPKG-------------RDVADNDRFVFNAEFT-------NKLFRIKIN----QIQMKET
NEEQK--ATEERVYQ--DRQYQIDAAIVRIMKMR--KTLTHNLLISELYNQL--------
--------KFPVKPADLKKRIESLIDRDYMERDWDN-ANQYNYVA
>Tribolium_castaneum_XM_001814147.1| .
ELIAKFVDSKLRAG----NKEATEE-ELERLLDKIMVLFRFIHGKDVFEA-FYKKDLAK-
RLLVGKS----------------ASVDAEKSMLSKLK--QECGG--GFTSKLEGMFK-DM
ELSKDINVAFKQHL----------------------------------------------
--NISTLDLIPLDMTVNILTMGYWPTYTPMD------------------------VTLPP
QMVKFQDIFKEFYLS-------------------------------------KHNGRKLQ
W-QPTLGHCVLKARFKAG--------------------------------------QKEL
VVSLFQTLVILLFNESDE-----HSFEYIKAATNIEDGELRRTLQSLACGKAR---VLNK
IPKG-------------REIEDNDKFKFNNDFV-------NKLFRIKIN----QIQMKET
TEEQK--ATEERVFQ--DRQYQIDAAIVRIMKMR--KTLSHNLLISELLAQL--------
--------KFPVKPSDLKKRIESLIDRDYMERDKDN-SNQYNYVA
>Anopheles_gambiae_XM_308149.4| .
ELIAKYVDMKLRAG----NKEATEE-ELEQILDKIMVQFRFIHGKDVFEA-FYKKDLAK-
RLLVGKS----------------ASVDAEKSMLSKLK--QECGG--GFTSKLEGMFK-DM
ELSRDINFAFKQSM----------------------------------------------
-QNSEHKELQNIDLTVNILTMGFWPTYPVME------------------------VTLPQ
ELLQYQSIFNKFYLA-------------------------------------KHSGRKLQ
W-QPTLGHCVLKAQFDAG--------------------------------------PKDL
QVSLFQALVLLLFNYNAA-----ITFEEIRAAVNIENGELKRTLQSLACGKAR---VLTK
IPKG-------------REVENTDKFQFNNEFT-------NKLFRIKIN----QIQMKET
TEEQK--ATEERVYQ--DRQYQIDAAIVRIMKMR--KTLSHNLLITELYKQL--------
--------TFPVKPADLKKRIESLIDRDYMERDKDN-QNQYNYVA
>Aedes_aegypti_XM_001656813.1| .
ELIAKYVDMKLRAG----NKEATEE-ELEQILDKIMVQFRFIHGKDVFEA-FYKKDLAK-
RLLVGKS----------------ASVDAEKSMLSKLK--QECGG--GFTSKLEGMFK-DM
ELSRDINIAFKQHM----------------------------------------------
-GNSENKDLQSIDLTVNILTMGFWPTYPVVE------------------------VTLPP
ELLQYQSVFNKFYLA-------------------------------------KHSGRKLQ
W-QPTLGHCVLKARFDAG--------------------------------------PKDL
QVSLFQSLVLLLFNYNPT-----ISFEDIKAQINIEDGEMRRTLQSLACGKAR---VLTK
IPKG-------------REVEDNDKFQFNNEFT-------NKLFRIKIN----QIQMKET
TEEQK--ATEERVYQ--DRQYQIDAAIVRIMKMR--KTLSHNLLISELYKQL--------
--------TFPVKPADLKKRIESLIDRDYMERDKDN-QNQYNYVA
>Culex_quinquefasciatus_XM_001870775.1| .
ELIAKYVDMKLRAG----NKEATEE-ELEQILDKIMVQFRFIHGKDVFEA-FYKKDLAK-
RLLVGKS----------------ASVDAEKSMLSKLK--QECGG--GFTSKLEGMFK-DM
ELSRDINIAFRQYM----------------------------------------------
-ANSEGKELQNIDLTVNILTMGFWPTYPVME------------------------VTLPQ
ELLQYQSIFNKFYLA-------------------------------------KHSGRKLQ
W-QPTLGHCVLKARFDAG--------------------------------------PKDL
QVSLFQALVLLLFNYSPT-----ITFEEIKAAINIEDGELRRTLQSLACGKAR---VVSK
IPKG-------------REVEDNDKFQFNNEFT-------NKLFRIKIN----QIQMKET
TEEQK--ATEERVYQ--DRQYQIDAAIVRIMKMR--KTLSHNLLISELYKQL--------
--------TFPVKPADLKKRIESLIDRDYMERDKDN-QNQYNYVA
>Acyrthosiphon_pisum_XM_001950884.1| .
ELIAKFVDSKLKVG----NKESTEE-ELEKLLDKIMVLFRFIHGKDVFEA-FYKKDLAK-
RLLLGKS----------------ASVDAEKSMLSKLK--QECGG--GFTSKLEGMFK-DM
EISKDINVAYKQYL----------------------------------------------
-AHVKDIQLSVIDMTVNILTMGHWPTYVVTE------------------------VAMPN
EIIEYQDCFNKFYLA-------------------------------------KHNGRKLQ
W-QPTLGHCVLRSQFKQG--------------------------------------NKEL
QVSLFQAMVLLLFNEYQT-----LPFKEIKTATNMEDTELRRTLQSLACGKAR---VLIK
VPKG-------------REIGDIDQFSINNDFC-------NKLYRIKIN----QVQMKET
NEEQK--ATEERVYQ--DRQYQMDAAIVRIMKMR--KSLMHNLLISELFNQL--------
--------KFPAKPADLKKRIESLIDRDYMERDKDN-PNQYNYIA
>Felis_catus_NM_001040124.1| .
ELLAKYVDSKLRTA----NKEATDE-ELEDLLAKVVILFRFIRERDVFEA-FYKKDLAK-
RLLLDKS----------------ASVDAEKSMLCKLK--QECGT--AFTNKLQGMVK-DM
ELSKDIMIQYMKNQ----------------------------------------------
------NIPGNIDLTVNILTMSFWPAYISKE------------------------IHLPP
DMERLQKNFKNFYLS-------------------------------------KHSGRKLQ
W-QSTLGRCVLRAEFKKG--------------------------------------KKEL
QVTLFQTLVLLMFNEGNR-----FSLEEIKVATGVEDRELRRTLQSLACGRAR---VLIK
SPKG-------------RDVEDGDVFFCNEEFR-------HKLFKIKIN----QIQMKET
IEERT--ITTQRVFQ--DRRYQIDAAIVRIMKMR--KTLSHSVLLSELYNQL--------
--------KFTLQPSDLKTRVESLIDRDYMERDKEN-PNEYKYIA
>Strongylocentrotus_purpuratus_XR_025998.1| .
ELVAKYVDNKLRAG----NKEATEE-ELERLLDKIMVLFRFIHGDDTIFCIFFKQRLEQ-
RLGIPPD-----------SARFTNVHARAASLAKILR-KRACMI--SFKSKIEGSNM-YM
KKSTDFLFSKAYHV----------------------------------------------
----GRYIYAVGTATANTVVKSFFFTFRVLA------------------------VSLPL
QMVNLQEQFKRFYLD-------------------------------------KHSGRKLQ
W-QPSLGHCLVKGQFREE--------------------------------------VREL
QVSLYQTLVLLLFNEGDN-----YSLEEIAQATNIEDSELRRTLQSLACGKAR---VIVK
LPKG-------------REIEDGDKFLFANEFK-------HKLFRIKIN----QVQMKET
VEEQV--TTQERVFQ--DRQYQIDAAIVRIMKMR--KSLSHNLLVSELYNQL--------
--------RFPVKPSDLKKRIESLIDRDYMERDKDN-PNQYHYVA
>Branchiostoma_floridae_XM_002208325.1| .
ELIAKYVDSKLRAG----NKEATEE-ELERMLDKIMVLFRFIHGKDVFEA-FYKKDLAK-
RLLVGKS----------------ASVDAEKSMLSKLK--QECGG--AFTSKLEGMFK-DM
ELSRDIMVHFKQHI----------------------------------------------
---QHQKDSISIDLTVNILTMGYWPTYIPME------------------------VHLPP
EMVRYQEIFKSFYLA-------------------------------------KHSGRKLQ
W-QPTLGHCVLRADFRAG--------------------------------------KKEL
QVSLFQSLVLIMFNDGDD-----FTTEYIKQYTGIEDGELRRTLQSLACGKAR---VIIK
TPKG-------------KDVEDGDQFTFNNDFK-------HKLYRIKIN----QIQMKET
QEENV--NTTERVFQ--DRQYQIDAAIVRIMKTR--KTLTHTLLVSELYNQL--------
--------KFPVKPADLKKRIESLIDRDYMERDKEN-SNQYHYVA
>Nematostella_vectensis_XM_001627710.1| .
ELIAKFVDSKLRAG----NKEATEE-ELERLLDRIMVIFRFIHGKDVYEA-FYKKDLAK-
RLLVGKS----------------ASVDAEKSMLSKLK--QECGA--AFTSKLEGMFK-DM
ELSKDVMVQFRQYL----------------------------------------------
---QHQSLPWNMDMVVSILTMGYWPTYLPMD------------------------VHLPT
EMVHYQETFKKFYLA-------------------------------------KHSGRKLQ
W-QNTLGHCVVKADFSEV--------------------------------------KKEL
QVSLFQTLVLLMFNEGNE-----YSLEDIKQATGVEDGELRRTLQSLACGKAR---VIKK
RPQS-------------KDIEDGDIFTFNKEFK-------HKLIRIKIN----QVQMKET
PEENV--NTTERVFQ--DRQYQIDAAIVRIMKTR--KTLSHTLLVSELYTQL--------
--------KFPVKPTDLKKRIESLIERDYMERDKEI-ANQYHYVA
>Ornithorhynchus_anatinus_XM_001510135.1| .
ELIAKYVDSKLRAG----NKEATDE-ELEKMLDKIMIIFRFIYGKDVFEA-FYKKDLAK-
RLLVGKS----------------ASVDAEKSMLSKLK--HECGA--AFTSKLEGMFK-DM
ELSKDIMIQFKQYM----------------------------------------------
---QNQNVPGNIELTVNILTMGYWPTYVPME------------------------VHLPP
EMVKLQEIFKTFYLG-------------------------------------KHSGRKLQ
W-QSTLGHCVLKAEFKEG--------------------------------------KKEL
QVSLFQTLVLLMFNEGEE-----FSLEEIKQATGIEDGELRRTLQSLACGKAR---VLTK
NPKG-------------KDVEDGDKFTCNDDFR-------HKLFRIKIN----QIQMKET
VEEQA--STTERVFQ--DRQYQIDAAIVRIMKMR--KTLSHNLLVSEVYNQL--------
--------KFPVKPADLKKRIESLIDRDYMERDKEN-PNQYNYIA
>Felis_catus_NM_001048152.1| .
ELIAKYVDSKLRAG----NKEATDE-ELEKMLDKIMIIFRFIYGKDVFEA-FYKKDLAK-
RLLVGKS----------------ASVDAEKSMLSKLK--HECGA--AFTSKLEGMFK-DM
ELSKDIMIQFKQVK----------------------------------------------
-YMQNQNVPGNIELTVNILTMGYWPTYVPME------------------------VHLPP
EMVKLQEIFKTFYLG-------------------------------------KHSGRKLQ
W-QSTLGHCVLKAEFKEG--------------------------------------KKEL
QVSLFQTLVLLMFNEGEE-----FSLEEIKQATGIEDGELRRTLQSLACGKAR---VLAK
NPKG-------------KDIEDGDKFICNDDFK-------HKLFRIKIN----QIQMKET
VEEQA--STTERVFQ--DRQYQIDAAIVRIMKMR--KTLSHNLLVSEVYNQL--------
--------KFPVKPADLKKRIESLIDRDYMERDKEN-PNQYNYIA
>Monodelphis_domestica_XM_001372861.1| .
ELIAKYVDSKLRAG----NKEATDE-ELEKMLDKIMIIFRFIYGKDVFEA-FYKKDLAK-
RLLVGKS----------------ASVDAEKSMLSKLK--HECGA--AFTSKLEGMFK-DM
ELSKDIMVQFKQYI----------------------------------------------
---QNQNFPGSIELTVNILTMGYWPTYVPME------------------------VHLPA
EMVRLQEIFKTFYLG-------------------------------------KHSGRKLQ
W-QSTLGHCVLKAEFKEG--------------------------------------KKEL
QVSLFQTLVLLMFNENEE-----FSLEDIRHATGIEDGELRRTLQSLACGKAR---VLAK
NPKG-------------KDVEDGDKFICNDDFR-------HKLFRIKIN----QIQMKET
VEEQA--STTERVFQ--DRQYQIDAAIVRIMKMR--KALGHNLLVSEVYNQL--------
--------KFPVKPADLKKRIESLIDRDYMERDKEN-PNQYNYIA
>Danio_rerio_XM_680523.2 .
ELIAKYVDSKLRAG----NKEATDE-ELEKMLDKIMIIFRFIYGKDVFEA-FYKKDLAK-
RLLVGKS----------------ASVDAEKSMLSKLK--HECGA--AFTSKLEGMFK-DM
ELSKDIMVQFKQHM----------------------------------------------
---QCQNIPGNIELTVNILTMGYWPTYVPME------------------------VHLPA
EMVRLQEIFKTFYLG-------------------------------------KHSGRKLQ
W-QSTLGHCVLKAEFKEG--------------------------------------KKEL
QVSLFQTLVLLMFNEGEE-----FSLEDIKLATGIEDSELRRTLQSLACGKAR---VLTK
IPKS-------------KDVEDGDKFSCNDDFK-------HKLFRIKIN----QIQMKET
VEEQA--STTERVFQ--DRQYQIDAAIVRIMKMR--KTLSHNLLVSEVYNQL--------
--------KFPVKPADLKKRIESLIDRDYMERDKEN-PNQYNYVA
>Tetraodon_nigroviridis_CAAE01014998.1 .
ELIAKHVDSKLRAG----NKEATDE-ELEKMLDKIMIIFRFIYGKDVFEA-FYKKDLAK-
RLLVGKS----------------ASVDAEKSMLSKLK--HECGA--AFTSKLEGMFK-DM
ELSKDIMVQFKQYM----------------------------------------------
---QCQNIPGNIELTVNILTMGYWPTYVPME------------------------VHLPP
EMVRLQEIFKTFYLG-------------------------------------KHSGRKLQ
W-QSTLGHCVLKAEFKEG--------------------------------------KKEL
QVSLFQTLVLLMFNEGEE-----FTLEEIKLATGIEDSELRRTLQSLACGKAR---VLTK
LPKS-------------KDVEDGDKFSCNDDFK-------HKLFRIKIN----QIQMKET
VEEQA--STTERVFQ--DRQYQIDAAIVRIMKMR--KTLSHNLLMSEVYNQL--------
--------KFPVKPADLKKRIESLIDRDYMERDKEN-SNQYNYVA
>Xenopus_laevis_NM_001096619.1| .
ELIAKHVDSKLRTG----NKEATDE-ELEKMLDKIMIIFRFIYGKDVFEA-FYKKDLAK-
RLLVGKS----------------ASVDAEKSMLSKLK--HECGA--AFTSKLEGMFK-DM
ELSKDIMVHFKQYM----------------------------------------------
---QNQNVPGNIELTVNILTMGYWPTYVPME------------------------VLLPP
EMVKLQEIFKTFYLG-------------------------------------KHSGRKLQ
W-QSTLGQCVLKAEFNEG--------------------------------------RKEL
QVSLFQTLVLLMFNEGDE-----FSLEEIRQATGIEDSELRRTLQSLACGRAR---VLVK
NPKS-------------KDVDDGDKFTFNDDFR-------HQLFRIRIN----QIQMKET
VEEQA--STTERVFQ--DRQYQIDAAIVRIMKMR--KTLTHNLLVSEVYNQL--------
--------KFPVKPADLKKRIESLIDRDYMERDKEN-PNQYNYVA
>Xenopus_tropicalis_NM_001127419.1| .
ELIAKYVDSKLRTG----NKEATDE-ELEKMLDKIMIIFRFIYGKDVFEA-FYKKDLAK-
RLLVGKS----------------ASVDAEKSMLSKLK--HECGA--AFTSKLEGMFK-DM
ELSKDIMVHFKQYM----------------------------------------------
---QNQNVPGNIELTVNILTMGYWPTYVPME------------------------VHLPP
EMVKLQEIFKTFYLG-------------------------------------KHSGRKLQ
W-QSTLGQCVLKAEFNEG--------------------------------------KKEL
QVSLFQTLVLLMFNEGDE-----FSLEEIRQATGIEDSELRRTLQSLACGRAR---VLVK
SPKS-------------KDVDDGDKFTFNDDFR-------HQLFRIRIN----QIQMKET
VEEQA--STTERVFQ--DRQYQIDAAIVRIMKMR--KTLSHNLLVSEVYNQL--------
--------KFPVKPADLKKRIESLIDRDYMERDKEN-PNQYNYVA
>Otolemur_garnettii_AAQR01582435.1| .
-------------------KGTTDE-ELEKMLDKIMIIFRFIHGKDVFEA-FYKKALAK-
CLLVGKS----------------ASVDAEKSMLSKLK--HECGA--AFTSKLEGMFK-DM
ELSKDIMIQFKQYM----------------------------------------------
---QSQDVPGNIELTVNILTMGYWPTYVPME------------------------VHLPP
EMVKLQEIFKTFYLG-------------------------------------KHSGRKLQ
W-QSTLGHCVLKAEFKEG--------------------------------------KKEL
QVSLFQTRVLLMFNEGEE-----FSLEEIKQTTGIEDGELRRTLQSLACGKAR---VLEK
NPKG-------------KDIEDGDKFICNDDFK-------HRLFRVKIN----QIQMKET
IEEQA--STTERVFQ--DRQYQIDAAIVRIMKMR--KTLSYNLLVSEVYEQL--------
--------KFPVKPADVKKRIESLIDQDYMEREKEN-PNQYNYIA
>Macropus_eugenii_ABQO010245849.1| .
ELLAKYVDSKLRAG----NREATDE-ELEKILDKIMIIFRFIYGKDVFEA-FYKKDLVK-
RLLFGKS----------------ASADAEKSMLSKLK--HECGA--VFTSKLEGMFK-DI
ELSKDIMVQFKQYV----------------------------------------------
---QNQNFPVSIELTVNVLTMGHWPTYMPME------------------------VHLPA
ELVRLQEIFKAFYLG-------------------------------------KHSGRKLQ
W-QSTLGHCVLKAEFKEG--------------------------------------KKEL
QVSLFQMLVLLMFNDGEE-----FSIEDIRQATGIEDGELRRTLQSLACGKVR---VLTK
YPKG-------------KDVEDGDKFTCNDDFR-------HKLFRIKIN----QIQMKET
VEEQA--STTERVFQ--DRQHQIDAAIVRIMKIR--KALDHNLLVSEAYNQL--------
--------RFPVKPADLKKRIESLIDRDYMERDKEN-PTQYNYIA
>Monodelphis_domestica_AAFR03062909.1| .
ELLAKYVDSKLRAG----NRETTDE-ELEKMLDKIMIIFRFIYGKDVFEA-FYKKDLVK-
RLLVGKS----------------ASVDAEKSMLSKLK--HECGA--EFTRNLEGMFK-DM
EVSKDIMVQFKQYT----------------------------------------------
---QNQNFPGSIELTVNTLTMGYWPTYVPME------------------------VHLPA
EMVRLQEVFVTFYLS-------------------------------------KHSGRKLQ
W-QSSLGHCVLKAEFKEE--------------------------------------KKEL
QVSLFQTLVLLMFNEGEE-----FSLEDIRQATGIEDGELRRTLQSLACGKAR---VLIK
DSKG-------------KDVEDGDKFTCNDDFR-------HKLFRIKIN----QIQMKET
VEEQI--STTEKVFQ--DRQYQIDAAIVRIMKIR--KALDHNLLVSEVYNQL--------
--------KFPVKPTDLKKRIESLIDMDYIERDKEN-PNRYNYIA
>Xenopus_tropicalis_CR761985.2| .
ELIAKYVDSKLRSG----NKEATDE-ELERLLDKIMIIFRFIHGKDVFEA-FYKKDLAK-
RLLVGKS----------------ASVDSEKSMLSKLK--HECGA--AFTSKLEGMFK-DM
ELSKDVMVQFKQHM----------------------------------------------
---QNHSDPGNIDLTVNILTMGYWPTYTPVD------------------------VHLPA
EMVKLQEIFKAFYLG-------------------------------------KHSGRRLQ
W-QSTLGHAVLKADFKEE--------------------------------------KKEL
QVSLFQTLVLLLFNKGDE-----FGFEEIKITTGIEDNELRRTLQSLACGKAR---VLNK
SPKS-------------KDVEDGDRFCFNADFK-------HKLYRIKIN----QIQMKET
VEEQV--NTTERVFQ--DRQYQIDAAIVRIMKMR--KTLTHNLLVSELYNQL--------
--------KFPVKPGDLKKRIESLIDRDYMERDKDN-AKQYHYLA
>Tetraodon_nigroviridis_CAAE01014581.1 .
ELIAKYVDSKLRAG----NKEATEE-ELERILDKIMIIFRFIHGKDVFEA-FYKKDLAK-
RLLVGKS----------------ASVDAEKSMLSKLK--HECGA--AFTSKLEGMFK-DM
ELSKDIMIQFKQYM----------------------------------------------
---QNQSEPSNIELTVNILTMGYWPSYTPME------------------------VHLPT
EMVKLQEVFKMFYLG-------------------------------------KHSGRKLQ
W-QSTLGHAVLKAEFKEG--------------------------------------KKEL
QVSLFQTLVLLMFNEGEE-----FSVEEIGTATGIENGELRRTLQSLACGKAR---VLNK
NPRG-------------KDVEDGDRFNFNNEFK-------HKLFRIKIN----QIQMKET
VEEQV--STTERVFQ--DRQYQIDAAVVRIMKMR--KTLSHNLLVSELYNQL--------
--------KFPVKPGDLKKRIESLIDRDYMERDKET-PNQYHYVA
>Gasterosteus_aculeatus_DW620218.1| .
---------KLRAG----NKEATEE-ELERILDKIMIIFRFIHGKDVFEA-FYKKDLAK-
RLLVGKS----------------ASVDAEKSMLSKLK--HECGA--AFTSKLEGMFK-DM
ELSKDIMIQFKQYI----------------------------------------------
---QNQSGPSNIELTVNILTMGYWPSYIPME------------------------VHLPP
EMVKLQEVFKLFYLG-------------------------------------KHSGRKLQ
W-QPTLGHAVLKAEFKEG--------------------------------------KKEL
QVSLFQTLVLLMFNEGEE-----FSMDDIRAATGIEEEELRRTLQSLACGKAR---VLNK
NPRG-------------KDVEDGDRFNFNNDFK-------HKLFRIKIN----QIQMKDT
VEEQV--STTERVFX--DRQYQIDAAVVRIXEMX--KTLSHYLLVSELYYQL--------
--------XFPV-PGDLKKRIESLIDRDYMVRXQET-P-QYHY--
>Danio_rerio_BC054607.1 .
ELIAKYVDSKLRAG----NKEATEE-ELERILDKIMIIFRFIHGKDVFEA-FYKKDLAK-
RLLVGKS----------------ASVDAEKSMLSKLK--HECGA--AFTSKLEGMFK-DM
ELSKDIMIQFKQYM----------------------------------------------
---QNQTEPSNIELTVNILTMGYWPSYTPMD------------------------VHLPA
EMVKLQEVFKLFYLG-------------------------------------KHSGRKLQ
W-QPTLGHAVLKTEFKEG--------------------------------------KKEL
QVSLFQTLVLLMFNESDE-----CSVEEIRVATGIEEGELKRTLQSLACGKAR---VLNK
TPRG-------------KEVE-DDRFHFNSDFR-------HKLFRIKIN----QIQMKET
VEEQV--STTERVFQ--DRQYQIDAAVVRIMKMR--KTLSHNLLVSELYNQL--------
--------KFPVKPADLKKRIESLIDRDYMERDKEN-SNQYHYVA
>Monodelphis_domestica_XM_001364831.1| .
ELIAKHVDSKLRAG----NKEATDE-ELERILDKIMIIFRFIHGKDVFEA-FYKKDLAK-
RLLVGKS----------------ASVDAEKSMLSKLK--HECGA--AFTSKLEGMFK-DM
ELSKDIMIQFKQYM----------------------------------------------
---QNQSDPGNIDLTVNILTMGYWPTYTPME------------------------VHLTP
EMVKLQEVFKTFYLG-------------------------------------KHSGRKLQ
W-QTTLGHAVLKAEFKEG--------------------------------------KKEF
QVSLFQTLVLLMFNEGDE-----FSFEEIKMATGVEDSELRRTLQSLACGKAR---VLIK
SPKG-------------KDVDDGDKFIFNGDFK-------HKLFRIKIN----QIQMKET
VEEQV--STTERVFQ--DRQYQIDAAIVRIMKMR--KTLGHNLLVSELYNQL--------
--------KFPVKPGDLKKRIESLIDRDYMERDKDN-PNQYHYVA
>Gallus_gallus_XM_416943.1 .
ELIAKYVDSKLRAG----NKEATDE-ELERILDKIMIIFRFIHGKDVFEA-FYKKDLAK-
RLLVGKS----------------ASVDAEKSMLSKLK--HECGA--AFTSKLEGMFK-DM
ELSKDVMVQFKQYM----------------------------------------------
---QNQSDPGNIDLTVNILTMGYWPTYTPME------------------------VHLNS
EMIKLQEVFKTFYLG-------------------------------------KHSGRKLQ
W-QTTLGHAVLKAEFKEG--------------------------------------KKEF
QVSLFQTLVLLMFNEGDE-----FSFEEIKMATGIEDSELRRTLQSLACGKAR---VLIK
NPKG-------------KDVEDGDKFIFNGDFK-------HKLFRIKIN----QIQMKET
VEEQV--STTERVFQ--DRQYQIDAAIVRIMKMR--KTLGHNLLVSELYNQL--------
--------KFPVKPGDLKKRIESLIDRDYMERDKDN-PNQYHYVA
>Ornithorhynchus_anatinus_XM_001514976.1| .
ELIAKHVDSKLRAG----NKEATDE-ELERILDKIMIIFRFIHGKDVFEA-FYKKDLAK-
RLLVGKS----------------ASVDAEKSMLSKLK--HECGA--AFTSKLEGMFK-DM
ELSKDIMVQFKQYV----------------------------------------------
---QNQSDPGSIDLTVNILTMGYWPSYTPVE------------------------VHLPS
EMVKLQEVFKTFYLG-------------------------------------KHSGRKLQ
W-QTTLGHAVLKAEFKEG--------------------------------------KKEF
QVSLFQTLVLLMFNEGDE-----FSFEEIKMATGVEDNELRRTLQSLACGKAR---VLNK
NPKS-------------KDIDDGDKFIFNGEFK-------HKLFRIKIN----QIQMKET
VEEQV--STTERVFQ--DRQYQIDAAIVRIMKMR--KTLGHNLLVSELYNQL--------
--------KFPVKPGDLKKRIESLIDRDYMERDKDN-PNQYHYVA
>Mus_musculus_NM_146207.2 .
ELIAKHVDSKLRAG----NKEATDE-ELERILDKIMILFRFIHGKDVFEA-FYKKDLAK-
RLLVGKS----------------ASVDAEKSMLSKLK--HECGA--AFTSKLEGMFK-DM
ELSKDIMVHFKQHM----------------------------------------------
---QNQSAPGPIDLTVNILTMGYWPTYTPME------------------------VHLPP
EMVRLQEVFKTFYLG-------------------------------------KHSGRKLQ
W-QTTLGHAVLKADFKEG--------------------------------------KKEF
QVSLFQTLVLLMFNEGDG-----FSFEEIKMATGIEDSELRRTLQSLACGKAR---VLIK
SPKG-------------KEVEDGDKFIFNADFK-------HKLFRIKIN----QIQMKET
VEEQV--STTERVFQ--DRQYQIDAAIVRIMKMR--KTLGHNLLVSELYNQL--------
--------KFPVKPGDLKKRIESLIDRDYMERDKDS-PNQYHYVA
>Homo_sapiens_AF077188.1_CUL4A .
ELIAKHVDSKLRAG----NKEATDE-ELERTLDKIMILFRFIHGKDVFEA-FYKKDLAK-
RLLVGKS----------------ASVDAEKSMLSKLK--HECGA--AFTSKLEGMFK-DM
ELSKDIMVHFKQHM----------------------------------------------
---QNQSDSGPIDLTVNILTMGYWPTYTPME------------------------VHLTP
EMIKLQEVFKAFYLG-------------------------------------KHSGRKLQ
W-QTTLGHAVLKAEFKEG--------------------------------------KKEF
QVSLFQTLVLLMFNEGDG-----FSFEEIKMATGIEDSELRRTLQSLACGKAR---VLIK
SPKG-------------KEVEDGDKFIFNGEFK-------HKLFRIKIN----QIQMKET
VEEQV--STTERVFQ--DRQYQIDAAIVRIMKMR--KTLGHNLLVSELYNQL--------
--------KFPVKPGDLKKRIESLIDRDYMERDKDN-PNQYHYVA
>Bos_taurus_AC150564.4 .
ELIAKHVDSKLRAG----NKEATDE-ELERMLDKVMILFRFIHGKDVFEA-FYKKDLAK-
RLLVGKS----------------ASVDAEKSMLSKLK--HECGA--AFTSKLEGMFK-DM
ELSKDIMVHFKQYM----------------------------------------------
---QNQSDPGSIDLTVNILTMGYWPTYTPME------------------------VHLTP
EMIKLQEVFKTFYLG-------------------------------------KHSGRKLQ
W-QTTLGHAVLKAEFKEG--------------------------------------KKEF
QVSLFQTLVLLMFNEGDG-----FSFEDIRMATGIEDSELRRTLQSLACGKAR---VLLK
SPKG-------------KEVEDGDKFLFNAEFK-------HKLFRIKIN----QIQMKET
VEEQV--STTERVFQ--DRQYQIDAAIVRIMKMR--KTLGHNLLVSELYNQL--------
--------KFPVKPGDLKKRIESLIDRDYMERDKDS-PNQYHYVA
>Canis_familiaris_XM_534193.2 .
ELIAKHVDSKLRAG----NKEATDE-ELERILDKVMIIFRFIHGKDVFEA-FYKKDLAK-
RLLVGKS----------------ASVDAEKSMLSKLK--HECGA--AFTSKLEGMFK-DM
ELSKDIMVQFKQYM----------------------------------------------
---QNQSDPGSIDLTVNILTMGYWPTYTPME------------------------VHLTP
EMIKLQEVFKTFYLG-------------------------------------KHSGRKLQ
W-QTTLGHAVLKAEFKEG--------------------------------------KKEF
QVSLFQTLVLLMFNEGDG-----FSFEEIKMATGIEDSELRRTLQSLACGKAR---VLVK
SPKG-------------KEVEDGDTFMFNGEFK-------HKLFRIKIN----QIQMKET
VEEQV--STTERVFQ--DRQYQIDAAIVRIMKMR--KTLGHNLLVSELYNQL--------
--------KFPVKPGDLKKRIESLIDRDYMERDKDN-PNQYHYVA
>Drosophila_melanogaster_NM_140363.2 .
-LLVTYANELMTKR------QESEE-AIIDELKRIVKCVEFLSDEYKFID-MYLKALRI-
RQINETS----------------TSDGVESIMYSLLN--KKMAN--FVTRCIYVQLR-DV
DKLRTLKKEFQDHL----------------------------------------------
--------NSKGIKLGFDFRPKCFKNDGSFENFN---------------------LTLPD
ELQQAWKEFRIFYEAR------------------------------------KLQSKAII
QLNNELSSGEITCHLNQS--------------------------------------VYIL
EVSTLQMAVLMLFNRHER-----FTEQELVTALGVELETLQEALKQIKF-------LVYI
EVN------------------KVNYIEINMDFT-------NRKRRLFCN----EPLPRKM
RKIEE--KSEIELKI--RRDKQVDAAIVRIMKGQ--KQLEYSELISLVYEELKD------
--------RVKPQVSFIKKRLDYLVEREYLERDNYY--NIYRYL-
>Drosophila_simulans_XM_002084690.1| .
-LLVTYANELMTKR------QESEE-AIIDELKQIVKCVEFLSYKDTFID-MYLKALRI-
RQINETS----------------TSDGAESTMFSLLN--KRFGD--LETRCLLEQLR-DV
EQSRIQKSQFEDHM----------------------------------------------
--------NSKGIKLGFDFRPKCFTNKGGFENFN---------------------LTLPD
ELQQAWEEFRLFYKN-------------------------------------SHESRIVQ
L-NNELSSGEITCHLNQS--------------------------------------VFIL
EVSTLQMAVLMLFNRHER-----FTEQELVTALGVDLETLQGALKQIKF-------LVYS
----------------------GPFIKVNMDFT-------NRKRRLILN-----KRLLTK
RRKIE--EKGDDLKL--RRDKQVDAAIVRIMKGK--KELEYSQLISHVYEELKD------
--------RVKPQVSSIKERIDDLVKREYLERCDNN---TYRYL-
>Drosophila_erecta_XM_001972573.1| .
-LIVMYADELMRKK------QESEK-AIIEELKRIVVLVEFLNDKDTFIR-FYWNMLRI-
RQIKETS----------------ASDGNESTMISLLS--KKFGD--LLIWDLRQQLK-EL
ELSRIIKSQFQDHL----------------------------------------------
--------NFKGVKLGFDFRPKCFQKKNEPNFK----------------------FTFPD
ELQQASMEFSMFLKYH------------------------------------SRNERKIF
EFNNNLSSGEISCHLNQS--------------------------------------IHII
ELSTFQMAILLLFNRHER-----ITEQDMALALGVEVETLKGFLNQKQ--------LL--
-------------------IYNGAFVEVNMNFT-------NKKRRLDFI-----SYKTKI
RKLDD--NCITELKI--RRANQTDAAIARIMKKN--RELEHSELISHVFEELKN------
--------LFTPQVGYIRERLEALL--------------------
>Drosophila_yakuba_XM_002094621.1| .
--IVLYANKLMTKN------QDSEI-AFINELKRIAEIVEFLDEKDKFI--YWYCNELRI
RQIKETS----------------TSDDYESTMISLLN--KRFGD--TFTEPLRNQLN-EL
EKSRIYQSQFQDHL----------------------------------------------
--------KSRGIQLGFDFRPKCFVNKGGIENVK---------------------LTLPD
ELQPAWGEYCLFLKHPNG----------------------------------HDGPKKIE
L-NNILSSGVIYCNLNQS--------------------------------------VHIL
EVSNLQMAILLLFNRHER-----ITEEEMSISLGVEMETLKAALEHLKMQK-----FL--
-------------------IYSGTLVEVNMNFT-------NRKRRCNFD-----IPMIKT
RKI------ELVLDM--NRSYKVDAAIVRILKKN--KELKQSELIIAVVEELKK------
--------QFTPEIRYIKERLEALLKKAVPDIERCGPEDTYRYV-
>Drosophila_pseudoobscura_XM_001353463.2| .
--------------------------NEMKKIVDVVL-YLSEENRKSFTN-DYFALLKK-
RFIEDTS----------------ASDKNESLLISMLA--KRLGS--DFQVKQNIEWN-ET
NASKGIQAKCQEFL----------------------------------------------
--------VGIGLKVQIDFRVK-FIKVRQLEGSING-------------------IRLPV
ELEHFENEFRLFWSK-------------------------------------EFNRYGLN
F-HPFKSWGELTMNSSSQK-------------------------------------CYTL
RVNTLQMALLLQFNHQNT-----FAVQELAENVGTSPETLIKVMRPLIDHK-----LLIA
SENS-------------APLTPTSSITVCMDYN---------RKRILIN----CLKSIAP
MGQKP--TTERNIH-----MQALDTAIVRIMERE--KQLELDRLIYEVTLEPK-------
--------LHSRPIFKIKARIEHFLKNKYL---------------
>Aedes_aegypti_XM_001658270.1| .
ELLANYCDMLLRRTP--FSKRLTTE-EIESRLKDVLLVLKYVSNKDVFMR-YHKAHLTR-
RLILDSS----------------ADSEKEEDMVEWLR---EVGMPADYVNKLARMFQ-DI
KVSEDLNTQFRSQT----------------------------------------------
--------TRHDAINIKILNAGAWARGSERV-----------------------SVSLPL
ELEDYIPEVEEFYKK-------------------------------------KHSGRKLL
W-YHHMSNGTITFANNSG--------------------------------------RFDL
DVTTFQMAVLFAWNQRPNDK---VSYENLRLATELPDPELRRTLWSLVAFPKLKRQLLSY
DPVVAN----------PKDFAENTLFWVNQEFALIKNGKPQRRGKVNLVG----RLQLST
ERSQQ--EDNQSIVQ--LRILRTQEAIIKIMKMR--KRLSNAALQAELVDILKN------
--------MFLPSKKMIKEQLEWLIEHKYMRRDDDD-INTFIYMA
>Anopheles_gambiae_XM_312548.3 .
ELLANYCDMLLRRTP--FSKRLTTE-EIESRLKDVLLVLKYVSNKDVFMR-YHKAHLTR-
RLILDSS----------------ADSEKEEDMVEWLR---EVGMPADYVNKLARMFQ-DI
KVSEDLNTQFRSQT----------------------------------------------
--------TRHDAINIKILNAGAWARGSERV-----------------------SVSLPL
ELEDYIPEVEEFYKK-------------------------------------KHSGRKLQ
W-YHHMSNGTITFANNTG--------------------------------------RFDL
DVTTFQMAVLFAWNQRPNEK---VSYENLRLATELPDPELRRTLWSLVAFPKLKRQLLVY
EPAISN----------PKDFTENTLFWVNQEFAIIKNGKPQRRGKVNLVG----RLQLST
ERSQQ--EDNQSIVQ--LRILRTQEAIIKIMKMR--KRLSNAALQAELVDILKN------
--------MFLPSKKMIKEQLEWLIEHKYMRRDDDD-INTFIYMA
>Tribolium_castaneum_XM_963713.2| .
ELLANYCDMLLRRTP--LSKRLTSE-EIESRLKDVLLVLKYVSNKDVFMR-YHKAHLTR-
RLILDAS----------------ADSEKEEDMVEWLR---EVGMPADYVNKLARMFQ-DI
KVSEDLNGQFRTST----------------------------------------------
--------ARHDAINIKILNAGAWARGSERV-----------------------TVSLPV
ELEDYIPEVEEFYKK-------------------------------------KHSGRKLQ
W-YHHMSNGTITFATNGG--------------------------------------KFDL
DVTTFQMAVLFAWNQRPHDR---ITYENLRLATELPDGELRRTLWSLVAFPKLKRQLLLF
SPNVSA----------PKDFTEHTVFWVNQDFALIKNGKPQKRGKVNLIG----RLQLST
ERSQM--EDNQSIVQ--LRILRTQEAIIKILKMR--KRISNASLQTELVDILKN------
--------MFLPSKKLIKEQLEWLIEHKYMRRDDDD-INTFIYMA
>Drosophila_melanogaster_AY071504.1 .
ELLANYCDMLLRRTP--LSKRLTSE-QIDARLRDVLLVLKYVNNKDVFMR-YHKVHLTR-
RLILGTS----------------ADSEKEEDIVEWLR---EVGMPADYVNRLARMFQ-DI
KVSEDLNTQFRTSI----------------------------------------------
--------SRHDAINIKILNAGAWARCSERV-----------------------SVSLPI
ELEDYIPDVEEFYKK-------------------------------------KHSGRKLQ
W-YHHMSNGTITFVNNFG--------------------------------------RYDL
DVTTFQMAVLFAWNQRQHDK---ISYENLRLATELPDPELRRTLWSLVAFPKIKKQILLM
EPAAISS---------PKDFAENTMFYINQEFAIVKNGKSQRRGKLNLIG----RLQLST
ERSQQ--EDNQSIVQ--LRILRTQEAIIKIMKVR--KRMNNAALQGELIDILKN------
--------MFLPSKKMIKEQLEWLIENKYMRRDDDD-INMFIYVA
>Drosophila_pseudoobscura_XM_001358625.2| .
-------------------KRLTSE-QIDARLRDVLLVLKYVNNKDVFMR-YHKVHLTR-
RLILGTS----------------ADSEKEEDIVEWLR---EVGMPADYVNRLARMFQ-DI
KVSEDLNTQFRTSI----------------------------------------------
--------SRHDAINIKILNAGAWARCSERV-----------------------SVSLPI
ELEDYIPDVEEFYKK-------------------------------------KHSGRKLQ
W-YHHMSNGTITFVNNFG--------------------------------------RYDL
DVTTFQMAVLFAWNQRQHDK---ISYENLRLATELPDPELRRTLWSLVAFPKIKKQILLM
EPSAIGS---------PKDFTENTLFYINQEFAIVKNGKSQRRGKLNLIG----RLQLST
ERSQQ--EDNQSIVQ--LRILRTQEAIIKIMKVR--KRMNNAALQGELIDILKN------
--------MFLPSKKMIKEQLEWLIEHKYMRRDDDD-INMFIYVA
>Drosophila_ananassae_XM_001955329.1| .
-------------------KRLTSE-QIDARLRDVLLVLKYVNNKDVFMR-YHKVHLTR-
RLILGTS----------------ADSEKEEDIVEWLR---EVGMPADYVNRLARMFQ-DI
KVSEDLNTQFRSST----------------------------------------------
--------SRHDAINIKILNAGAWARCSERV-----------------------SVSLPI
ELEDYIPDVEEFYKK-------------------------------------KHSGRKLQ
W-YHHMSNGTITFVNNFG--------------------------------------RYDL
DVTTFQMAVLFAWNQRQHDK---ISYENLRLATELPDPELRRTLWSLVAFPKIKKQILLM
EPTAIAS---------PKDFTENTMFYINQEFAIVKNGKSQRRGKLNLIG----RLQLST
ERSQQ--EDNQSIVQ--LRILRTQEAIIKIMKVR--KRMNNAALQGELIDILKN------
--------MFLPSKKMIKEQLEWLIEHKYMRRDDDD-INMFIYVA
>Acyrthosiphon_pisum_XM_001950058.1| .
ELLANYCDMLLRKTP--LSKRLTAD-EIESKLKDVLLVLKYVQNKDVFMR-FHKAHLTR-
RLILDTS----------------ADSEKEENMVEWLR---EVGMPADYVNKLARMFQ-DI
KVSEDLNQQFKETY----------------------------------------------
---RNLKGSIADSINIKILNAGAWSRGSERV-----------------------TVSLPM
ELEDYIPEVEDFYRK-------------------------------------KHSGRKLQ
W-YHHMSNGTITFLNEIG--------------------------------------RFDI
DVTTFQMAVLFAWNQRPKDK---ISYENLRLATELPDPELRRTLWSLVNFPKLKKQVVLV
VPEVPS----------PKEFNENTIFWINEQFSIVKNGKLQKRGKINLIG----RLQLST
ERSKE--EDNECIVQ--LRILRVQEAIIKILKMR--KQISNWNLQTELVDILKN------
--------MFLPSKKMIKEQVEWLIEHKYMKRDEDD-INLFVYIA
>Apis_mellifera_XM_623955.2 .
ELLANYCDMLLRKTP--LSKKLTSD-EIESKLKDVLLVLKYVQNKDVFMR-YHKAHLTR-
RLILDTS----------------ADSEKEENMVEWLR---EVGMPADYVNKLARMFQ-DI
KVSQDLNQQFKEQC----------------------------------------------
------RAAIADSINIKILNAGAWARGSERV-----------------------TVSLPL
QLEDYIPEVEEFYKK-------------------------------------KHSGRKLQ
W-YHHMSNGTITFSNQVG--------------------------------------RFDV
DVTTFQMAVLFAWNQRPFEK---ISYENLRLATELPDPELRRTLWSLCAFPKLKRQLLLV
EPHAHS----------PKDFANDTRFWVNQEFAIVKNGKLQKRGKINLIG----RLQLST
ERSKE--EDNQSIVQ--LRILRVQEAIIKILKMR--KKISNAQLQTELVDILKN------
--------MFLPSKKMIKEQIEWLIEHKYIRRHDDD-INTFVYMA
>Branchiostoma_floridae_XM_002210983.1| .
ELLANYCDMLLRKTP--LSKKLTSD-EIDARLKDVLLVLKYVQNKDVFMR-YHKAHLTR-
RLILDSS----------------ADSEKEENMVEWLR---EVGMPADYVNKLARMFQ-DI
KVSEDLNSQFKEAIRDKG---------------HGSIADCVNIKVLNAGAWARSSERVFF
TLHIFVSFASTDCVNIKVLNAGAWARSSERV-----------------------FVSLPM
ELEDYIPEVEEYYRK-------------------------------------THSGRKLQ
W-HHLMSNGIITFKNKVG--------------------------------------QYDL
EVTTFQMAVLFSWNQRPLER---IPLENLRLATELPDTELRRTLWSLVAFPKIKRQVLVY
EPEAQS----------PKDFQEGTVFWVNQEFGLIKNGKLQKRGKINLIG----RLQLST
ERTRE--EDNEGIIQ--LRILRTQEAIVKIMKMR--KRISNAQLQTELVEILKN------
--------MFIPSKKMIKEQIEWLIEHKYMRRDEDN-INMFIYMA
>Danio_rerio_XM_001922844.1| .
ELLANYCDMLLRKTP--LSKKLTSE-EIEAKLKEVLLVLKYVQNKDVFMR-YHKAHLTR-
RLILDIS----------------ADSEIEENMVEWLR---EVGMPADYVNKLARMFQ-DI
KVSEDLNQSFKEMH----------------------------------------------
--KHNKLALPADSVNIKILNAGAWSRSSEKV-----------------------FVSLPT
ELEDLIPEVEDFYKK-------------------------------------NHSGRKLH
W-HHLMSNGIITFKNEVG--------------------------------------QYDL
EVTTFQLAVLFAWNQRPRER---ISFENLKLATELPDAELRRTLWSLVAFPKLKRQVLSY
EPVVGS----------PKDFAEGTVFSINQEFSLIKNSKVQKRGKINLIG----RLQLTT
ERMRE--EENEGIVQ--LRILRTQEAIIQIMKMR--KRISNAQLQTELVEILKN------
--------MFLPQKKMIKEQIEWLIEHKYIKRDETD-INTFIYMA
>Xenopus_laevis_NM_001110722.1| .
ELLANYCDMLLRKTP--LSKKLTSE-EIEAKLKEVLLVLKYVQNKDVFMR-YHKAHLTR-
RLILDIS----------------ADSEIEENMVEWLR---EVGMPADYVNKLARMFQ-DI
KVSEDLNQAFKEMH----------------------------------------------
--KNNKLALPADSANIKILNAGAWSRSSEKV-----------------------FVSLPT
ELEDLIPEVEEFYKK-------------------------------------NHSGRKLH
W-HHLMSNGIITFKNEVG--------------------------------------QYDL
EVTTFQLAVLFAWNQRPREK---ISFENLKLATELPDAELRRTLWSLVAFPKLKRQVLSY
EPTVNS----------PKDFTEGTLFSVNQEFGLIKNGKVQKRGKINLIG----RLQLTT
ERMRE--EENEGIVQ--LRILRTQEAIIQIMKMR--KKITNAQLQTELVEILKN------
--------MFLPQKKMIKEQIEWLIEHKYIRRDECD-INTFLYMA
>Xenopus_tropicalis_NM_001079368.1| .
ELLANYCDMLLRKTP--LSKKLTSE-EIEAKLKEVLLVLKYVQNKDVFMR-YHKAHLTR-
RLILDIS----------------ADSEIEENMVEWLR---EVGMPADYVNKLARMFQ-DI
KVSEDLNQAFKEMH----------------------------------------------
--KNNKLALPADSVNIKILNAGAWSRSSEKV-----------------------FVSLPT
ELEDLIPEVEEFYKK-------------------------------------NHSGRKLH
W-HHLMSNGIITFKNEVG--------------------------------------QYDL
EVTTFQLAVLFAWNQRPREK---ISFENLKLATELPDAELRRTLWSLVAFPKLKRQVLSY
EPTVNS----------PKDFTEGTLFSVNQEFSLIKNGKVQKRGKINLIG----RLQLTT
ERMRE--EENEGIVQ--LRILRTQEAIIQIMKMR--KKITNAQLQTELVEILKN------
--------MFLPQKKMIKEQIEWLIEHKYIKRDESD-INTFIYMA
>Mus_musculus_NM_027807.2| .
ELLANYCDMLLRKTP--LSKKLTSE-EIEAKLKEVLLVLKYVQNKDVFMR-YHKAHLTR-
RLILDIS----------------ADSEIEENMVEWLR---EVGMPADYVNKLARMFQ-DI
KVSEDLNQAFKEMH----------------------------------------------
--KNNKLALPADSVNIKILNAGAWSRSSEKV-----------------------FVSLPT
ELEDLIPEVEEFYKK-------------------------------------NHSGRKLH
W-HHLMSNGIITFKNEVG--------------------------------------QYDL
EVTTFQLAVLFAWNQRPREK---ISFENLKLATELPDAELRRTLWSLVAFPKLKRQVLLY
DPQVNS----------PKDFTEGTLFSVNQDFSLIKNAKVQKRGKINLIG----RLQLTT
ERMRE--EENEGIVQ--LRILRTQEAIIQIMKMR--KKISNAQLQTELVEILKN------
--------MFLPQKKMIKEQMEWLIEHRYIRRDEAD-INTFIYMA
>Pongo_abelii_NM_001132119.1| .
ELLAIYCDMLLRKTP--LSKKLTSE-EIEAKLKEVLLVLKYVQNKDVFMR-YHKAHLTR-
RLILDIS----------------ADSEIEENMVEWLR---EVGMPADYVNKLARMFQ-DI
KVSEDLNQAFKEMH----------------------------------------------
--KNNKLALPADSVNIKILNAGAWSRSSEKV-----------------------FVSLPT
ELEDLIPEVEEFYKK-------------------------------------NHSGRKLH
W-HHLMSNGIITFKNEVG--------------------------------------QYDL
EVTTFQLAVLFAWNQRPREK---ISFENLKLATELPDAELRRTLWSLVAFPKLKRQVLLY
EPQVNS----------PKDFTEGTLFSVNQEFSLIKNAKVQKRGKINLIG----RLQLTT
ERMRE--EENEGIVQ--LRILRTQEAIIQIMKMR--KKISNAQLQTELVEILKN------
--------MFLPQKKMIKEQIEWLIEHKYIRRDESD-INTFIYMA
>Oryctolagus_cuniculus_NM_001082355.1| .
ELLANYCDMLLRKTP--LSKKLTSE-EIEAKLKEVLLVLKYVQNKDVFMR-YHKAHLTR-
RLILDIS----------------ADSEIEENMVEWLR---EVGMPADYVNKLARMFQ-DI
KVSEDLNQAFKEMH----------------------------------------------
--KNNKLALPADSVNIKILNAGAWSRSSEKV-----------------------FVSLPT
ELEDLIPEVEEFYKK-------------------------------------NHSGRKLH
W-HHLMSNGIITFKNEVG--------------------------------------QYDL
EVTTFQLAVLFAWNQRPREK---ISFENLKLATELPDAELRRTLWSLVAFPKLKRQVLLY
EPQVNS----------PKDFTEGTLFSVNQEFSLIKNAKVQKRGKINLIG----RLQLTT
ERMRE--EENEGIVQ--LRILRTRKLYIQIMKMR--KKISNAQLQTELVEILKN------
--------MFLPQKKMIKEQIEWLIEHKYIRRDESD-INTFIYMA
>Strongylocentrotus_purpuratus_XM_001177403.1| .
ELLANYCDMLLRKTP--LSKRLTSE-EIESKLRNVLLVLKYVQNKDVFMR-YHKAHLTR-
RLILDTS----------------ADSEKEENMVEWLR---EVGMPADYVNKLARMFQ-DI
KVSEDLNQSFKELH----------------------------------------------
-------RNNYDNMNIKILNAGAWSRSSERV-----------------------PCSLPV
ELEDFIPEVEEFYRN-------------------------------------KHNGRKLQ
W-HHHVHTATITMKNEVG--------------------------------------MFDL
EVTTFQMAVLYAWNQRPLDK---ISLENLRLATELPDHELRRTLWSLVAFAKLKRQMVLM
QPEAKS----------PKEFVDGTVFWVNQDFAVIKNGKPQKRGKINLIG----RLQLST
ERSTE--EDKEGIVQ--LRILRTQEAIVKIMKMR--KKLNNAQLQTELVEILKN------
--------MFLPQKKMIKEQIEWLIEHKYMKRDEGD-INTFIYLA
>Nematostella_vectensis_XM_001630774.1| .
ELLANYCDMLLRKTT--YSKKLTSD-EIESKLKDVLLVLKYVVNKDVFMR-YHKAHLTR-
RLILDTS----------------ADSEMEENMVEWLR---DVGMPADYINKLARMFQ-DI
KVSEDLNQEFKRTC----------------------------------------------
----RDKGDIADSINIKILNAGAWSRASERI-----------------------PVSLPT
ELEDCIPEVEEFYRK-------------------------------------NHSGRKLQ
W-HHLMSNGVITFSNKTG--------------------------------------KFDL
EVTTFQMSVLFAWNERPLDH---ISYENLRLATELPDSELRKTLWSMVSIPKLKRQILTC
EPAVRS----------PKDFTDSSMFWVNQDFALIKNGKVQKRGKVNLIG----RLQLST
DKAKQ--EENEGIVA--LRILRIQEAIVKIMKMR--KRITNAALQTELVEILKN------
--------MFIPQKKMIKEQTEWLIEHKYLKRDEED-INTFIYLV
>Ciona_intestinalis_XR_053037.1| .
ELLANFCDMLLRKTP--LSKKLSSE-EVDAKLKDVLLVLKYVSNKDVFMR-YHKAHLTR-
RLILGTS----------------ADSEKEENMVEGLR---EVGMPADFVNKLARMFQ-DI
KVSEDLNTQFKEAR----------------------------------------------
------EDRSSELANIKILNAGAWSRRSDRI-----------------------PVSLPA
ILEDLIPDVEEFYKS-------------------------------------KHHGRMLN
W-NHLMSNGVMTFKTEVG--------------------------------------SYDI
EVTTFQMSVLHIWNSRPTES---ISFESLRLATQLPDTELRKTLWSLVANPKLKRQVLLC
EPKLSS----------PKEFQESSMLAVNHQFAVMKAGKPQKRGRVNLIG----RLQLST
DKSRE--EDNEGITQ--LRILRTQEAIVKILKMR--KRINNAQLQTELVEILKN------
--------LFLPQKKLIKQQIEWLIENKYMKRDDDD-INTFIYI-
>Brugia_malayi_XM_001901874.1| .
ELLANFTDLILRKTS--LSKRLSSE-EIDAKLNDVLLILKYVQNKDVFMR-FYKTHLTR-
RLILELS----------------ADQEKEEQMITRMR---EVGMPADFVTKLFRMLQ-DI
EVNKDLNSIFKSSI-----------------------------------------ASNNN
CIAEAFKFVNVDSISIKILNAGAWSRGAADR----------------------TQVQMPR
ELEDFIPEVEDFYRK-------------------------------------QHSGRKLQ
W-HHHWSHGTVIFTNKMG--------------------------------------KFDL
DVTTLQLSVLYCWNDRPHEQ---LSFECLRTATQLSAPELMRTLYSLVAFPKMRHQVLCT
NCSTLN----------SRDFNDSTLFWINQQFTVIKNGREQNRGRINLIG----RLQLSM
KTNVQ--EEHDDIIA--LRILRVQEAIVKVMKVR--KRCQSAQLQTELIQLLKH------
--------MFLPPKKMIKEQIEWLIENGFIARDSND-LNVFLYV-
>Caenorhabditis_elegans_cul5_NM_073215.3| .
ELLANYCDLLLRKTQ--LSKKLTSE-EIDEKLNQVLLVLKYVENKDVFMR-FHRAHLSR-
RLILEMS----------------ADQEKEEMMVTKLR---ECGMPSDAVNKLSRMLQ-DI
ELNKDMNSSFKKAL----------------------------------------------
-TGTNNNKSIADSINMKVLNGGAWGRGGSER----------------------IRFSLPR
ELEDFVPEMEAFYKK-------------------------------------QHNGRKLC
W-MHHWSSGTMVFGTANG-------------------------------------GRFDL
ECTTFQMAVLFCFNDRAHDK---ISLETLRLATELPDAELNRTLLSLVAYPKMRYQILLC
DVPSTTVT--------ARDFTDSTKFLINHDFNVVKNGKSQQRGKVNLIG----RLQLSL
EANAE--KEHESIVA--LRELRVQEGIVKILKTR--KTYTLAQLTMELVEILKP------
--------LFIPNRKIIKEQIDWLIENKYMERRADD-INTFVYIS
>Caenorhabditis_briggsae_XM_001674006.1| .
ELLANYCDLLLRKTQ--LSKKLTSE-EIDEKLGQVLLVLKYVENKDVFMR-FHRAHLSR-
RLILEMS----------------ADQEKEEMMVTKLR---ECGMPSDAVNKLSRMLQ-DI
ELNKDMNTLFKKVL----------------------------------------------
-TGTNNNKSIADSINLKVLNGGAWGRGGSER----------------------IRFSLPR
ELEDFVPEMEAFYKK-------------------------------------HHNGRKLN
W-MHHWSSGTMVFGTASG-------------------------------------GRFDL
EITTFQMAVLFCFNERAHEK---ISLETLRLATELPDAELNRTLLSLVSYPKMRSQILLC
DVASQNIT--------ARDFTDSTKFSINHNFHLVKNGKSQQRGKVNLIG----RLQLSL
EANAE--KEHESIVA--LREYRVQEGIVKILKTR--KTITLAQMTMELVEILKP------
--------LFIPNRRIIKEQIDWLIENRFMERRPDD-INTFVYLA
>Trichoplax_adhaerens_XM_002112880.1| .
-------------------KKLTSG-EIERRLKDALLLLKYVQNKDVFMR-YYKVHLMK-
RLLLDIT----------------ADQEMEENMIEWLR-NIEMPV--EFINKLAKMFH-DI
HISHDVNNLFKEAR----------------------------------------------
------SKEASDTINAKILSAAAWSRGSENT-----------------------NVSLPS
ELAEYIKEIEGFYHQ-------------------------------------KYTTRKLQ
W-HHLYSSGTITFATNYG--------------------------------------KYDL
EVTTFQMSVLFAWNLRPSDE---ISLDSLRIATGLNESELRKTLFSLTNNSKMKYQILLV
NPSVQS----------FREYTHQSIFRINRDFNIVKSGKIQKRGKVTLIG----RLQLAP
EKGNE--EENKEIAS--LRMLRTQEAIIKIMKMR--KRLRFGQLQTELVNVLKN------
--------MFFPQKAVVKDQLEKLIEENYIKRDEQD-LNTFIYLA
>Drosophila_pseudoobscura_XM_001357383.2| .
EYVARYCDTLLKKS-----K-TCEA-EIDQKLTNNITIFKYIEDKDVYQK-FYSRLLAK-
RLIHEQS----------------QSMDAEEGMINRLK--QACGY--EFTNKLHRMFT-DI
SVSTDLNNKFNTHL----------------------------------------------
---KDTNVELGINLSIKVLQAGAWPLGSTQV----------------------IPFAVPQ
EFEKSIKMFEDYYHK-------------------------------------LFSGRKLT
W-LHHMCHGELKLSHLKK--------------------------------------SYIV
TMQTYQMAIILLFETCDS-----LSCREIQNTLQLNDETFQKHMQPMIESK-----LLNA
SSEN---------------LAGETRIDLNMDYT-------NKRTKFKIS----SALQKET
PQEVE--HTINSVDE--DRKLFLQAAIVRIMKAR--KVLKHNALIQEVLSLSKV------
--------SFTPNIAMIKKCVESLIDKQYIERTANS-GDEYSYMA
>Drosophila_melanogaster_NM_165390.1_Cul-2 .
EYVAKYCDTLLKKS-----K-TCEA-EIDQKLTNNITIFKYIEDKDVYQK-FYSRLLAK-
RLIHEQS----------------QSMDAEEGMINRLK--QACGY--EFTNKLHRMFT-DI
SVSVDLNNKFNTHL----------------------------------------------
---KDSNVDLGINLAIKVLQAGAWPLGSTQV----------------------IPFAVPQ
EFEKSIKMFEDYYHK-------------------------------------LFSGRKLT
W-LHHMCHGELKLSHLKK--------------------------------------SYIV
TMQTYQMAIILLFETCDS-----LSCREIQNTLQLNDETFQKHMQPIIESK-----LLNA
SSEN---------------LAGETRIELNLDYT-------NKRTKFKIS----SALQKET
PQEVE--HTINSVDE--DRKLFLQAAIVRIMKAR--KVLKHNALIQEVLSLSKV------
--------SFTPNIAMIKKCVESLIDKQYIERTANS-GDEYSYMA
>Drosophila_grimshawi_XM_001988000.1| .
EYVAKYCDTLLKKS-----K-TCEA-EIDQKLTNNITIFKYIEDKDVYQK-FYSRLLAK-
RLIHEQS----------------QSMDAEEGMINRLK--QACGY--EFTNKLHRMFT-DI
SVSTDLNNKFNNHL----------------------------------------------
---KDNDIDLGINLSIKVLQAGAWPLGSTQV----------------------IPFAVPQ
EFEKSIKMFEDYYHN-------------------------------------LFSGRKLT
W-LHHMCHGELKLSHLKK--------------------------------------SYIV
TMQTYQMAIILLFETCDT-----LSCREIQNTLQLNDETYQKHMQPMIESK-----LLNA
SSEN---------------LSGDTRIELNMDYT-------NKRTKFKISS----ALQKET
PQEVE--HTINSVDE--DRKLFLQAAIVRIMKAR--KVLKHNALIQEVLSLSKV------
--------SFTPNIAMIKKCVESLIDKQYIERTANS-GDEYSYMA
>Anopheles_gambiae_XM_313365.3 .
ELVAKYCDSLLKKS-----K-TTEG-EIDQKLTRSIIIFKYIEDKDVYQK-FYSRMLAK-
RLIHEQS----------------QSMDAEELMINKLK--QACGY--EFTNKLHRMFT-DI
SVSTDLNAKFSKYL----------------------------------------------
---NDNKHETGINFSVKVLQAGAWPLGPTQV---------------------VASFAIPQ
EFEKSIRLFEEFYHI-------------------------------------NFSGRKLT
W-LHHLCHGEMKLSFEKR--------------------------------------NYIV
TMQTYQMAILLMFENTDK-----YTCKELQTSLQLQQEIFQRHLQSLVEAK-----ILLL
NEEK---------------MNDDTEVSINVNYS-------NKRTKFKIT----TNLQKET
PQEVE--HTMNAVDE--DRKMYLQAAIVRIMKSR--KVLRHNTLIQEILSQSKV------
--------SFAPNVSMIKKCIESLIDKQYIERTPNS-GDEYSYVA
>Aedes_aegypti_XM_001652290.1| .
ELVAKYCDSLLKKS-----K-TTEI-EIESKLTKSITIFKYIEDKDFYQK-FYSRMLAK-
RLIHDQS----------------QSMDAEEMMINKLK--QACGY--EFTNKLHRMFT-DI
SVSADLNTKFAHYL----------------------------------------------
---KQQNKELGINLSIKILQAGAWPLGPTQI---------------------TSGFAVPQ
EFEKPIRLFESFYHV-------------------------------------NFSGRKLT
W-LNHLCHGELKISFADR--------------------------------------NYMV
TMQTYQMAILLLFESTDS-----LHYKEIQDSLQLNKDMLQKHILSLVESK-----LLLS
DTEG---------------VDENSKLSLNKNYI-------NKRTKFKIT----AALQKET
PQEIE--NTINSVDE--DRKMYLQATIVRIMKSR--KVLRHNALIQEILAQSKV------
--------SFAPSIGMIKKCIESLIDKQYIERTPNS-GDEYSYVA
>Tribolium_castaneum_XM_969486.1| .
EFLAKYCDALLRKS----SKGISDS-EVDEKLAESITIFKYIDDKDVFQK-FYSRMLAK-
RLIHQQT----------------QSMDAEEAMINRLK--QACGY--EFTSKLHRMFT-DM
SVSADLNNKFNAFL----------------------------------------------
---KQDNIDLGINFSIYVLQAGAWPLGQTVT----------------------TPFTYPR
QLEKSVQMFENFYHN-------------------------------------RFNGRKLT
W-LHNLCQAELKLGHLKK--------------------------------------SYLV
TMQTFQMATLLLFEHTDS-----LTFREIRESLQLTAEQYHRYAASLIDCK-----LLIA
DSTD---------------LKPETVLRLNMEYN-------NKRTKFRIN----AAVQKES
PQEIE--QTMNSVEE--DRKMYLQAAIVRIMKSR--KILKHNALIQEVYAQSKV------
--------SFAPSVQLIKKCIESLIDKQYIERTPHS-SEEYSYVA
>Apis_mellifera_XM_001121309.1| .
------------KS----AKAASEG-EVEEKLAQCITVFKYVDDKDVFQK-FYARMLAK-
RLIHQQS----------------QSMDAEESMIDRLK--QACGY--EFTNKLHRMFT-DM
SVSADLNAKFTTSL----------------------------------------------
-REGDRENQLGIGFVVYVLQAGAWPLGLPPS---------------------SGPFDIPQ
QLEKSIQAFETFYHA-------------------------------------QFNGRKLT
W-LHHLCQGELKFNYLKK--------------------------------------PYLV
TVQTYQMALLLLFEHCDS-----IQCREAAASLRLSHDQLVKHATSLVDCK-----ILKK
STDG--------------ELEEDTILSLNFDYY-------NKRTKFRIT-GTLQRDVPHE
CHDVE--TTHRSVDD--DRKLYLQAAIVRIMKSR--KVLRHNQLVQEVLSQSKV------
--------TFAPSISMIKKCIEALIDKQYIERTPNN-ADEYSYVA
>Nasonia_vitripennis_XM_001599066.1| .
ELLAKYCDSLLKKS----AKVASES-EIEEKLARSITVFKYVDDKDVFQK-FYARMLAK-
RLIHQQS----------------QSMDAEEAMIDRLK--QACGY--EFTNKLHRMFT-DM
SVSADLNTKFTASL----------------------------------------------
REREGEKHQFGIGFVVYVLQAGAWPLGLPPS---------------------PGPFHVPQ
QLEKSVQAFESFYHA-------------------------------------QFSGRKLT
W-LHHLCQGELKLNYLKK--------------------------------------PYLV
TVQTYQMALLLLFEHCDS-----ISCKEAAVSLRLSHDQLVKHAVSLVDCK-----ILKK
STEE--------------DLEEDTILTLNFEYY-------NKRTKFRIT----GALQRDA
PHDTE--ATHRSVDD--DRKLYLQAAIVRIMKSR--KVLRHNQLVQEVLGQSKV------
--------TFAPSIGMIKKCIENLIDKQYIERTSNS-ADEYSYVA
>Acyrthosiphon_pisum_XM_001947531.1| .
EYLSKYCDKLLKKS----CKGLSEA-EIEHKLLQSITIFKYINDKDIFQN-IYQVHLAK-
RLILQQS----------------QSTVGEEGMINNLK--QLCGY--EFANKLHCMFT-DI
RISEGLNTQFQKEI----------------------------------------------
--LKTTKDKLTLSFSANILQTGAWPMILSTK-----------------------SFAIPE
QLITCSKNFEDFYKE-------------------------------------KFVGRKLT
W-LHHHSQGELKLNYLPK--------------------------------------MYIV
TLHIFQMSILLLFENNDT-----LKYSEINEILQLSDDHFQKQINSLVNCK-----LLSL
DGDN---------------------VKLNMNFS-------NKRTKLCIT----SAVLKDT
PQEIE--QSTNSVEI--DREAFLHATIIRIMKMR--KTLRHNKLVIEIISQTKS------
---------FLPSNGFINRSIKILIDKGYLECSPNLP-VEYNYVA
>Acyrthosiphon_pisum_XM_001946570.1| .
EYLSKYCDNLLKKS----SKGMCEG-EIDQKLLQSITIFKYVDDKDIFQR-FYQRHLAK-
RLIHQQS----------------QSMDGEEGMINKLK--QACGY--EFTNKLHRMFT-DI
RVSEGLNAKFHSEF----------------------------------------------
---LKPTDKLNVSFSMYVLQTGAWPLGSSIV----------------------SSFVIPQ
QLIPCIQYFEAFYKE-------------------------------------KFNGRKLT
W-LHHHCQGELKLNYLQK--------------------------------------VYIV
TMQTFQMSIMLLFEDRDT-----INYTEIHEILQLTSDQFQKHINSLIECK-----LLL-
--------------------IDGDNVSLNMAYT-------NKRTKLRITS----ALQKET
PQEVE--QTVNSVED--DRKTYLQAAIVRIMKSR--KILRHNQLVNEILSQSQT------
---------FAPSIALIKKSIETLIDKGYLERTPNS-SDGYSYVA
>Branchiostoma_floridae_XM_002228533.1| .
EWLAKYCDMLLKRS----TKGMSES-EVDDKLSASITVFKYLDDKDVYQK-FYSKMLAK-
RLIQGNS----------------VSMDAEEAMINRLK--QACGY--EFTNKLHRMYT-DI
NVSAEHNKKFNEWM----------------------------------------------
---RENKEELGIHFNIYVLQAGAWPLGLTNP----------------------SPLNIPQ
ELEKSVKMFDMFYKE-------------------------------------RFNGRKLT
W-LHQLCNGEVRTCFLKK--------------------------------------SYII
TLSMYQMAVLLLFNGSDK-----LTMAEIQSSTQMAEGELGKNVQSLVDAK-----LLIN
LDGK-------------EQLTPNVVLTVNVEYT-------NKRTKFKIP----ALYQKET
VQEVE--QAHKAVDE--DRKLYLQAAIVRIMKAR--KALKHNTLIQEVISQSRA------
--------RFNPSISMIKRCIEQLINKEYIARSNDA-ADEYTYIA
>Danio_rerio_BC085675.1 .
ELLAKYCDNLLKKS----AKGMTEN-EVEDKLTSFITVFKYIDDKDVFQK-IYARMLAK-
RLIHGLS----------------LSMDSEEAMINKLK--QACGY--EFTSKLHRMYT-DM
SVSTDLNNKFNNFI----------------------------------------------
-KTQETVVDLGISFQIYVLQAGAWPLTHVPS----------------------STFAIPQ
ELEKSVQMFELFYNQ-------------------------------------HFSGRKLT
W-LHYLCTGEVKMNYLSK--------------------------------------PYVA
VVTTYQMAVLLAFNNSET-----VSYKELQDSTQMNEKELQKTIKSLLDVK-----MISH
DLQK-------------EEIEPESTFSLIMSFT-------SKRTKFKIT----TSMQKDT
PQELE--QTRSAVDE--DRKMYLQAAIVRIMKAR--KVLRHNALIQEVINQSKA------
--------RFNPSISMIKKCIEVLIDKQYIERSQSS-ADEYSYVA
>Xenopus_laevis_NM_001086568.1| .
ELLAKYCDNMLKKS----AKGMTEN-EVEDKLTSFITVFKYIDDKDVFQK-FYARMLAK-
RLIHGLS----------------MSMDSEETMINKLK--QACGY--EFTSKLHRMYT-DM
SVSADLNNKFNNFI----------------------------------------------
-KSQDTVIDLGISFQIYVLQAGAWPLTQAPS----------------------STFAIPQ
ELEKSVQMFELFYNQ-------------------------------------HFSGRKLT
W-LHYLCTGEVKMNYLCK--------------------------------------PYVA
MVTTYQMAVLLAFNNSEI-----ITYKELQDSTQMNEKELTKTIKSLLDVK-----MINH
DSDK-------------EDIEGESTFSLNMNFS-------SKRTKFKIT----TPMQKDT
PQEVE--QTRSAVDE--DRKMYLQAAIVRIMKAR--KVLRHNALIQEVISQSRA------
--------RFNPSISMIKKCIEVLIDKQYIERSQAS-ADEYSYVA
>Monodelphis_domestica_XM_001366362.1| .
ELLAKYCDNLLKKS----AKGMTEN-EVEDKLTSFITVFKYIDDKDVFQK-FYARMLAK-
RLIHGLS----------------MSMDSEEAMINKLK--QACGY--EFTSKLHRMYT-DM
NVSADLNNKFNNFI----------------------------------------------
-KNQDTVIDLGISFQIYVLQAGAWPLTQSPS----------------------STFAIPQ
ELEKSVQMFELFYSQ-------------------------------------HFSGRKLT
W-LHYLCTGEVKMNYLSK--------------------------------------PYVA
MVTTYQMAVLLAFNNSET-----VSFKELHDITQMNEKELAKTIKSLLDVK-----MINH
DSEK-------------EDIDAESTFSLNMNFS-------SKRTKFKIT----TSMQKDT
PQEME--QTRSAVDE--DRKMYLQAAIVRIMKAR--KVLRHNALIQEVISQSRA------
--------RFNPSISMIKKCIEVLIDKQYIERSQAS-ADEYSYVA
>Ornithorhynchus_anatinus_XM_001508513.1| .
ELLAKYCDNLLKKS----AKGMTEN-EVEDKLTSFITVFKYIDDKDVFQK-FYARMLAK-
RLIHGLS----------------MSMDSEEAMINKLK--QACGY--EFTSKLHRMYT-DM
SVSADLNNKFNNFI----------------------------------------------
-KNQDTTIDLGISFQIYVLQAGAWPLTQAPS----------------------STFAIPQ
ELEKSVQMFELFYSQ-------------------------------------HFSGRKLT
W-LHYLCTGEVKMNYLCK--------------------------------------PYVA
MVTTYQMAVLLAFNNSET-----ISYKELQDSTQMNEKELTKTIKSLLDVK-----MINH
DSEK-------------EDIDAESTFSLNMNFS-------SKRTKFKIT----TSMQKDT
PQEME--QTRSAVDE--DRKMYLQAAIVRIMKAR--KVLRHNALIQEVISQSRA------
--------RFNPSISMIKKCIEVLIDKQYIERSQAS-ADEYSYVA
>Gallus_gallus_AJ851765.1 .
ELLAKYCDNLLKKS----AKGMTEN-EVEDKLTSFITVFKYIDDKDVFQK-FYARMLAK-
RLIHGLS----------------MSMDSEEAMINKLK--QACGY--EFTSKLHRMYT-DM
SVSADLNNKFNNFI----------------------------------------------
-KNQDTIIDLGISFQIYVLQAGAWPLTQAPS----------------------STFAIPQ
ELEKSVQMFELFYSQ-------------------------------------HFSGRKLT
W-LHYLCTGEVKMNYLCK--------------------------------------PYVA
MVTTYQMAVLLAFNNSET-----VSYKGLQDSTQMNEKELTKTIKSLLDVK-----MINH
DSDK-------------EDVEAESTFSLNMNFS-------SKRTKFKIT----TSMQKDT
PQEME--QTRSAVDE--DRKMYLQAAIVRIMKAR--KVLRHNALIQEVISQSRA------
--------RFNPSISMIKKCIEVLIDKQYIERSQAS-ADEYSYVA
>Homo_sapiens_CUL2_U58088.1 .
ELLAKYCDNLLKKS----AKGMTEN-EVEDRLTSFITVFKYIDDKDVFQK-FYARMLAK-
RLIHGLS----------------MSMDSEEAMINKLK--QACGY--EFTSKLHRMYT-DM
SVSADLNNKFNNFI----------------------------------------------
-KNQDTVIDLGISFQIYVLQAGAWPLTQAPS----------------------STFAIPQ
ELEKSVQMFELFYSQ-------------------------------------HFSGRKLT
W-LHYLCTGEVKMNYLGK--------------------------------------PYVA
MVTTYQMAVLLAFNNSET-----VSYKELQDSTQMNEKELTKTIKSLLDVK-----MINH
DSEK-------------EDIDAESSFSLNMNFS-------SKRTKFKIT----TSMQKDT
PQEME--QTRSAVDE--DRKMYLHAAIVRIMKAR--KVLRHNALIQEVISQSRA------
--------RFNPSISMIKKCIEVLIDKQYIERSQAS-ADEYSYVA
>Mus_musculus_AK144693.1| .
ELLAKYCDNLLKKS----AKGMTEN-EVEDKLTSFITVFKYIDDKDVFQK-FYARMLAK-
RLIHGLS----------------MSMDSEEAMINKLK--QACGY--EFTSKLHRMYT-DM
SVSADLNNKFNNFI----------------------------------------------
-RNQDTVIDLGISFQIYVLQAGAWPLTQAPS----------------------STFAIPQ
ELEKSVQMFELFYSQ-------------------------------------HFSGRKLT
W-LHYLCTGEVKMNYLGK--------------------------------------PYVA
MVTTYQMAVLLAFNNSET-----VSYKELQDSTQMNEKELTKTIKSLLDVK-----MINH
DSEK-------------EDIDAESSFSLNMSFS-------SKRTKFKIT----TSMQKDT
PQELE--QTRSAVDE--DRKMYLQAAIVRIMKAR--KVLRHNALIQEVISQSRA------
--------RFNPSISMIKKCIEVLIDKQYIERSQAS-ADEYSYVA
>Nematostella_vectensis_XM_001641104.1| .
ELLAKYCDLILKKS----NKNLSDS-ELDEKLGEVIIVFKYIDDKDIFQK-FYSKMLAK-
RLIHNLS----------------ISMDAEEAMISRLK--HACGY--EYTNRLHWMFT-DM
SISSDLNSSFSDFL----------------------------------------------
---ATAQVNMGINFSLLVLQSGAWPLGQTSV----------------------SPFSIPQ
ELIRPVQMFEQFYNG-------------------------------------KFNGRKLA
W-LQHLSNGEVKLNYCKR--------------------------------------TYFL
TVSTFQMAVMLLFNDKLQ-----FTFSELSTLTQLLNKELTRIIQSLVDVK-----LLNK
TEDD---------------DSKEATYSLNMNFS-------SKRTKLKIT----SAVQRDS
PQVVILLSTRGTADSDNWHLHLAEKPMVRSYHLQ-QTNDTLFSFCLQVISQSRA------
--------RFIPSVPMIKKCIEALIDKQYLDRQEGS-KDEYSYVA
>Trichoplax_adhaerens_XM_002110716.1| .
EILARYADILLKKG----SKNWSDA-ELDDKQSHVINLFKYVDDKDLFQK-FYSKFLAK-
RLIMNGS----------------ISLDAEEEMIKKLK--IICGY--EYTSRLHQMFT-DI
RLNEGVNSEFSSYL----------------------------------------------
---NKKNIKLTVNFSASVLQSGAWPLNQTSS-----------------------PYSIPP
DLERSLTTFEEYYCTS------------------------------------LHRGRKLV
W-LPYLSTAELRMTYLKK--------------------------------------GYYV
TTTTYQMAVLLLYNNALS-----YTGRDIATWTQLTEKELIRTLSSLEAAK-----ILIK
ENSR-----------------EGNSYKLNLEFG-------NKRTKFKIA----SSSIRES
PQEIT--KVHSRIEE--ERKLFLQATIVRIMKSR--KVLNHNSLLEEVIKMSVN------
--------RFSPSIVLIKKCIELLIEKDYMKRNEGR-QDEYNYIA
>Ciona_intestinalis_XM_002127350.1| .
ELVCKYCDAILRRC----TKGPSND-ADE-KLQSSILVFRYIDEKDVFQK-FYSRALAR-
RLIHSPC----------------A-MDMEEMMINRLK--GVCGY--DFTSKLHCMFT-DV
RLSTELGKKYQETV----------------------------------------------
---AKTEDSSQPSINVNVLQAGAWPLTANQV-----------------------EFVLPE
TLHRCLKQFEEFYNH-------------------------------------KFNGRNLS
W-LHHLSQAEVRINFTSK--------------------------------------PYLV
SMSTYQLAIILLFNESIE-----LTVSDISQNTKLKDKDLERNIAALTDAN-----ILLK
TTQEK--------------LEDMSVIRVNNKFS-------NKRTKFRVA---FTQTQKEQ
STEVQ--QTHTAVAD--DRKLYLQAAIVRIMKAR--KVLHHNTLMEEVINKSRI------
--------RFTPSVSAIKRSIEALIEKSYIERSPDS-PDQYRYLA
>Caenorhabditis_elegans_Z92822.2 .
ERLARYTDGLLKKS----TKGLSET-DLEAKLDSAIVIFRYIEDKDIFQK-FYSKMLAN-
RLIASTS----------------ISMDAEELMINKLK--QACGY--EFTSKLSRMFT-DI
GLSQELSNNFDKHI---------------------------------------------A
DIKTVQPDVKFVPTQTMILQAGSWPLNAPQL----------STNSNNQTAQDVANFHLPR
ILQPVIQEFEKFYTG-------------------------------------KHNGRKLT
W-LFNMSQGDVRLTYLDK--------------------------------------QYVA
QMYVYQMAALLCFERRDA-----ILVKDIGEEIGVSGDYLLKTIRTILDVT-----LLTC
DD---------------QNLTADSLVRLNMSMT-------SKRMKFRLQA-PQVNKAVEK
EQEAV--ANT--VSW--DRKYYMECAIVRIMKTR--KVLKHNALVTEIMDQTKG------
--------RFSPDVPFIKKSIEDLIEKMYIQRTDQN--DEYQYLA
>Brugia_malayi_XM_001900501.1| .
ERLARYTDTLLRKS----GKGLSDG-ELDTKLTQAIIIFRYIEDKDIFQK-FYSKMLAN-
RLITNAS----------------LSKDAEESMINKLK--QACGF--EFTSKLSRMFT-DV
GLSHELTDKFVSHC----------------------------------------------
---AVSNVTLNVQMAVLILQAGAWPLSAPNS-----TPTSGVDGKDSTTAVQVTGFIVPP
VLLPSIEHFERYYQA-------------------------------------SHNGRKLT
W-LFNLASVEVKLHYLDK--------------------------------------MYQV
TMSVHQLAILLCFETRDS-----VTLSYIEKATGLSDELLSRNARALVDSG-----ILIM
VKKE---------------MNEANEVALNLLLT-------SKRLRFKVL---VPQLQRHA
EKEAE--HVNITAQQ--DRKYYMECTIVRIMKTR--KVLKHAALVNEVIEQTKS------
--------RFTPDVNFIKKNIESLIEKLYIQRTDQN--DEYQYLA
>Caenorhabditis_briggsae_XM_001665917.1| .
ELLARYCDQLLRKS----SKNPDEA-ELEDLLTKVMIVFKYIEDKDVFSK-FYTKMFSK-
RLITDLS----------------ASDESEASFISKLK--SMCGY--EYTARLSKMVN-DT
QVSKDLTAEFKEKK----------------------------------------------
---SHLLGEKPIEFNVLVLSSGSWPTFPNST------------------------LTLPH
QLSSTIDVFGQYYNE-------------------------------------KFNGRRLT
W-VYSQSRGEVTSSAFSK--------------------------------------KYVF
TVTTAQMCTLLLFNEQAS-----FTVQQISEATGLE----GKTCAGIAGS------LIKN
LVLKSD------APLEGEEIPMTAAVSLNNSYT-------NKKVRVDLS---KMSLKQEA
VRDTE--VVQKNAEE--DRKSLISACIVRIMKTR--KRVPHTQLMSEVITQLTG------
--------RFKPKVDVIKRCIGSLIEKEYMLRVEGQ-KDVYDYMA
>Caenorhabditis_briggsae_XM_001680486.1| .
-----FCDGMMRKG----TRIDGDL-EMEETQRKTANLLAYLNDKDIFIK-IFTKYFAR-
RLINGQS----------------ASEEAETNFIAKLT--EAFGC--EYTFRLTKMVQ-DT
QVSKDLSSEFKDQR----------------------------------------------
---SKASRATKIEFGIQVLSTGTWPSFQLIN------------------------LNLPR
DLTTTAERFSEFYIR-------------------------------------KFSGRKLS
W-VHTQSRGEITSTAFKKK-------------------------------------KYVF
GVTTPQMVIMLLFNEQLQ-----YSLDTIREASGMDQKSTQLVLGSLANSG-----ILKI
GDSE-------------------GEVHLNLDYS-------NKKVRVDLS----RITVTQE
TRETE--AVQKVVDE--NRTFIISAAIVRIMKMR--KQSTHQNLMTELIDQLKT------
--------RFKPKVELIKKCIGMMIEKEYIRRNKDD-RDIYEYMA
>Caenorhabditis_elegans_cul-1_NM_066908.3| .
ELLARYCDQLLRKS----SKMPDEA-ELEELQTKIMVVFKYIDDKDVFSK-FYTKMFSK-
RLISELS----------------ASDEAEANFITKLK--SMCGY--EYTARLSKMVN-DT
QVSKDLTADFKEKK----------------------------------------------
---ADMLGQKSVEFNVLVLSSGSWPTFPTTP------------------------ITLPQ
QLSKTIEIFGQFYNE-------------------------------------KFNGRRLT
W-VYSQSRGEITSTAFPK--------------------------------------KYVF
TATTAQMCTMLLFNEQDS-----YTVEQIAAATKMDEKSAPAIVGSLIKN------LVLK
ADTELQ---------KEDEVPMTATVSLNKAYM-------NKKVRVDLS---KFTMKQDA
VRDTE--NVQKNVEE--DRKSVISACIVRIMKTR--KRVQHQQLMTEVITQLSG------
--------RFKPKVEMIKRCIGSLIEKEYMLRTEGQ-KDLYEYLA
>Caenorhabditis_briggsae_XM_001680487.1| .
ELIARYCDLLMKKN----SKMPDEM-EMDVLQKNVITIFKYLEDKDIFMK-FYTKHFSK-
RLLNEQS----------------ASDEAESSFISKLT--ECCGF--EYTSRLAKMVQ-DT
QVSKDLSSGFKDQQ----------------------------------------------
--LESSRSKKSIEFGIQVLSTGTWPSMMLVN------------------------LNLPR
DLSTTVEGFTAFYNT-------------------------------------KFTGRKLS
W-IYNQSRGEITSTAFKGK-------------------------------------KYVF
GATTTQMCTLLLFNEQLE-----YSAEKIQEATGLDTKTTQMVLGSLVKNQ-----VLKI
KGAE--------DVKDADKVSMNADLVLNMGYS-------NKKVRVDLS---KMTMAVQT
AKDQE--SVQKSMEE--DRKNIIQAAIVRIMKTR--KQCSHQKLMVELIEQLST------
--------RFKPKVELIKKCIGSLIEKEYLKRNEDQ-RDLYDYLA
>Caenorhabditis_elegans_cul-6_NM_070011.2 .
DYLARYCDQLLKKN----SKVQD-----ETALDKALTVLKYISEKDVFQL-YYQNWFSE-
RIINNSS----------------ASDDAEEKFITNLT--ATEGL--EYTRNLVKMVE-DA
KISKDLTTEFKDIK----------------------------------------------
-------TEKSIDFNVILQTTGAWPSLDQIK------------------------IILPR
ELSTILKEFDTFYNA-------------------------------------SHNGRRLN
W-AYSQCRGEVNSKAFEK--------------------------------------KYVF
IVTASQLCTLYLFNEQDS-----FTIEQISKAIEMTAKSTSAIVGSLNPVIDP---VLVV
DKGNEK-----------DGYPPDAVVSLNTKYA-------NKKVRVDLT---TAIKKATA
DRETD--AVQNTVES--DRKYEIKACIVRIMKTR--KSLTHTLLINEIISQLKS------
--------RFTPNVQMIKICIEILIEQLYIRRSENE-HNVYEYLA
>Oikopleura_dioica_AY449460.1 .
ELVAKYCDSLLKRS----NKTIDEP-GTEEKFNQIMIVFKYIEDKDVFET-HYSRMFAN-
RLIKGTS----------------GSDDAEESILQKLN--DICGF--EYTAKLNRMWQ-DI
NTSKGTTEKFKKAL----------------------------------------------
---QEEGIELGIDFSVKLLSTGSWPLTKAFS------------------------MELPG
VLSNSLRVFKEHYDK-------------------------------------KNPRRTLT
W-LCSQSKGEITANYQSK--------------------------------------NYVL
VASTIQMAVLLLFNNENQ-----LTVAEISRRLAVDSTLMQQVVLVLLKHQ-----LLCL
GPYPSLPE----TEGCDKLPGKEDLLSYNKDFF-------NKRTKITIN----VTYKIES
HAEDP--VTTKNIEA--DRKLLIQAAIVRIMKTR--KQVNHSTLMSETINHLAS------
--------RFKPSVQKIKACVETLIEKEYIERVDG--KDVYIYVA
>Aedes_aegypti_XM_001658738.1| .
--LAKFCDALLKQC----LNTPEVV-KLDDALYTLMVLFKYIDDKDAFQK-LCSKMLVK-
RLCNYMS----------------ANNHIKASIMSKLM--MAVSF--EYTSTLRCMFH-DI
LVSHELNGQYKQQH----------------------------------------------
---VQDLSDTNIDLNVQLLSSTFYQPNSNVK------------------------LMLPL
ELEQCVTRYNDIYGH-------------------------------------RNPTRKLT
W-LHNMSRGELTTNCFRM--------------------------------------QYTL
QVNTFQMTILLQFNDQTS-----WTIHQLSENTGIDLDALIQSLRVLIESK-----LLKS
QNNE-------------NSLLPSSSVELNTGFH-------NAESILNIN---YQIGSEMS
AQQQE--ACQKQAEE--KNRFVIQAAIVRIMKQH--RTMNHSDLVAEVLKQLSK------
--------GLKPKVRAIKKAIDVLIEKEYLERQEGT-VDAYSYMG
>Brugia_malayi_XM_001895703.1| .
ELLARYCDLLLKKS----AKNPEEN-ELEELLNQIMIVFKYIEDKDVFQK-FYTKMLAK-
RLVNELS----------------ASDEAESNMISKLK--QMCGF--EYTSKLQRMFT-DT
SLSKDITERYKQYL----------------------------------------------
---AAKNTNLGLDFSIMVLGSGVWPFSQSPI------------------------FDIPV
QLTKCMESFNEFYQT-------------------------------------QHTGRKLT
W-LLAQCRGELSAYGFQR--------------------------------------KYTF
TATTAQMAVLMLYNENTE-----MTLQHICDSTKLRHEVVAQIAQALVKVE-----LLSI
AGPKIDID---------VNTPLETVLRLNSHFS-------NKKLKVDLS---KTMARAEI
RQETV--EVHKSVED--DRRLVVQAAIVRIMKMR--KKMKHTQLITEVLAQLAS------
--------RFKPKVPMIKKCIDILIEKEYLQRVENE-KDLYEYLA
>Trichoplax_adhaerens_XM_002110125.1| .
ELLARYCDSLLKKS----AKNPEED-ELDSALDDVMIVFKYIEDKDVFQK-FYARMLAK-
RLVNQNS----------------ASDNAESAMISKLK--EACGY--EYTSKLQRMFQ-DM
ELSKGLNEDFRKLP----------------------------------------------
------NETNSVDFSVQVLSSGAWPFSPSPE------------------------FTVPS
ELERSLQKFSGFYST-------------------------------------RHSGRKLN
W-LFQLSKGELVTNCFKN--------------------------------------RYSL
QVSTFQMAILLMYNRGDI-----FTVNELQQHTQLKMEILQQVLAILLKCK-----LLVC
DDLDNS-----------GELKYNNRLELFLGYK-------NKKLRVNIN----VPLKTEQ
KVERE--STHRNVEE--DRKLLIQAAIVRIMKMR--KVLQHQKLIAEVLTQLSS------
--------RFKPNVPVIKRCIDILIEKDYLQRVEGN-KDEYEYLA
>Drosophila_willistoni_XM_002063514.1| .
ELLAKYCDLLLKKS----SKNPEDK-ELEDNLNQVMVVFKYIEDKDVFQK-YYSKMLAK-
RLVNHTS----------------ASDDAEAMMISKLK--QTCGY--EYTVKLQRMFQ-DI
GVSKDLNSNFKEYL----------------------------------------------
---ATKNVVPEIDFGIEVLSSGSWPFMLSNN------------------------FLLPS
ELERSVRQFNEFYAA-------------------------------------RHSGRKLN
W-LYQMCKGELIMNVIRNN----------------------------------ASTVYTL
QASTFQMSVLLQFNDQLS-----FTVQQLLDNTQTQLENLIQVLQILLKAK-----VLTS
SDNE-------------NSLTPESTVELFLDYK-------NKKRRININ----QPLKTEM
KVEQE--TVHKHIEE--DRKLLIQAAIVRIMKMR--KRLNHTNLISEVLNQLST------
--------RFKPKVPVIKKCIDILIEKEYLERMEGH-KDTYSYLA
>Drosophila_pseudoobscura_XM_001361440.2| .
ELLAKYCDILLKKS----SKNPEDK-ELEDNLNQVMVVFKYIEDKDVFQK-YYSKMLAK-
RLVNHTS----------------ASDDAEAMMISKLK--QTCGY--EYTVKLQRMFQ-DI
GVSKDLNSNFKEHL----------------------------------------------
---LTNNVVSEIDFGIEVLSSGSWPFQLSNN------------------------FLLPS
ELERSVRQFNEFYAA-------------------------------------RHSGRKLN
W-LYQMCKGELIMNVNRNN----------------------------------TSTVYTL
QASTFQMSVLLQFNDQLS-----FTVQQLLENTQTQLESLIQVLQILLKAK-----VLTS
TDNE-------------NSLTPESTVELFLDYK-------NKKRRININ----QPLKTEL
KVEQE--TVHKHIEE--DRKLLIQAAIVRIMKMR--KRLNHTNLISEVLNQLST------
--------RFKPKVPVIKKCIDILIEKEYLERMEGH-KDTYSYLA
>Drosophila_ananassae_XM_001960948.1| .
ELLAKYCDLLLKKS----SKNPEDK-ELEDNLNQVMVVFKYIEDKDVFQK-YYSKMLAK-
RLVNHTS----------------ASDDAEAMMISKLK--QTCGY--EYTVKLQRMFQ-DI
GVSKDLNSNFKEYL----------------------------------------------
---AGKNITTEIDFGIEVLSSGSWPFQLSNN------------------------FLLPS
ELERSVRQFNEFYAG-------------------------------------RHSGRKLN
W-LYQMCKGELIMNVNRNN----------------------------------TSTVYTL
QASTFQMSVLLQFNDQLT-----FTVQQLLENTQTQQENLIQVLQILLKAK-----VLTS
NDNE-------------NSLTPESTVELFLDYK-------NKKRRININ----QPLKTEL
KVEQE--TVHKHIEE--DRKLLIQAAIVRIMKMR--KRLNHTNLISEVLNQLST------
--------RFKPKVPVIKKCIDILIEKEYLERMEGH-KDTYSYLA
>Drosophila_yakuba_XM_002089504.1| .
ELLAKYCDLLLKKS----SKNPEDK-ELEDNLNQVMVVFKYIEDKDVFQK-YYSKMLAK-
RLVNHTS----------------ASDDAEAMMISKLK--QTCGY--EYTVKLQRMFQ-DI
GVSKDLNSNFKQYL----------------------------------------------
---AEKTVTMEIDFGIEVLSSGSWPFQLSNT------------------------FLLPS
ELERSVRQFNEFYAA-------------------------------------RHSGRKLN
W-LYQMCKGELIMNVNRNN-----------------------------------SSTYTL
QASTFQMSVLLQFNDQLS-----FTVQQLQDNTQTQQENLIQVLQILLKAK-----VLTS
SDNE-------------NSLTPESTVELFLDYK-------NKKRRININ----QPLKTEL
KVEQE--TVHKHIEE--DRKLLIQAAIVRIMKMR--KRLNHTQLISEVLNQLST------
--------RFKPKVPVIKKCIDILIEKEYLERMEGH-KDTYSYLA
>Drosophila_simulans_XM_002080465.1| .
ELLAKYCDLLLKKS----SKNPEDK-ELEDNLNQVMVVFKYIEDKDVFQK-YYSKMLAK-
RLVNHTS----------------ASDDAEAMMISKLK--QTCGY--EYTVKLQRMFQ-DI
GVSKDLNSYFKQYL----------------------------------------------
---AEKNLTMEIDFGIEVLSSGSWPFQLSNN------------------------FLLPS
ELERSVRQFNEFYAA-------------------------------------RHSGRKLN
W-LYQMCKGELIMNVNRNN-----------------------------------SSTYTL
QASTFQMSVLLQFNDQLS-----FTVQQLQDNTQTQQENLIQVLQILLKAK-----VLTS
SDNE-------------NSLTPESTVELFLDYK-------NKKRRININ----QPLKTEL
KVEQE--TVHKHIEE--DRKLLIQAAIVRIMKMR--KRLNHTNLISEVLNQLST------
--------RFKPKVPVIKKCIDILIEKEYLERMEGH-KDTYSYLA
>Drosophila_mojavensis_XM_002004166.1| .
ELLAKYCDLLLKKS----SKNPEDK-ELEDNLNQVMVVFKYIEDKDVFQK-YYSNMLAK-
RLVSHSS----------------ASDDAEAMMISKLK--QTCGY--EYTVKLQRMFQ-DI
GLSKDLNAYFKEYL----------------------------------------------
---KTQNITSEIDFGIEVLSTNAWPFTQNNN------------------------FLLPS
ELERSVQQFTIFYSA-------------------------------------RHSGRKLN
W-LYHKCKGELIMNVSRSN------------------------------------SVYTL
QVSTFQMSVLLQFNDQLS-----FTVQQLCDNTQSQLENLIQVLQILLKAK-----LLTS
ASSE-------------NGLTPDSTVELYLDYK-------SKKRRININ----HPLKTEL
KVEQE--TVTKHIEE--DRKLLIQAAIVRIMKMR--KRLNHTNLISEVLNQLST------
--------RFKPNVPVIKKCIDILIEKEYLERMEGA-KDTYSYLA
>Drosophila_grimshawi_AAPT01021501.1| .
ELLAKYCDLLLKKS----SKNPEDK-ELEDNLNQVMVVFKYIEDKDVFQK-YYSNMLAK-
RLVSHTS----------------ASDDAEAMMISKLK--QTCGY--EYTVKLQRMFQ-DI
GVSKDLNSYFKEYL----------------------------------------------
---KTQNITSEIDFGIEVLSTNAWPFTQNNN------------------------FLLPS
ELERSVQQFTIFYSA-------------------------------------RHSGRKLN
W-LYHKCKGELIMNVNRSN------------------------------------AVYTL
QVSTFQMSVLLQFNDQLS-----FTVQQLRDNTQSQLENLIQVLQILLKAK-----VLTS
SDSE-------------NALTPDSTVELFLDYK-------SKKRRININ----HPLKTEL
KVEQE--TVTKHIEE--DRKLLIQAAIVRIMKMR--KRLNHTNLISEVLNQLST------
--------RFKPNVPVIKKCIDILIEKEYLERMEGH-KDTYSYLA
>Anopheles_gambiae_XM_317457.3 .
ELLAKYCDLLLKKS----SKNPEEA-ELEDTLNQVMVVFKYIEDKDVFQK-FYSKMLAK-
RLCQHMS----------------ASDDAEASMISKLK--QACGF--EYTSKLQRMFQ-DI
GVSKDLNDQYRKHH--------------------------------------------EK
LRDTRSTTQNEIDFSILVLSSGSWPFGQGFT------------------------FSLPF
ELEQSVHRFNNFYAK-------------------------------------QHSGRKLN
W-LYNMCRGELITNCFRM--------------------------------------RYTL
QASTFQMAVLLQFNEETA-----WSIKQLGENTGINNENLIQVLPILLKTK-----LLNC
YEGE-------------GKLHPDSTIELNKDFK-------NRKLRININ----FPLKSEL
KVEQE--ATHKNIEE--DRKILIQAAIVRIMKMR--KMLNHTQLVNEVLNQLST------
--------RFKPKIQVIKKCIDILIEKEYLERQEGQ-KDTYSYLA
>Culex_quinquefasciatus_XM_001844424.1| .
ELLAKYCDLLLKKS----SKNPEEA-ELEDTLNQVMVVFKYIEDKDVFQK-FYSKMLAK-
RLCHHMS----------------ASDDAEASMISKLK--QACGF--EYTSKLQRMFQ-DI
GVSKDLNEQYRQHV--------------------------------------------KG
LREASKQTGNDIDFSILVLSSGSWPFNQSFT------------------------FSLPF
ELEQSVHRFNNFYAK-------------------------------------QHSGRKLN
W-LYNMCRGELITNCFRL--------------------------------------RYTL
QASTFQMAVLLQFNEQKS-----WTIQQLGENTSINQESLIQVLQILLKSK-----LLTS
SDDE-------------ANLTTSSSVELNTGFK-------NKKLRININ----FPLKTEL
KVEQE--ATHKHIEE--DRKILIQAAIVRIMKMR--KVLNHTCLVGEVLNQLST------
--------RFKPKVQVIKKCIDILIEKEYLERQEGQ-KDTYSYLA
>Aedes_aegypti_XM_001663670.1| .
ELLAKYCDLLLKKS----SKNPEEA-ELEDTLNQVMVVFKYIEDKDVFQK-FYSKMLAK-
RLCHHMS----------------ASDDAEASMISKLK--QACGF--EYTSKLQRMFQ-DI
GVSKDLNEQYKTYV-------------------------------------------KGL
REATRQQTGNEIDFSILVLSSGSWPFNQSFT------------------------FSLPF
ELEQSVHRFNSFYAK-------------------------------------QHSGRKLN
W-LYNMCRGELITNYFRM--------------------------------------RYTL
QASTFQMAVLLQFNEQES-----WTIQQLSENTGINHENLIQVLQILLKTK-----LLQS
YDDE-------------ANLQPASSVELNQGFK-------NKKLRININ----FPLKTEL
KVEQE--ATHKHIEE--DRKILIQAAIVRIMKMR--KALNHTHLVGEVLNQLST------
--------RFKPKVQVIKKCIDILIEKEYLERQEGQ-KDTYSYLA
>Ciona_intestinalis_XM_002123456.1| .
-------DTLLKSA-----KVSEDA-ELEATLKEVLTVFRYIEDKDVFQT-FYSKMLAR-
RLVQHTS----------------ASDDAEAQMISRLK--QTCGF--EYTSKLQRMFQ-DV
DVSKNLNERFRTHI----------------------------------------------
----AASTPLDLDFSIQVLSSGSWPFQQSVT------------------------FRLPV
ELERSYQRFTTFYSQ-------------------------------------AHNGRKLS
W-LYQMSKGEIVTNCFKN--------------------------------------RYTF
QASTFQMAILLQYNSATS-----YTVQQLAENTQLKMEILLQVLIHLLKCK-----ILQC
KDEPDA-----------NNLKPHNEIELFLGYR-------SKKLRVNIN----KPVKTEQ
KQEQE--VTHKHIEE--DRKMLIQAAIVRIMKMR--KQQKHQQLLSEVLSQLSS------
--------RFKPRVPIIKKCIDTLIEKEYLERVEGE-KDMYQYLA
>Nasonia_vitripennis_XM_001606779.1| .
ELLAKYCDVLLKKS----SKNPEEA-ELEDTLNQVMVVFKYIEDKDVYQK-FYSKMLAK-
RLVQHMS----------------ASDDAEASMISKLK--QACGF--EYTSKLQRMFQ-DI
GVSKDLNEHFRRHL----------------------------------------------
---TNSAEPLDIDFSIQVLSSGSWPFQQSFT------------------------FSLPT
ELERSVHRFTSFYSS-------------------------------------QHSGRKLN
W-LYNMSKGELHTNCFKN--------------------------------------RYTL
QASTFQMAVLLQYNTSTS-----WTIQQLHESTQIKMDFLLQVIQILLKAK-----LLVT
SDDE-------------SELGPTSTVDLFTGYK-------NKKLRVNIN----IPMKTEL
KIEQE--TTHKHIEE--DRKLLIQAAIVRIMKMR--KVLKHQQLVAEVLNQLSI------
--------RFKPRVHVIKKCIDILIEKEYLERTEGQ-KDTYSYLA
>Apis_mellifera_XM_394044.3 .
ELLAKYCDLLLKKS----SKNPEEA-ELEDTLNQVMVVFKYIEDKDVFQK-FYSKMLAK-
RLVQHMS----------------ASDDAEASMISKLK--QACGF--EYTSKLQRMFQ-DI
GVSKDLNEQFRRHL----------------------------------------------
---TNSAEPLDIDFNIQVLSSGSWPFQQSFT------------------------FSLPT
ELERSVHRFTTFYSS-------------------------------------QHSGRKLN
W-LYNMSKGELHTNCFKN--------------------------------------RYTL
QASTFQMAVLLQYNGSTV-----WTIQQLHDATQIKMDFLLQVIQILLKAK-----LLTA
ATDDE------------AELTPLSTVELFTGYK-------NKKLRVNIN----IPMKTEL
KIEQE--TTQKNIEE--DRKLLIQAAIVRIMKMR--KVLKHQQLVAEVLNQLSS------
--------RFKPRVHVIKKCIDILIEKEYLERTEGQ-KDTYSYLA
>Tribolium_castaneum_XM_966883.1| .
ELLAKYCDLLLKKS----SKNPEEA-ELEDTLNQVMVVFKYIEDKDVFQK-FYSKMLAK-
RLVQHMS----------------ASDDAEASMISKLK--QACGF--EYTSKLQRMFQ-DI
GVSKDLNEQFKSHL----------------------------------------------
---LKSNETLDIDFSIQVLSSGSWPFQQSFT------------------------FGLPT
ELERSVHRFTNFYSG-------------------------------------QHSGRKLN
W-LYNMSKGELHTNCFKN--------------------------------------RYTL
QASTFQMAVLLQFNVSES-----WTIAQLEENTQIKTDFLIQVIQILLKAK-----LITC
DDDE-------------NELAPHSVVNLFLGYK-------NKKLRVNIN----IPMKTEL
KMEQE--TTHKHIEE--DRKLLIQAAIVRIMKMR--KILKHQQLVAEVLNQLSS------
--------RFKPRVHIIKKCIDILIEKEYLERTEGQ-KDTYSYLA
>Acyrthosiphon_pisum_XM_001952398.1| .
EMLAKFCDLLLKKS----SKNPEEA-ELEDTLNQVMIMFKYIEDKDVFQK-FYSKMLAK-
RLVQHMS----------------ASDDAEASMISKLK--QACGF--EYTSKLQRMFQ-DI
GVSKDLNEAFRKHV----------------------------------------------
---ANSNMPHDIDFSIQVLSSGSWPFQYLLT------------------------FSLPS
ELERSVQRFTQFYSA-------------------------------------QHSGRKLN
W-LYNMSKGELVTNCFKN--------------------------------------RYTL
QASTFQMAVLLQFNVQES-----WTVNQLSESTQLKTDYLIQVVQILLKAK-----LLTC
NEDE-------------ANVEGNSLVKLFLGYK-------NKKLRVNIN----VPMKQEI
KLEQE--STHKHIEE--DRKMLIQAAIVRIMKMR--KVMKHQQLTAEVLTQLSS------
--------RFKPRVNVIKKCIDILIEKEYLERTEGQ-KDSYSYLA
>Pediculus_humanus_AAZO01006645.1| .
ELLARYCDMLLKKS----SKNPEES-EVEETLNQLMVVFKYIEDKDVFQK-FYSKMLGK-
RLVQRMS----------------ASDDAEASMISKLK--QACGF--EYTSKLQRMFQ-DI
GVSKDLNEQFRIYL----------------------------------------------
---ENSEDTTDIDFGIQVLSSGSWPFQQSYS------------------------FFLPA
ELERSVHMFTTFYSS-------------------------------------QHSGRKLN
W-LFHMSKGELVTNCFKT--------------------------------------RYTL
QASTFQMAVLLQYNTSSS-----WTVQQLEELTQLKSDILIQVLQILLKTK-----LLET
DNSE-------------SDLQSTSLLKLSENFK-------NKKLRVNIN----IPMKAEL
KTEQE--VTQKHIEE--DRKLLVQAAVVRIMKMR--KVLKHQQLVAEVLNQLNS------
--------RFKPKVNTIKKCIDILIEKEYLERTEGQ-KDTYSYLA
>Nematostella_vectensis_XM_001629583.1| .
ELLARYCDSLLKKS----SKNPEEA-ELEDILNSVMVVFKYIEDKDVFQK-FYANMLAK-
RLVQHNS----------------ASDDAEASMISKLK--QACGF--EYTSKLQRMFQ-DI
GVSKDLNDKFKAHL----------------------------------------------
----ANTGSLDLDFTIQVLSSGSWPFQQSWT------------------------FSLPA
EMEKSHQRFTTFYSS-------------------------------------QHSGRKLH
W-LYHKSKGELVTNCFKN--------------------------------------RYTL
QASTYQMGVLLMFNTADS-----YTVEQIQEQTQLKMELLIQVLGILLKTK-----LLLC
DTCED-----------VSGLEPSSVLKLFFGYK-------NKKLRVNIN----VPMKTEQ
RNEQE--QTHKYIEE--DRKLLIQAAIVRIMKMR--KMLKHQPLLAEVLSQLSS------
--------RFKPRVPTIKKCIDILIEKEYLERVEGE-KDTYAYLA
>Branchiostoma_floridae_XM_002221807.1| .
ELLARYCDSLLKKS----SKNPEEA-ELEDTLNQVMIVFKYIEDKDVFQK-FYAKMLAK-
RLVQHNS----------------ASDDAEASMISKLK--QACGF--EYTSKLQRMFQ-DI
GVSKDLNEQFKKHL----------------------------------------------
---EKSGEPLDVDFSIQVLSSGSWPFQQGAS------------------------FTLPS
ELERSFQRFTTFYSS-------------------------------------QHSGRKLM
W-LYHMSKGELVTNCFKN--------------------------------------RYTL
QASTFQMSVLLQFNQADS-----YTVQQLHEHTQLKMDILQQVLAILLKAK-----LLVS
EDQE-------------EELKSESVVSLFLGYK-------NKKLRVNIN----VPMKTEQ
KQEQE--TTHKHIEE--DRKLLIQAAIVRIMKMR--KVLKHQQLLGEVLTQLSS------
--------RFKPRVPVIKKCIDILIEKEYLERVDGE-KDTYSYLA
>Strongylocentrotus_purpuratus_XM_789267.2| .
ELLAKYCDSLLKKS----SKNPEEA-ELEDTLNQVMVVFKYIDDKDVFQK-FYSKMLAK-
RLVHHNS----------------ASDDAEASMISKLK--QACGF--EYTSKLQRMFQ-DI
GLSKDLNEQFKNHL----------------------------------------------
----ASSESLDIDFSIQVLCSGSWPFQQGCT------------------------FNLPS
ELERSFQRFTTFYGS-------------------------------------QHSGRKLM
W-IFQMSKGELVTSCFKN--------------------------------------RYTL
QASTFQMAVLLQFNVSDS-----YTIQQLHDSTQIKMDILTQVIQILLKCK-----LLVG
DDGD-------------DELKPTTEVKLYQGYK-------NKKLRVNIN----VPMKTEQ
KQEQE--TTHKHIEE--DRKLLIQAAIVRIMKMR--KALRHQQLLSEVLTQLSG------
--------RFKPKVPVIKKCIDILIEKEYLERVDGE-KDVYSYLA
>Bos_taurus_XM_589507.2 .
ELLAQYCDSLLKKS----SKNPEEA-ELEDTLNHVMTVFKYMDDKDVVQK-FYTKMLAK-
RLVHQNS----------------ASDDAEASMVSKLK--QACGF--EYTSKLQRMFQ-DI
GVSKALNAQFKKHL----------------------------------------------
----MDSEPLDLDFSIHVLSYGWWPFEESCT------------------------VLLPS
ELEPCYRRFTAFYAS-------------------------------------CYSDRKLS
W-AYQLSEGELVTNYFKN--------------------------------------NYTL
RVSTFQMAILLQYNTEDA-----YTIQQLMDSTQIKMDIVAQVLQILLKFK-----LLVL
EDKSAN--------VDEVELKPDTLIKLHFGYK-------SKKLRVNIS----LPMKIEQ
KREQE--TMYKNIEE--DRKLLIQAAIVRIMKMR--KVVKHQQLLGEVATQLSS------
--------VFKPQISVIKKCIDILIEKEYLERVGDE-KDTYSYLA
>Tursiops_truncatus_ABRN01250400.1| .
ELLAGYCDSLLKKR----SKNPEEA-ELEDTLNQAIAVFKYIEDRDVFQK-FYAKMLAK-
RFVHQNS----------------ASDDAEASMISKLK--QACGF--EYTSKLQRMFQ-DI
GASKYLNEWFKKHP----------------------------------------------
----TNSEPLGLDFSIQVLSSRSWPSQQSGT------------------------FALPS
ELERSYQRLTAFYAS-------------------------------------RHSGRKLT
W-LYQLSEGELVTNCFKN--------------------------------------RYTL
QASTFRMAILLRYNTEDA-----HAVQQLMDSTQIKTDIFAQVLQILLKLK-----LLVL
EDENTP--------VDEMELKQDTLIKLYLGYR-------NKKLRVNIN----VPMKMEQ
KQEQE--TTHRNTEA--DRKLLIQAALVRIMKMR--KVLKHQQLLGEVLTQLSS------
--------IFKPRIPVIKKCIDILIAKEYLER-------------
>Otolemur_garnettii_AAQR01731211.1| .
ELLARYCDSLLKKS----SKNPEEA-ELEDTLNQVMIVFKYIDDKDVFHK-FYAKMLAK-
RLVHHNS----------------ASDDAEASMISKLK--QACGF--EYTSKLQRMFQ-DI
GVSKDLNEQFKKHL----------------------------------------------
----TNSEPLDLDFSIQVLSSGSWPFQQSCT------------------------FSLPS
ELERSYQRFTAFYAS-------------------------------------RHSGRKLT
W-LYQLSKGELVTNCFKN--------------------------------------RYTL
QASTLQMAILFQYNTQDA-----YTVQQLTDSTQIKMDILVQVLHILLKSK-----LLVM
ENENVN----------ELELKPDTLIKLYLAYK-------NKKLRVNIN----VPMKTEQ
KQEQE--TTHKIIEE--DRKLLIQAAIVRIMKMR--KVLKHQQLLGEVLTQLSS------
--------RFKPRVPMIKKCIDILIEKEYLERVDGE-KDTYSYLA
>Danio_rerio_Cul1b_BC165368.1| .
ELLARYCDSLLKKS----SKNPEEA-ELEDTLNQVMVVFKYIEDKDVFQK-FYAKMLAK-
RLVHQNS----------------ASDDAEASMISKLK--QACGF--EYTSKLQRMFQ-DI
GVSKDLNEQFKKHL----------------------------------------------
----SNSEPLDLDFSIQVLSSGSWPFQQSCT------------------------FALPS
ELERSYQRFTAFYGS-------------------------------------RHSGRKLT
W-LYHLSKGELVTNCFKN--------------------------------------RYTL
QASTFQMAILLQFNTENC-----YSVQQLADSTQIKTDILVQVLQILLKSK-----LLVL
EDENAN--------IDEMDFKPDTLIKLFLGYK-------NKKLRVNIN----VPMKTEQ
KQEQE--TTHKNIEE--DRKLLIQAAIVRIMKMR--KVLKHQQLLAEVLNQLSS------
--------RFKPRVPVIKKCIDILIEKEYLERVDGE-KDTYSYLA
>Danio_rerio_Cul1a_BC066480.1 .
ELLARYCDSLLKKS----SKNPEEA-ELEDTLNQVMVVFKYIEDKDVFQK-FYAKMLAK-
RLVHQNS----------------ASDDAEASMISKLK--QACGF--EYTSKLQRMFQ-DI
GVSKDLNEQFKKHL----------------------------------------------
----TNSEPLDLDFSIQVLSSGSWPFQQSCT------------------------FALPS
ELERSYQRFTAFYAS-------------------------------------RHSGRKLT
W-LYHLSKGELVTNCFKN--------------------------------------RYTL
QASTFQMAILLQYNTEDV-----YTVQQLTDSTQIKIDILVQVLQILLKSK-----LLVL
EDENAN--------VDEVEFKPDTLIKLFLGYK-------NKKLRVNIN----VPMKTEQ
KQEQE--TTHKNIEE--DRKLLIQAAIVRIMKMR--KVLKHQQLLAEVLNQLSS------
--------RFKPRVPVIKKCIDILIEKEYLERVDGE-KDTYSYLA
>Xenopus_laevis_BC097675.1| .
ELLARYCDSLLKKS----SKNPEEA-ELEDTLNQVMVVFKYIEDKDVFQK-FYAKMLAK-
RLVHQNS----------------ASDDAEASMISKLK--QACGF--EYTSKLQRMFQ-DI
GVSKDLNEQFKKHL----------------------------------------------
----TNSEPLDLDFSIQVLSSGSWPFQQFCT------------------------FALPS
ELERSYQRFTAFYAS-------------------------------------RHSGRKLT
W-LYQLSKGELVTNCFKN--------------------------------------RYTL
QASTFQMAILLQFNTEDA-----YTVQQLTDSSQIKMDILVQVLQILLKSK-----LLVL
EDENAN--------VDDVDLKPDILIKLYLGYK-------NKKLRVNIN----VPMKTEQ
KQEQE--TTHKNIEE--DRKLLIQAAIVRIMKMR--KVLKHQQLLGEVLTQLSS------
--------RFKPRVPVIKKCIDILIEKEYLERVDGE-KDTYSYLA
>Myotis_lucifugus_AAPE01530379.1| .
ELLARYCDSLLKKS----SKNPEEA-ELEDTLNQVMVVFKYIEDKDVFQK-FYAKTLAK-
RLVHQNS----------------ASDDAEASMISKLK--QACGY--EYTSKLQRMFQ-DI
GVSKDLNEQFKKHL----------------------------------------------
----TNSEPLDLDFSIQVPSSGSWPFQQSCT------------------------FALPS
ELERSYQRFTAFYAS-------------------------------------RHSGRKLT
W-LYQLSKGELVTNCFKN--------------------------------------RYTL
QASTFQMAILLQYNTEDV-----YSVQQLTDSTQIKMDILAQVLQILLKSK-----LLVL
EDENAN--------VDEVELKPDTLIKLYLGYK-------NKKLRVNIN----VPMKTEQ
KQEQE--TTHKNIEE--DRKLLIQAGIVRIMKMR--KVLKHQQLLGEVLTQLSS------
--------RFKPRVPVIKKCIDILIEKEYLERVDGE-KDTYSYLA
>Mus_musculus_CUL1_BC029260.1 .
ELLARYCDSLLKKS----SKNPEEA-ELEDTLNQVMVVFKYIEDKDVFQK-FYAKMLAK-
RLVHQNS----------------ASDDAEASMISKLK--QACGF--EYTSKLQRMFQ-DI
GVSKDLNEQFKKHL----------------------------------------------
----TNSEPLDLDFSIQVLSSGSWPFQQSCT------------------------FALPS
ELERSYQRFTAFYAS-------------------------------------RHSGRKLT
W-LYQLSKGELVTNCFKN--------------------------------------RYTL
QASTFQMAILLQYNTEDA-----YTVQQLTDSTQIKMDILAQVLQILLKSK-----LLVL
EDENAN--------VDEVELKPDTLIKLYLGYK-------NKKLRVNIN----VPMKTEQ
KQEQE--TTHKNIEE--DRKLLIQAAIVRIMKMR--KVLKHQQLLGEVLTQLSS------
--------RFKPRVPVIKKCIDILIEKEYLERVDGE-KDTYSYLA
>Choloepus_hoffmanni_ABVD01464848.1| .
ELLARYCDSLLKKS----SKNPEEA-ELEDTLNQVMVVFKYIEDKDVFQK-FYAKMLAE-
RLVHRNS----------------ASDDAEASMISKLK--QACGF--EYTSKLQRMFQ-DI
GVSKDLNEQFKKHL----------------------------------------------
----TNSEPLDLDFSIQVLSSGSWPFQQSCT------------------------FALPS
ELERSYQRFTAFYAS-------------------------------------RHSGRKLT
W-LYQLSKGQLVTNCFKN--------------------------------------RYTL
QASTFQMAILLQYNTEDA-----YMVQQLTDSTQIKMDILAQVLQILLKSK-----LLVL
EDENTN--------VDEVELKPDTLIKLFLGYK-------NKKLRVNIN----VPMKTEQ
KQEQE--TTHKNIEE--DRKLLIQAAIMRIMKMR--KVLKHQQLLGEVLTQLSS------
--------RFKPRVPVIKKCIDILIEKEYLERVDGE-KDTYSYLA
>Monodelphis_domestica_XM_001363127.1| .
ELLARYCDSLLKKS----SKNPEEA-ELEDTLNQVMVVFKYIEDKDVFQK-FYAKMLAK-
RLVHQNS----------------ASDDAEASMISKLK--QACGF--EYTSKLQRMFQ-DI
GVSKDLNEQFKKHL----------------------------------------------
----TNSEPLDLDFSIQVLSSGSWPFQQSCT------------------------FALPS
ELERSYQRFTAFYAS-------------------------------------RHSGRKLT
W-LYQLSKGELVTNCFKN--------------------------------------RYTL
QASTFQMAILLQYNTEDA-----YTVQQLTDSTQIKMDILAQVLQILLKSK-----LLVL
EDENAN--------VDEVELKPDTLIKLFLGYK-------NKKLRVNIN----VPMKTEQ
KQEQE--TTHKNIEE--DRKLLIQAAIVPIMKMR--KVLKHPQLLGEILTQLSS------
--------RFKPRVPVIQKCIDILIEKEYLERVDGE-KDTYSYLA
>Fugu_rubripes_CAAB01001844.1 .
ERFAQYIDQIIQSSG-MACGNMAALDRLQQFLEP-MLLLSGLELANTFEH-FYRYYLGD-
RLLAQAN-VWLETTVVDQIGSCFPSRFPQQ-MLKNLS--ESADL--RQEFHLYRLQQLDR
RLQEQDQMMEDWVE----------------------------------------------
-------SEEEAEVQVLVVSPRYWAVSALCF-------------------LDEPAKYFPA
ELCSYLNQFTQFYSHSQYMYSLS-----------------------------HSKPRRLQ
W--TWLGHAELQ--FG----------------------------------------RSTL
HVSTLQMFILLQFNKHQE-----VRVDSLLEETGLSSAMLLHALQLLVDKGGP---LTCS
RP---------------DDPTQGVLKLSQQVVPD---SADGVPACVSLLP-----KQTYL
NVNED---AAGTLER---KRNYIYCLIVHILKRE--KEMHIDNLVFKVMESCQKQDGVPS
----VGGGRFSCATSDVLSCIMHVICRGCARRNEEN-PHIVEFLP
>Danio_rerio_XM_001339319.2| .
ERFAQYIDKMIQESG-VDSGSVDTLNQLQQFLEP-MLFLSGLELANTFEH-FYRYYLGD-
RLLGQGK-VWLENAVVEQIGTCFPNRFPQQ-MLTNLS--ESEEL--QQEFHLYRLQQLDR
NLEDFEEMM---------------------------------------------------
-DEDVPEPEEESDVKVLVLSPRCWVVSAPCY-------------------LQDPSKHFPA
QLCNYLAEFTDFYTNSQRMYSLT-----------------------------HSKPRRLQ
W--TWLGHAELQ--YG----------------------------------------SCTL
YVSTLQMFILLQFNQHED-----VSVEMLQQATGLSPAMLSHALKPLTAEKG----LLTH
TGSS-------------QDPIKGILRLNKNTLSQ----SSDRHGYHYLHP-----KQTYL
NVDED---AALTLER---KRNYIYCLIVQIMKNE--KEMHIDNLVFQVLDRCQKQESNRT
----RTSVRFSCSTTDVLSCIMHVINKGYLRRNDES-PHIVEF--
>Xenopus_tropicalis_BC124567.1| .
EQFARYIDCRIQEIS-TDYYNLQALGHLQQFLEF-VLFLSDLELANSFEH-FYRHYLAD-
RLLSLGP-SWLESSVVDHIGICFPNRFPQQ-MLKNLQ--EASDL--QREQHLFCLQEMDT
GLLSDEEGEDMEEEK---------------------------------------------
-SIGVGHLGEEPKVHISVLSPRCWAIPSLCY-------------------MKDPTKYFPE
SLCRPLNCFKDFYTKSQSLQGSD-----------------------------LTQSRRLQ
W--TWLGNAEVQ--YG----------------------------------------SLTL
QVSTLQMFILLQFNQREE-----VSFESITQATGLSQVLIGHALSPLTAKGA----ILTQ
EEG--------------------YLRVNGEARSE-----PGAGRVLRLLP-----RQTYL
NVEED---EGRTLER---KRNVIFCLITQIMKEE--KELHIDNLVFRVIEACQKMESGRS
----LKFLSFGCSHTDVLSCIMHLISQGYVRRSDDR-PHILEY--
>Gallus_gallus_XM_419326.2| .
ERFARYLDRKVRELH-GAA-GGAG--QLQQILEP-FVVFGGLEFAHTFEH-FYRLYLGD-
RLLAQGP-SWLEGAAVEQMGLCFPRRFPQE-MLSDLA--ASEEL--RRHFGLFRLQERDR
RLLERGLGTESPEA----------------------------------------------
EVPGEAPAADALEVEVLVLSPRCWPVSPLCY-------------------VEEPRRFFPA
ALSSPLDEFADFWRHSECGGGGVGALSRRCGGTGSAHVADAALAGQSRPGWVCSRPRRLQ
W--TWLGHAELR--FG----------------------------------------DCVL
HVSTLQMYILLRFNSAEE-----VAVEALLQATGLPAELVHQALAPLTHGDG----ILVQ
SCTQ---------------GAPGALRLNRAALAH------ASGRHLRLLP-----QQRYL
RAERA---ESSALER---KRNVLCCLITRILKAE--KQLHIDNLVFKVIDACEKGELGLG
----QQFLSFCCHSVDVLSCVLHLLNQGYLRRQDER-PQVLEY--
>Pan_troglodytes_XM_001136655.1| .
EQFARHIDQQIQGSRIGGAQEMERLAQLQQCLQA-VLIFSGLEIATTFEH-YYQHYMAD-
RLLGVVS-SWLEGAVLEQIGPCFPNRLPQQ-MLQSLS--TSKEL--QRQFHVYQLQQLDQ
ELLKLEDTEKKIQVGLGASGKEHKSEKEEEAG-------------AAAVVDVAEGEEEEE
ENEDLYYEGAMPEVSVLVLSRHSWPVASICH-------------------TLNPRTCLPS
YLRGTLNRYSNFYNKSQSHPALE-----------------------------RGSQRRLQ
W--TWLGWAELQ--FG----------------------------------------NQTL
HVSTVQMWLLLYLNDLKA-----VSVESLLALSGLSADMLNQAIGPLTSSRGP---LDLH
EQKD---------------IPGGVLKIRDGSKEP-----RSRWDIVRLIP-----PQTYL
QAEGE---EGRNLEK---RRNLLNCLIVRILKAHGDEGLHIDQLVCLVLEAWQKGPCPPR
GLVSSLGKGSACSSTDVLSCILHLLGKGTLRRHDDR-PQVLSYAV
>Pongo_abelii_CR858277.1 .
EQFARHIDQQIQGSRIGGAQEMERLAQLQQCLQA-VLIFSGLEIATTFEH-YYQHYMAD-
RLLGVVS-SWLEGAVLEQIGPCFPNRLPQQ-MLQSLS--TSKEL--QRQFHVYQLQQLDQ
ELLKLEDTEKKIQVGHGASGKEHKSEKEEEAG-------------AAAAVDVAEGEEEEE
ENEDLYYEGAMPEVSVLVLSRHCWPVASICH-------------------TLNPRTCLPS
YLRGTLNRYSNFYNKSQSHPALE-----------------------------RGSQRRLQ
W--TWLGWAELQ--FG----------------------------------------NQTL
HVSTVQMWLLLYLNDLKA-----VSVESLLALSGLSADMLNQAIGPLTSSRGP---LDLH
EQKD---------------IPGGVLKIRDGSKEP-----RSRWDIVRLIP-----PQTYL
QAEGE---EGRNLEK---RRNLLNCLIVRILKAHGDEGLHIDQLVCLVLEAWQKGPCPPR
GLVSSLGKGSACSSTDVLSCILHLLGKGTLRRHDDR-PQVLSYAV
>Homo_sapiens_NM_014780.3_CUL7 .
EQFARHIDQQIQGSRIGGAQEMERLAQLQQCLQA-VLIFSGLEIATTFEH-YYQHYMAD-
RLLGVVS-SWLEGAVLEQIGPCFPNRLPQQ-MLQSLS--TSKEL--QRQFHVYQLQQLDQ
ELLKLEDTEKKIQVGLGASGKEHKSEKEEEAG-------------AAAVVDVAEGEEEEE
ENEDLYYEGAMPEVSVLVLSRHSWPVASICH-------------------TLNPRTCLPS
YLRGTLNRYSNFYNKSQSHPALE-----------------------------RGSQRRLQ
W--TWLGWAELQ--FG----------------------------------------NQTL
HVSTVQMWLLLYLNDLKA-----VSVESLLAFSGLSADMLNQAIGPLTSSRGP---LDLH
EQKD---------------IPGGVLKIRDGSKEP-----RSRWDIVRLIP-----PQTYL
QAEGE---DGQNLEK---RRNLLNCLIVRILKAHGDEGLHIDQLVCLVLEAWQKGPCPPR
GLVSSLGKGSACSSTDVLSCILHLLGKGTLRRHDDR-PQVLSYAV
>Macaca_mulatta_XM_001088003.1| .
EQFARHIDQQIQGSRIGGAQEMERLAQLQQCLQA-VLIFSGLEIATTFEH-YYQHYMAD-
RLLGVVS-SWLEGAVLEQIGPCFPNRLPQQ-MLQSLS--TSKEL--QRQFHVYQLQRLDQ
ELLKLEDTEKKIQVGHRDSGKEYKSEKEEGAG-------------AAAAVDVTEGEEEEE
ENEDLYYEGAMPEVSVLVLSRHCWPVASICH-------------------TLNPRTCLPS
YLRGTLNRYSNFYNKSQSHPALE-----------------------------QGSQRRLQ
W--TWLGWAELQ--FG----------------------------------------NQTL
HVSTVQMWLLLYLNDLKA-----VSVESLLALSGLSEDMLNEAIGPLTSSRGP---LDLH
EQKD---------------IPGGVLKIRDGSKEP-----RSRWDIVRLIP-----PQTYL
QAEGE---EGRNLEK---RRNLLNCLIVRILKAHGDEGLHIDQLVCLVLEAWQKGPCPPR
GLVSSLGRGSACSSTDVLSCILHLLGKGTLRRHDDR-PQVLSYAV
>Canis_familiaris_XM_538928.2 .
EQFARHIDQRIQGSRIGGARGMEMLAQLQRCLET-VLIFSGLEIATTFEH-YYQHYMAD-
RLLGVGS-SWLEGAVLEQIGPCFPNRLPQQ-MLQSLS--TSEEL--QRQFHVYQLQRLDQ
ELLKLEDTEKKIQGGHETSDKEHKGEKAEEAE-------------GAVVTNVVEEEEEEE
ENEDLYYEGAMPEVSVLVLSPRCWPIASICH-------------------TLNPRTCLPS
YLRGTLNRYSNFYSKSQSYPALE-----------------------------QGPKRRLQ
W--TWLGRAELQ--FG----------------------------------------DQTL
HVSTVQMWLLLYLNDLQA-----VSVESLLALSGLSPDMLNQAITPLTSLRGP---LDLR
EEND---------------VPGGVLKIRDASEEP-----RPRRGNVWLIP-----PQVYL
KAEDE---EGRNLEK---RRNLLNCLIVRILKAHGDKGLHIDQLVCRVLDAWQKGPCPPR
GLVSSLGRGSACNSTDVLSCILHLLGKGTVRRHDDQ-PQMLSYAV
>Equus_caballus_XM_001497361.2| .
EQFARHIDQRIQGSRIGGARGMEMLAQLQRCLET-VLVFSGLEIATTFEY-YYQHYMAD-
RLLGVGS-SWLEGAVLEQIGLCFPNRLPQQ-MLRSLS--TSEEL--QRQFHVYQLQRLDQ
ELLKLEDTEKKMQGGHGASGKEYERENEEEAE----------EAGAAAAAADKAEVEEEE
ENEDLYYEGAMPEVSVLVLSPRCWPIASICH-------------------TLNPKICLPS
YLRGTLNRYSNFYNKSQSYPVVE-----------------------------RGPQRRLQ
W--TWLGRAELQ--FG----------------------------------------DQTL
HVSTVQMWLLLYLNDLKE-----VSVESLLALSGLSQDMLNQAIGPLTSLRGP---LDLH
EQKD---------------VPGGVLKIRDASEEP-----RPRRGNVWLIP-----PQTYL
KAEDE---EGRNLEK---RRNLLNCLIVRILKAHGDEGLHIDQLVCLVLEAWQKGPCPPR
GLVSSLGRGSACSSTDVLSCILHLLGKGTVRRHDDR-PQTLSYAV
>Bos_taurus_XR_042848.1| .
EQFAQHIDQRIQGSWIGGARGMEMLAQLQLCLET-ILIFSGLEIATTFKH-YYQHYMAD-
RLLGVGS-SWREGAVLEQIGPCFPNRLPQQ-MLQSLS--TSEEL--QHQLHVYQLQRLDQ
ELLKLEDTEKKIQVSRDASGRGHERGTGEEAE----------LEAAALAAAATASVAGEE
EGEDLYYEGAMPEVSVLVLSPRCWPTASICH-------------------TLNPRTCLPA
YLRG-TLNYSNFYNKCQSCPALE------------------------------GPQRRLQ
W--TWLGRAELQ--FG----------------------------------------DQML
HVSTMQMWLLLHFNKLKA-----VFVESLLALSGLPPDMLNQAVGPLTSSRGP---LDLD
ETKD---------------TPAGLLKIRDGSEEP-----RPRRGNVWLIP-----AQTYL
KVEDE---EGRNLEK---RRNLLNCLIVRILKAHGDEGLHVSQVVCLVLEAWQKGPCPPR
GLVSNFGRGSTCGSADVLSCILYLLGKGTVRRQDDR-PQMLSYAV
>Bos_taurus_XM_580700.4| .
EQFARHIDQRIQGSRIGGARGMEMLAQLQRCLET-VLIFSGLEIATTFEH-YYQHYMAD-
RLLGVGS-SWLEGAVLEQIGPCFPTRLPQQ-MLRSLS--TSEEL--QRQFHVYQLQRLDQ
ELLKLEDTEKKIQVGAGEGTKRGTGEEAELEAG------AVAAAAAAGVAGEEEEEEEED
ESEDLYYEGAMPEVSVLVLSPRCWPTASICH-------------------TLNPRTCLPA
YLRGTLNRYSNFYNKRQTYPALE-----------------------------RAPQRRLQ
W--TWLGRAELQ--FG----------------------------------------DQTL
HVSTVQMWLLLHFNELKA-----VSVESLLSLSGLPPDVLNQAVGPLTSSRGP---LDLD
ETKD---------------TPAGLLKIRDSSEEP-----RPRRGNVWLIP-----AQTYL
KAEDE---EGRNLEK---RRNLLNCLIVRILKAHGDEGLHIDQLVCLVLEAWQKGPCPPR
GLVSSLGRGSTCGSADVLSCILHLLGKGTVRRQDDR-PQMLSYAV
>Mus_musculus_NM_025611.5| .
EQFARHIDQRIQGSRMGGARGMEMLAQLQRCLES-VLIFSPLEIATTFEH-YYQHYMAD-
RLLSVGS-SWLEGAVLEQIGPCFPSRLPQQ-MLQSLN--VSEEL--QRQFHVYQLQQLDQ
ELLKLEDTEKKIQVAHEDSGREDKSKKEEAIGE-AAAVAMAEEEDQGKKEEGEEEGEGED
EEEERYYKGTMPEVCVLVVTPRFWPVASVCQ-------------------MLNPATCLPA
YLRGTINHYTNFYSKSQSRSSLE-----------------------------KEPQRRLQ
W--TWQGRAEVQ--FG----------------------------------------GQIL
HVSTVQMWLLLHLNNQKE-----VSVESLQAISELPPDVLHRAIGPLTSSRGP---LDLQ
EQKN---------------VPGGVLKIRDDSEEP-----RPRRGNVWLIP-----PQTYL
QAEAE---EGRNMEK---RRNLLNCLVVRILKAHGDEGLHVDRLVYLVLEAWEKGPCPAR
GLVSSLGRGATCRSSDVLSCILHLLVKGTLRRHDDR-PQVLYYAV
>Rattus_norvegicus_NW_047813.2 .
EQFARHIDQRIQGSRMGGARGMEMLAQLQRCLES-VLILSPLEIATTFEH-YYQHYMAD-
RLLSVGS-SWLEGAVLEQIGPCFPGRLPQQ-MLQTLN--ISEEL--QRRFHVYQLQQLDQ
ELLKLEDTEKKIQEEEEGKKEE-------------------------GEEEEGEGEEELE
EEEERYYEGTMPEVCVLVLSPRFWPVASVCH-------------------MLNPTTCLPS
YLRGTINHYSNFYSKSQSHSGLE-----------------------------KESPRQLQ
W--TWQGRAEVQ--FG----------------------------------------DQIL
HVSTVQMWLLLHLNHLKA-----VSVESLQALSELPPEVLNKAIGPLTSSRGP---LDLQ
EQKN---------------IPGGVLKIRDDSEEP-----RPRRGNVWLIP-----PQTYL
KAEDE---EGRNLEK---RRNLLNCLVVRILKAHGDEGLHIDQLVHLVLEAWEKGPCPPR
GLVSSLGRGAACRSSDVLSCILHLLGKGTLRRHDDR-PQMLFYAV
>Sus_scrofa_XM_001929214.1| .
EQFARHIDQCIRGSRNGGPQGM--LAQLQQCLES-VLIFSGLEIATTFEH-YYQHYMVD-
RVFAVGFSSWLEEVALDQIGPCFPNRLPQQ-IFRSLS--TSEER--QRQFHVYQLQRLDQ
QLLKLEGTERKIQVGCEASGRGHTRGNGEEAELEVGVVAEAVAAIAEEAEKEEDDNEDED
DNEDLYYEGAMPEMSVLVLN--GSPTGSICH-------------------PLNPRTCLPA
YLRDTLNRYSNFYIKSHSYPALE-----------------------------RGPHRRLQ
W--TWLGRAVLQ--FG----------------------------------------DQTL
QVTTVQMWLLLHLNELQA-----VSVERLLALSGLSPDVLNWAIRPLASSRGP---LELH
EPKD---------------APGGVLRIRDDSDEP-----TPRKGNVWLIP-----VPTYV
KAEDE---EVRNLEK---RRNLLNCLIVRILKAHGDEGLHIDQLVCLVLKAWHKGPCPPR
GLVSSLGSGSTCRSTDVLSCILHLLGKGTVRRQDDR-PQMLSYAV
>Ornithorhynchus_anatinus_XM_001513758.1| .
EQFAHYIDELIQAGRVGSA---ESLEQLQQSLEP-FLVLSGLELATSFEH-FYRYYLGE-
RLLGPGP-CWLEEAVLDQIGLCFPNRLPQQ-MLSGLR--AAAEL--QRHFRLFRLQQFDR
RLLERGQEEGDGDDGEDWGPE--------------------------------EQPEEEE
EEETAEEEQSSPEMRVLVLSPRCWPVSPLCY-------------------MHEPSKYLPQ
ALSGYLGRFSDFYSHGQSQPGPE-----------------------------SGPRRRLQ
W--TWLGWAELV--FG---------------------------------------AQQRL
LVSTLQMWILLHFNEAQE-----VTVETLLQSSGLALELLTQALGPLTSSPGP---LTLH
EAEG--------------LPAEGVLRLREEATDG----TEPPGPPLRLLP-----PKAYL
SMEED---QGRALEK---KRNLLSCLLVRILKTRGEGGLHVDHLVCLVLEAWKETAPPG-
--------GGFCSNADVLSCILHLLGQGYMRRREEQ-PQVLVYAA
>Monodelphis_domestica_XM_001364848.1| .
EQFARHIDQQIQKSRVGGPRGEEVLGQLQRSLEP-MMVLSGLELATTFEH-FYQYYLAD-
RLLSLGP-SWLERAVLEQIGLCFPNRLPQQ-MLSSLS--TSQEL--QHQFHLFQLEQIDQ
QLLEQEEDEEHSLEARP------------------------------------QEEEEGR
GERELPREEPAPEVSVLVLSPRCWPVSPLCY-------------------LYEPNKYLPP
ALSTNLSRFSNFYSQSQNRPVLE-----------------------------LGPRRRLQ
W--SWLGRAELL--FG----------------------------------------TQTL
HVSTLQMWLLLHFNEMEE-----VALDTLLQSSDISSELLNQALQPLTSGLGP---LSLH
EGQG--------------FPSGGVLRLREVEKE-------PGGEALWLLP-----PQTYL
SVEED---ECRTLER---KRNLLSCLLVRILKAHGEKGLHIDQLVCLVLEAWQKGPSSPK
GLGSNMSGEAGCSSADVLSCILHLLGQGYVRRQEDR-PQVLAYAA
>Rattus_norvegicus_XM_236927.4 .
EQFARHIDQQIQGGLLGGAAGVEMLGRLQRHLEP-IMVLSGLELATTFEH-FYQYYMAD-
RLLSLGS-SWLEGAVLEQIGLCFPNRLPQL-MLQSLR--TSEEL--QRGFLLFQLQQLDR
QLLEQGEQEEWKLERLE------------------------------------EEDRGQE
TGRELLTEDPGPAISVLVLSPRCWPVSPLCY-------------------LHQPRKHLPT
EFCDALDGFSSFYSHSQHYPVLD-----------------------------MGPHRRLQ
W--TWLGRAELQ--FG----------------------------------------DQTL
HVSTVQMWLLLNFNQTEE-----VSVEILLRNSGLSPELLHQALLPLTSDSGP---LTLE
EAQD--------------FPQGGVLRLREPRSQ-------THEEVLWLIP-----PQTYL
SVEKD---EGRTLEQ---KRNLLSCLLVRILKAHGEKGLHIDQLVCLVLEAWQKGPNPPG
RLGRSAAVGVACSSTDVLSCILHLLGQGYVERRDDR-PQVLMYAT
>Mus_musculus_XM_355017.4 .
EQFARHIDQQIHGGLLGGAAGVGMLGRLQRHLEP-IMVLSGLELATTFEH-FYQHYMAD-
RLLSLGS-SWLEGAVLEQIGPCFPNRLPQL-MLQSLH--TSEEL--QHRFHLFQLQQLDR
QLLEQGDQEEWRPEKVE------------------------------------EDDEGQE
TGRELFT-DPGPAISVLVLSPRCWPVSPLCY-------------------LHHPRKHLQA
ELCDALERFSSFYSHSQNCPVLD-----------------------------IGPHRRLQ
W--TWLGRAELQ--FG----------------------------------------DQTL
HVSTVQMWLLLNFNQSEE-----VSVETLLRNSDLSPELLHQALLPLTSDNGP---LTLE
ETQD--------------YPQGGVLRLREPRSQ-------THEEVLWLIP-----PQTYL
SVEKD---EGRTLEQ---KRNLLSCLLVRILKAHREKGLHIDQLVCLVLEAWQKGPDPPG
RLGNAAAVGVACSSTDVLSCILHLLGQGYVERRDDR-PQVLMYAT
>Equus_caballus_XM_001501854.2| .
EQFARHIDQQIQGGLMGGAPGVEVLGRLQRHLEP-IMVLSGLELATTFEH-FYQHYMAD-
RLLSLGS-RWLEGAVLEQIGLCFPNRLPQQ-MLRSLS--TSEEL--QRQFHLFQLQWFDK
LLLDKEDDEEQGLE---------------------------------------EDEEEEE
AEKELFIEDPSPAVSVLVLSPRCWPVSPLCY-------------------MYHPRKCLPT
ELCDALDCFSNFYSQSQNHPVLD-----------------------------MGPHRRLK
W--TWLGRAELH--FG----------------------------------------DQTL
HVSTVQMWLLLNFNQMEE-----VSVETLLKSS-LTPELLLQALLPLTSENGP---LTLH
EGPD--------------FPHRGVLRLREPRLQ-------PRGEALWLIP-----PQTYL
NVEKD---EGRTLEQ---KRNLLSCLLVRILKAHGEKGLHIDQLVCLVLEAWQKGPNPPG
SLGCAVAGGVPCTSTDVLSCILHLLGQGYVERRDDR-PQILMYAT
>Canis_familiaris_XM_538930.2 .
EQFARHIDQQIQGGLVGGATGVEMLGRLQQHLEP-IMVLSGLELATTFEH-FYQHYMAD-
RLLSLGS-SWLEGAVLEQIGLCFPNRLPQQ-MLRSLS--TSEEL--QHQFHLFQLQRLDK
LLLEQENEEEQGLEEEE------------------------------------EEAEEEE
AEKELFIEDSSPTVSILVLSPRCWPVSPLCY-------------------LYHPRKCLPT
EFCDALDRFSNFYSQSQNHPVLD-----------------------------MGPHRRLQ
W--TWLGRAELR--FG----------------------------------------DQTL
HVSTVQMWLLLYFNKTEE-----VSVETLLKNSDLTPELLLQALLPLTSENGP---LTLR
EGQD------------LPHRVPGVLRLRTPGPQ-------HRGEALWLIP-----PQTYL
NVEKD---EGRTLEQ---KRNLLSCLLVRILKAHGEKGLHIDQLVCLVLEAWQKGPNPPG
SLGRTVVGGVACTSTDVLSCILHLLGQGYVERRDDR-PQILMYAT
>Bos_taurus_XR_027909.2| .
EQFARHIDQQIQSGLMGGTPGVEVLGRLQWHLEP-IMVLSGLELATTFEH-FYQHYMAD-
RLLSLGS-SWLEGAVLEQIGLCFPNRLPQQ-MLRSLS--TSEEL--QRQFHVYQLQQLDK
LFLEQEDEEEQGLEEEEVRA---------------------------------REREEEE
AEKELFIEDPSPTVSVLVLSPRCWPVSPLCY-------------------LYHPRKCLPT
EFCDALDRFSSFYNQSQNHPALD-----------------------------VGPHRRLQ
W--TWLGRAELQ--FA----------------------------------------DQTL
HVSTVQMWLLLHFNQTEE-----VSVEALLKNSGLSPELLLQALLPLTSDSGP---LTLQ
EGQD--------------FPPRGVLRLREPGLQ-------PRGEALWLLP-----PQTYL
NVEKD---EGRTLEQ---KRNLLSCLLVRILKAHG-KGLHIDQLVCLVLEAWHKGPNPPG
SLGRAIAGGVACTSTDVLSCILHLLGQGYVERRDDW-PQILTYAT
>Sus_scrofa_XM_001929351.1| .
EQFARHIDQQIQGGLIGGAPGVEMLGRLQRHLEP-IMVLSGLELATTFEH-FYQHYMAD-
RLLSLGS-SWLEGAVLEQIGLCFPNRLPQQ-MLRSLS--TSEEL--QRQFHLFQLQQLDK
LLLEQEDEGEQGLEEEE------------------------------------DQEEEKE
AEKELFIEDPSPTVSIMVLSPRCWPVSPLCY-------------------LYHPRKCLPT
EFCDALDRFSNFYSQSQNHPVLD-----------------------------VGPHRRLQ
W--TWLGRAELQ--FG----------------------------------------DQTL
HVSTVQMWLLLNFNQTEE-----VSVEALLKKSDLSPELLLQALLPLTTDSGP---LTLQ
EAQD--------------FPHGGVVQLREPGLQ-------AQGEPLWLLP-----AQMYL
NVEKD---EGRTLEQ---KRNLLSCLLVRILKAHGEKGLHIDQLVCLVLEAWRKGPNPPG
SLGRAVAGGVACSSSDVLSCILHLLGQGYVERRDDR-PQVLMYAA
>Homo_sapiens_NM_015089.2_PARC .
EQFARYIDQQIQGGLIGGAPGVEMLGQLQRHLEP-IMVLSGLELATTFEH-FYQHYMAD-
RLLSFGS-SWLEGAVLEQIGLCFPNRLPQL-MLQSLS--TSEEL--QRQFHLFQLQRLDK
LFLEQEDEEEKRLEEEE------------------------------------EEEEEEE
AEKELFIEDPSPAISILVLSPRCWPVSPLCY-------------------LYHPRKCLPT
EFCDALDRFSSFYSQSQNHPVLD-----------------------------MGPHRRLQ
W--TWLGRAELQ--FG----------------------------------------KQIL
HVSTVQMWLLLKFNQTEE-----VSVETLLKDSDLSPELLLQALVPLTSGNGP---LTLH
EGQD--------------FPHGGVLRLHEPGPQ-------RSGEALWLIP-----PQAYL
NVEKD---EGRTLEQ---KRNLLSCLLVRILKAHGEKGLHIDQLVCLVLEAWQKGPNPPG
TLGHTVAGGVACTSTDVLSCILHLLGQGYVKRRDDR-PQILMYAA
>Pan_troglodytes_XM_001137123.1| .
EQFARYIDQQIQGGLIGGAPGVDMLGQLQRHLEP-IMVLSGLELATTFEH-FYQHYMAD-
RLLSFGS-SWLEGAVLEQIGLCFPNRLPQL-MLQSLS--TSEEL--QRQFHLFQLQRLDK
LFLEQEDEEEKRLEEEE------------------------------------EEEEEEE
AEKELFIEDPSPAISILVLSPRCWPVSPLCY-------------------LYHPRKCLPT
EFCDALDRFSSFYSQSQNHPVLD-----------------------------MGPHRRLQ
W--TWLGRAELQ--FG----------------------------------------NQTL
HVSTVQMWLLLKFNQTEE-----VSVETLLKDSDLSPELLLQALVPLTSGNGP---LTLH
EGQD--------------FPHGGVLRLHEPGPQ-------RSGEALWLIP-----PQAYL
NVEKD---EGRTLEQ---KRNLLSCLLVRILKAHGEKGLHIDQLVCLVLEAWQKGPNPPG
TLGHTVAGGVACTSTDVLSCILHLLGQGYVKRRDDR-PQILMYAA
>Macaca_mulatta_XR_011383.1| .
EQFARYIDQQIQGGLIGGAPGVEMLGQLQRHLEP-IMVLSGLELATTFEH-FYQHYMAD-
RLLSFGS-SWLEGAVLEEIGLCFPNRLPQL-MLQSLS--TSEEL--QRQFHLFQLQRLDK
LFLEQEDEEEKRLEEEE------------------------------------EEEEEEE
AEKELFIEDPSPAISILVLSPRCWPVSPLCY-------------------LYHPRKCLPT
EFCDALDCFSSFYSQSQNHPVLD-----------------------------MGPHRRLQ
W--TWLGRAELQ--FG----------------------------------------NQTL
HVSTVQMWLLLNFNHTEE-----VSVETLLKDSALSPELLLQALVPLTSGNGP---LTLH
EGQD--------------FPHRGVLRLHEPGRQ-------RSGEALWLIP-----PQAYL
NVEKD---EGRTLEQ---KRNLLSCLLVRILKAHGEKGLHIDQLVCLVLEAWQKGPNPPG
TLGHTVAGGVACTSTDVLSCILHLLGQGYVKRRDDR-PQILMYAA


FUNGI � FIGURE 2

>Yarrowia_lipolytica_CR382127.1 .
EQLAKFSDSLLRKG------------------AKGGDSL-----------KNTADVKTLT
FLLSCI-PEKDVFEVYYKRYLSK--------RLLVGRA------------LGLESESELL
TILR----DEFGP--ELTESMETMLK-DVRTNSPATMAQYRDS-----------------
----EIYTKYGNFDLNVNMLSQ-NAWPQFPAST---------------------------
-------SPIRLPSQMYSQLDNFSKFLSQDP----KNTKKKVTW-QHALSSCTIRAHLNE
D------------TKEFDVSLHQALVMMQFVDEKKRP---------------HMTFADLL
AATGIS-----ERELTMSLHSLMTPKVK--ILIKEEGD-----------ETRYKFNWNFS
---SKLRRVKVPS----------------------------VARGADDIMLPHK-AIQDT
LER-DRNMEIQAVIIRIMKAR-RTVGHAELVMEVLDKTKS-RGILEVADVKKNISKLITD
DFISRQGRD------VYDYVA
>Yarrowia_lipolytica_CR382128.1| .
EYLSLYIDNLMKKA------------------LKGKSDE-----------EVAAILDSTV
ACFNFI-TDKDRFENYYKAHLGK--------RLLNSKS------------LSDDAERQLI
SRFK----MAAGG--AFTSKFEGMFK-DIATSADEMEFFRKSR---------------AS
ITADSEPSSAKKVELTVALLSG-TYWPTSIAQG---------------------------
-----ANYTLIHCADAENAKEQFEQYYSK------AHSGRKLEW-VPNLGNADIRIKFKK
K------------FHDVNVPNPVMPILMLFQDVGDQS----------------ISFHRIQ
METGIP-----IPDLKRHLQSVSVAPKTR-LLKKVPMS------KDVNETDEFFFNENFE
---APMTKIRVL----------------------------AINATRAETDVERD-ATMVQ
IDK-SRQNEIDAAIVRVMKSR-KTLNHNNLVGEVTKQLAS-RFKPPIPTIKHCIESLLER
EYLRRDDND----TTLFHYEA
>Yarrowia_lipolytica_CR382130.1 .
ELLASYCNTLLKKT------------------TKTTEDF-----------DLEAKLENAI
VIFRFL-EEKDAFQKHYTRNLAR--------RLVYNSS------------ASDDAERSMV
NKLK----NECGM--EYTGKLNKMFQ-DISVSGELQEEFKERV-------------QQKR
QDAAASGGEANLVDFSPTIIAE-GCWPLPSVKD---------------------------
--------GFRLPNDLTKTYEAFTQYYQA------KHQGRKLKW-LWNFTKGDVKIHTKG
SK----------IGYSVTASIYQIAILLAYNDADV------------------LSVADLQ
EITGLS-----NTYLHGSLHLILKSKF---LLVEGVSGDPKD--VELTPETRIVFNQDFK
---SKKIRININ------------------------------GVIKTEAKAEAE-ETKKA
IEE-DRKWFLQATIVRVMKAR-KTLKHTALVQETIVQSKK-RFHPKIGEIKKVIDDLIER
EYLTRIEQD------KYEYAA
>Ajellomyces_capsulatus_ABRJ01000388.1| .
ELLARYTDSLLKKG------------------VKSPEES-----------ELEEMLVQIM
TVFKYI-EDKDVFQKFYSRMLAK--------RLVHVSS------------VSDDAETSMI
SKLK----EACGF--EYTNKLQRMFQ-DIQISKDLNASYRDWQ-----------------
EKVLDDEDRKKLLDPHFQILGT-GFWPLTPPTT---------------------------
--------QFIPPQEIVKTTERFKNFYFD------KHSGRKLTW-LWNLCKGEIRANYIK
N---------TKVPYTFQVSTYQMGILLLFNESDT------------------LSFSDIE
KGTALA-----PEVLEPNLGILVKAK----VVIPSPED------GKPCPGTSYALNYNFK
---AKKIKINLN------------------------------ISVKSEQKHETD-DTHKT
IDE-DRKLLLQSAIVRIMKSR-KKLKHVQLVQEVIQQVKA-RFPPKVPDIKKNIEALMEK
EYIERLDGD------DLAY--
>Ajellomyces_capsulatus_XM_001538245.1| .
EYLSLFFDENLKKG------------------IRGKTEE-----------EIDTLLENGI
TLLRYI-RDKDCFESYYKKHLSR--------RLLMKRS------------ASTEAERQMI
EKMK----MEVGN--TFTQKLEAMFK-DMELSSGLTSKYANYV-----------------
--SQQGDPNLKRIDLEISVLTS-TMWPMEMVTS--------------------------S
NKNGTPSAHCNYPKHIEQLKQSFEQFYLG------QHNGRKLSW-QSGMGTADIRATFPR
PNGK-------VARHDLNVSTYAMVILLLFNDLPADKS---------------LTFEEIQ
ARTNIP-----TSELSRNLQSLAVVRKTQ-VLMKEPMS------KDVKPTDRFFFNEKFQ
---SPYTKIKIG--------------------------VVSSAGNKVENKDERQ-ETERK
MSE-ERGGSIEAAIVRIMKQR-KTLSHSQLMAEVISQLAS-RFNPEVNMVKKRIESLIDR
EYIDRIPDSD---PPAYVYHA
>Ajellomyces_capsulatus_XM_001542335.1| .
EMIAKYVDMLLRGGVKAIQ-------------GLAEESKSGSTALVDEDAEINQKLDQVL
DLFRFV-HGKAVFEAFYKNDLAR--------RLLMGRS------------ASDEAEKSML
ARLR----SECGS--NFTHNLESMFK-DMDLARDEMASYNALL-----------------
----GPNRDRSNMDLNVNVISA-AAWPSYPDVQ---------------------------
---------LKIPKVISSAMDSFEQFYNN------KYNGRKLHW-KHSLAHCQLKAKFPN
G------------NKEIVVSSFQAVVLLLFNDVEDDT---------------TLSYPEIK
EATGLS-----DIELKRTLQSLACAKYR--VLTKRPKG------RDVNDDDTFSFNSNFS
---DPKMRIKIN------------------------------QIQLKETKQENK-TTHER
VAA-DRHYETQAAIVRIMKAR-KVITHAELLVEVINKTKS-RGVLEPAGIKTNIEKLIEK
DYIEREEGN------KYRYL-
>Arthroderma_gypseum_ABQE01000301.1| .
EYLSLFFDENLRKG------------------IKGKTEE-----------EVDTLIENGI
TLLRYI-RDKDLFETYYKKHLSR--------RLLMKRS------------ASMDAERQMI
AKMK----MEVGN--TFTQRLESMFK-DMAVSTDLTTNYRDYI-----------------
--AQQGDPDIKRIELEMSVLTS-TMWPMEIMSS--------------------------Y
SRDGQVQLPCIFPKNVESLKQSFERFYLD------KHSGRKLWW-LPGMGTADIRATFTR
PNGK-------VERHDLNVSTYAMVILLLFNDMPSGES---------------LTFEEIQ
EKTRIP-----TNELIRNLQSLAVAPKTR-VLRKEPMS------KGVQPSDKFSFNEQFT
---SKFTRLKIG--------------------------VVSAGGNKVENKEERT-DTEKK
TSE-ERGNTIEAAIVRIMKTT-ENIGSFAVITEAISQLAA-RFTPDVNMVKKRIESLIDR
EYLERITDSD---PPAYSYVA
>Ashbya_gossypii_AE016819.3 .
EFMALSLDILVKRF--------------------------------------MEYVKVLV
ESKAGF-SKRFVESSFYEKTMSEME------TILLAMK----QMRLFSTFINFYYERYWF
RRLV----L------YAREYKKCLDR-DISLIEDRIEPYAENG---SVVASAMLEAVKNI
KKYSTSSTANAIDAISI-VLPR-SSVPNIFLEH---------------------------
-----NITVKTLPDDLCPITPSLERQSSV------MPPSTVVEE-QCSLHHLEIETPFLL
KD---------NRNLTLDVTMVQACILDMFNNQDS------------------VSLDDVS
NKYGIQ-----VAELKTAMDSFVSIN----MMKCEGGQ--------YTIDPAFDPNIGVT
--ASGKRRVPYT----------------------------------SARHPKTS--EKRD
SAW--RVEIIRAALVRTLKYEQTWLTFDSLKNAVSAQIDG----FSVGEFKAALDKC--K
DYYAERDGK-------YIFVF
>Ashbya_gossypii_AE016819.3| .
DYLVMSIDSVLRSN--------------------TTLEE-----------EQQELLERCI
SFFILM-RDKDLFELSYRQQLSK--------RLLQRKS-------------PFHLEQWMV
GKMT----QEVGI--HYTSNLEGMLR-DVKLSQGYSAKFSAPA-----------------
--------AAAGAAYQMDVLTP-TFWPFQQVET---------------------------
-----LAQDITLSDELAAARSSYEGLYVS------QHSGRRLKW-EYNLGSVRIGHQFGQ
S------------YHELTMWTYGATIFLLFRDYAE------------------LTTEKIQ
DLTAIP-----DAELQRQLISLAVAPRTR-ILTKTPPS------RTIAPSDHFAVNTAFT
AP-TTKVRVATV----------------------------------VVKSEQAA-ALPDV
LAA-SRVQAISAAVVRQLKTE-RTMAHTELQDAAVRALQR-HFAVSTSMFKRAIQSLLEK
EYIQRDAHS----PDRYHYLA
>Ashbya_gossypii_NM_209555.1| .
EMLAKYSDQLLKKN-------------------KNGTDG-----------DKDMSVDDIM
TIFKFL-TDKDAFEYHYRKNLAK--------RLIHGTS------------TSEENEEMVI
QRLQ----SENSM--EYTGRITKMFQ-DVRLSKQLGQEFDSQI-----------------
-KSEPDYSKERYPEFQPFVLAE-TMWPFPYQEV---------------------------
--------EFKLPQELVAEHQKLVDLYVK------KHSGRVLKW-LWPLSRSELRADIGR
PGR---------PPFHFTVTLFQMAILLMFNENDT------------------LSFEQIQ
EGTNLT-----TQHIILSMLPFIKMK----LLHQSPPG----LESMGLLGTQYKLNLPYK
---LAKSKVNFAAGVKGDV-SLSGS-------------------GK-ADNMDSD-NINKE
LNK-ERQLFLEACIVRIMKAK-RVVSHATLVNECIAESHQ-RFNAKVSLIKKAIDNLISK
EYLQRSRDG-----ESYEYLA
>Aspergillus_clavatus_NZ_AAKD03000005.1| .
EFLSLFFDENLKKG------------------IKGKTES-----------EVDALLDNGI
TLLRYI-KDKDLFETYYKKHLSR--------RLLMKRS------------ASMDAERQMI
SKMK----MEVGN--QFTQRLEAMFK-DMTISEDLSASYKDHI-----------------
--RKTGDPDQKRVDLEINVLTS-TMWPMEIMSN--------------------------P
RD-GDVQLPCLFPKEVEGVRQSFEQFYLS------KHNGRKLSW-QPNMGTADIRATFQR
SNGK-------VQRHELNVSTYAMVILLLFNDVPTGES---------------LTFEGIQ
ERTRIP-----EHDLIRNLQSLAVAPKTR-VLKKEPMS------KDVKPTDKFFFNNDFQ
---SQFMKVRIG--------------------------VVSGGANKVENQDQRK-ETEGK
MNE-ERGASVEAAVVRIMKQR-KTLVHSSLMSEVLSQLSS-RFVPDVNMVKKRIESLIDR
EYLERVAEE----PPTYGYIA
>Aspergillus_clavatus_XM_001268961.1| .
ELLARYTDSLLKKG------------------SKAAEES-----------ELEEMLVQIM
TVFKYI-EDKDVFQKFYSKMLAK--------RLVHVSS------------VSDDAETSMI
SKLK----EACGF--EYTNKLQRMFQ-DIQISKDLNASYKDWQ-----------------
EKVLDDDDRKKQVDAHFQILGT-GFWPLNPPTT---------------------------
--------GFSAPPEIVKTYERFQSFYYD------KHNGRKLTW-LWQLCKGEVKANYIK
N---------TKVPYTFQVSTFQMGILVLFNEQDT------------------LSYSDIQ
NATSLA-----PEILDPNLAILLKAK----VLLPSPEG------AKPGPGASFSLNYNFK
---NKKIKVNLN------------------------------IQIKSEQKVETD-DTHKT
IEE-DRKLLLQSAIVRIMKSR-KKMKHVQLVQEVIQQVKS-RFPPKVQDIKKNIEALMEK
DYIERLDGD------EIAY--
>Aspergillus_clavatus_XM_001274555.1| .
------------------------------------------------DAEINRQLDQVL
DLFRFV-NGKAVFEAFYKNDLAR--------RLLMGRS------------ASDDAEKSML
ARLK----TECGS--TFTHNLESMFK-DMEVARDEMAAYSSIQ-----------------
----RERKKRLPVDLNVSVLSA-SAWPSYPDVQ---------------------------
---------VRIPAVIATAIDDFENFYHN------KYNGRKLTW-KHQLAHCQLRAWFGG
K------------SKELVVSSFQAIVLLLFNDVEESK---------------RLTYSEIQ
DATKLS-----DPELQRTLQSLACAKYR--VLTKTPKG------RDVNKTDEFAYNAEFN
---DPKMRIKIN------------------------------QIQLKETKEENK-KTHER
VAA-DRHLETQAAIVRIMKSR-KRSTHAELVAEVIKATRS-RGVLEVADIKSNIEKLIEK
DYIERD-DN------VYQYVA
>Aspergillus_fumigatus_BX649606.1 .
ELLARYTDSLLKKG------------------SKAAEES-----------ELEEMLVQIM
TVFKYI-EDKDVFQKFYSKMLAK--------RLVHVSS------------VSDDAETSMI
SKLK----EACGF--EYTNKLQRMFQ-DIQISKDLNSNYKDWQ-----------------
EKVLDEDDRKKQVDAHFQILGT-GFWPLNPPTT---------------------------
--------GFSAPPEIVKTYERFQSFYYD------KHNGRKLTW-LWQLCKGEVKANYIK
N---------TKVPYTFQVSTFQMGILLLFNENDT------------------LTYSDIQ
KATSLA-----PEILDPNLAILLKAK----VLLPSPEG------AKPEPGTSFSLNYNFK
---NKKIKVNLN------------------------------IQIKSEQKVESD-DTHKT
IEE-DRKLLLQSAIVRIMKSR-KKMKHVQLVQEVIQQVKS-RFPPKVQDIKKNIEALMEK
DYIERLDGD------EIAYIA
>Aspergillus_fumigatus_XM_745618.1| .
EFLSLFFDENLKKG------------------IKGKTES-----------EVDSLLDNGI
TLLRYI-KDKDLFETYYKKHLSR--------RLLMKRS------------ASMDAERQMI
SKMK----MEVGN--QFTQRLEAMFK-DMTISEDLSASYKEHI-----------------
--RKSGDPDQKRVDLEINVLTS-TMWPMEIMSN--------------------------P
KD-GEVQLPCILPKEVESVKQSFEQFYLN------KHNGRKLSW-QPSMGTADIRATFQR
SSGK-------VQRHELNVSTYAMIILLLFNDVPTGES---------------LTFEEIQ
ERTRIP-----QHDLIRNLQSLAVAPKTR-VLKKEPMS------KDVKPTDKFFFNNEFQ
---SQFMKVRIG--------------------------VVSGGANKVENQDQRK-ETENK
MNE-ERGASIEAAIVRIMKQR-KTLVHSSLMSEVLGQLSA-RFVPDVNMVKKRIESLIDR
EYLERVAED----PPTYGYIA
>Aspergillus_fumigatus_XM_748292.1| .
EMIAKYVDRLLKGGWKLAS-------------GRNMADVP----LADEDAEINRQLDQVL
DLFRFV-NGKAVFEAFYKNDLAR--------RLLMGRS------------ASDDAEKSML
ARLK----TECGS--TFTHNLESMFK-DMDVARDEMAAYASIQ-----------------
----RERRKPLPIDLNVSVLSA-SAWPSYPDVQ---------------------------
---------VRIPPVVAEAIDDFEKFYYN------KYNGRKLSW-KHQLAHCQLRANFSH
G------------QKELVVSSFQAIVLLLFNDVPEGG---------------SLSYAQLQ
EGTKLS-----DQELQRTLQSLACAKYR--VLTKKPKG------RDVNPTDEFSFNASFT
---DPKFRIKIN------------------------------QIQLKETKEENK-KTHER
VAA-DRHLETQAAIVRIMKSR-KQISHAELVAEVIKATRS-RGVLDVAEIKNNIEKLIEK
DYMERDTETS---PNMYKYVA
>Aspergillus_nidulans_NW_101305.1| .
EFLSLFFDENLKKG------------------VKGKTDN-----------EVDALLENGI
TLLRYI-KDKDRFEAYYKKHLSR--------RLLMKRS------------MSMDAERQMI
SKMK----MEVGN--QFTQRLEAMFR-DMTISEDLTASYKQFV-----------------
--REQGDPDKKRFELDINVLTS-TMWPMEIMSS--------------------------S
RD-GQVELPCIIPKEVETVKQSFEKFYLD------KHSGRKLSW-QPSMGTADIKATFHR
SNGK-------VQRHELNVSTYAMFILLLFNDIPIGES---------------LTFEEIQ
ARTRIP-----DNDLIRNLQSLAVAPKTR-VLKKVPMS------RDVKPTDKFYFNNDFQ
---SPFMKVRIG--------------------------VVSGGANKVESQDQRK-ETEEK
MNN-ERGGSIEAAIVRIMKQR-KTLIHSNLISEVLSQLSA-RFVPDVNMVKRRIESLIDR
EYLERVSED----PPTYGYVA
>Aspergillus_nidulans_XM_652549.1| .
EMIAKYVDRLLRGGWRLAP-------------TREAENMP----LADEDAEINRQLDQVL
DLFRFV-HGKAVFEAFYKNDLAR--------RLLMGRS------------ASDDAEKSML
ARLK----TECGS--SFTHNLESMFK-DMEVARDEMSAYNSIK-----------------
----RERQTPLPVDLHVSVLSA-SAWPTYPDVQ---------------------------
---------VRIPPEIATAISDFEKFYDT------KYNGRKLAW-KHQLAHCQLRARFPN
G------------NKELVVSSFQAIVLLLFNELPEGG---------------TLNYRQIQ
EATTLS-----DQELTRTLQSLACAKYR--VLSKKPKG------RDVSPTDEFSYNASFT
---DPKFRIKIN------------------------------QIQLKETKEENK-TTHER
VAA-DRHYETQAAIVRIMKSR-KTITHAELVAEVIKATRS-RGVLEPADIKKNIEKLIEK
DYMEREDGN------RYQYVA
>Aspergillus_nidulans_XM_653531.1 .
ELLAKYTDSLLKRG------------------SKAAEES-----------ELEEMLVQIM
TVFKYI-EDKDVFQKFYSKMLAK--------RLVHVSS------------VSDDAETSMI
SKLK----EACGF--EYTNKLQRMFQ-DIQISKDLNSSYKDWL----------------E
KSFLDDDDRKKLVDSHFQILGT-GFWPLTAPST---------------------------
--------SFLAPPEIVKTSERFQKFYCD------KHNGRKLTW-LWQLCKGELKANYIK
N---------TKVPYTFLVSTYQMGILLLFNESDT------------------LTYSDIQ
KATTLT-----PEILDPNLSIFLKAK----VLNISPEG------SKPGPDSTFSLNYNFK
---NKKIKVNLN------------------------------IQIRSEQKVETD-DTHKT
IEE-DRKLLLQSAIVRIMKSR-KKMKHVQLVQEVIHQVKS-RFPPQVPDIKKNIEALMEK
DYIERLDGD------EIAYIA
>Aspergillus_niger_NW_001594334.1| .
EMIAKYVDRLLKGGWKLAP-------------ARKAEDMP----LADEDAEIDRQLDQVL
DLFRFV-HGKAVFEAFYKNDLAR--------RLLMGRS------------ASDDAEKSML
ARLK----TECGS--SFTHNLESMFK-DMDVARDEMSAYSSIQ-----------------
----RERRDRLPVDLNVSVLSA-SAWPTYPDVQ---------------------------
---------VRIPPEIATAVDDFEKFYNT------KYNGRKLNW-KHQLAHCQLRARFPK
G------------DKELVVSSFQAIVLLLFNDIPEGG---------------SLGYAQIQ
EATMLA-----DQELKRTLQSLACAKYR--VLSKKPKG------RDVNTTDEFSYNAAFT
---DPKMRIKIN------------------------------QIQLKETKEENK-TTHER
VAA-DRHYETQAAIVRIMKSR-KTITHAELVAEVIKATRS-RGVLEPADIKKNIERLIEK
DYMEREEGN------RYQYVA
>Aspergillus_niger_XM_001392667.1| .
ELLARYTDSLLKRG------------------SKAAEES-----------ELEEMLVQIM
TVFKYI-EDKDVFQKFYSKMLAK--------RLVHVSS------------VSDDAETSMI
SKLK----EACGF--EYTNKLQRMFQ-DIQISKDLNASYRDWQ-----------------
EKILDDDDRRKLVDSHFQILGT-GFWPLSAPST---------------------------
--------DFLAPPEIVKTAERFQSFYFD------KHNGRKLTW-LWQLCKGEIKTNYIK
N---------TKVPYTFQVSTFQMGILLLFNEHDT------------------LSYEDIQ
KATSLA-----PEILDPNLSIFLKAK----VLTINPEG------SKPEPGTSFSLNYNFK
---NKKIKVNLN------------------------------IQIKSEQKVESD-DTHKT
IEE-DRKLLLQSAIVRIMKSR-KKMKHVQLVQEVIQQVKS-RFPPKVPDIKKNIEALMEK
DYIERLDGD------EIAY--
>Aspergillus_niger_XM_001394154.1| .
EYLSLFFDENLKKG------------------IKGKTDS-----------EIDTLLDNGI
TLLRYI-KDKDMFEAYYKKHLSR--------RLLMKRS------------VSMDAERQMI
SKMK----MEVGN--QFTQRLESMFK-DMTISEDLTSSYKEHM-----------------
--RQSSDPDQRRIELDINVLTS-TMWPMEIMSN--------------------------A
RN-DEVQLPPILPKEVDSVKQSFEQFYLG------KHNGRKLSW-QASMGTADIRATFQR
ANGK-------VQRHELNVSTYAMIILLLFNDVPAGES---------------LTYTDIQ
ARTRIP-----DHDLIRNLQSLAVAPKTR-VLKKDPMS------KDVKPTDKFVFNNEFQ
---SPFMKVRIG--------------------------VVSGSANKVENQDQRK-ETEKK
MSE-ERGASIEAAIVRIMKQR-KTLIHSQLMTEVLSQLSA-RFVPDVNMIKKRIESLIDR
EYLERVEED----PPTYGYVA
>Aspergillus_oryzae_XM_001727536.1| .
ELLAKYTDSLLKKG------------------SKAAEES-----------ELEEMLVQIM
TVFKYI-EDKDVFQKFYSKMLAK--------RLVHVSS------------VSDDAETSMI
SKLK----EACGF--EYTNKLQRMFQ-DIQISKDLNASYKDWQ-----------------
DKVLDDDDRRKLVDAHFQILGT-GFWPLQAPST---------------------------
--------DFLAPPEIVKTAERFQNFYFD------KHNGRKLTW-LWQLCKGEIKTNYIK
N---------TKVPYTFQVSTFQMGILLLFNETDT------------------LTYEDIQ
KATTLA-----PEILEPNLGIFLKAK----VLTINPEG------SKPEPGTSFTLNYNFR
---HKKVKVNLN------------------------------IQIKSEQKVESD-DTHKT
IEE-DRKLLLQSAIVRIMKSR-KKMKHVQLVQEVIQQVKS-RFPPRVPDIKKNIEALMEK
DYIERLDGD------EIAY--
>Aspergillus_oryzae_XM_001819284.1| .
EYLSLFFDENLKKG------------------IKGKTET-----------EVDALLDNGI
TLLRYV-KDKDLFEAYYKKHLSR--------RLLMKRS------------VSMDAERQMI
SKMK----MEVGN--QFTQRLESMFK-DMTVSEDLTASYKEHI-----------------
--RGAGDPDQKPVDLEINVLTS-TMWPMEAMSS--------------------------I
KG-DEVQLPCIFPKEIDHLRQSFEQFYLS------KHNGRKLSW-QASMGTADIRATFHR
SNGK-------VQRHELNVSTYAMVILLLFNDVPQGEP---------------LTYEEIQ
ARTRIP-----DHDLIRNLQSLAVAPKTR-VLKKDPMS------KDVKPADRFVFNNDFQ
---SPFMKVRIG--------------------------VVSGSANKVENQDQRK-ETEKR
MND-ERGASIEAAVVRIMKQR-KTLVHSKLMSEVLSQLSA-RFVPDVNMIKRRIESLIDR
EYLERVGED----PPTYGYVA
>Aspergillus_oryzae_XM_001824058.1| .
EMIAKYVDRLLKGGWKLPP-------------GRKAEDVP----LADEDAEINRQLDQVL
DLFRFV-HGKAVFEAFYKNDLAR--------RLLMGRS------------ASDDAEKSML
ARLK----TECGS--SFTHNLESMFK-DMDVARDEMAAYNSIQ-----------------
----RERKHRLPVDLNVSVLSA-AAWPSYPDVQ---------------------------
---------VRIPPEIATAVSDFEKFYYS------KYNGRKLNW-KHQLAHCQLRARFPK
G------------DKELVVSSFQAIVLLLFNDISEKG---------------TLSYLQIQ
EATKLS-----DQELKRTLQSLACAKYR--VLAKKPKG------REVNTTDEFSYNEGFS
---DVKMRIKIN------------------------------QIQLKETKEENK-TTHER
VAA-DRHYETQAAIVRIMKSR-KTITHPELVAEVIKATRS-RGVLEPADIKKNIEKLIEK
DYMEREEGN------RYQYVA
>Aspergillus_terreus_XM_001210577.1| .
ELLAKYTDSLLKKG------------------SKAAEES-----------ELEEMLVQIM
TVFKYI-EDKDVFQKFYSKMLAK--------RLVHVSS------------VSDDAETSMI
SKLK----EASGF--EYTNKLQRMFQ-DIQISKDLNASYKDWQ-----------------
EKVLDDDDRKKLVDTNFQILGT-GFWPLQAPST---------------------------
--------DFLAPPEIVKTAERFQNFYFD------KHNGRKLTW-LWQLCKGEIKANYIK
N---------TKVPYTFQVSTFQMGILLLFNETDT------------------LEYSDIQ
KATSLA-----PEILEPNLGILLKAK----VLTISPEG------SKPGPGTSFSLNYNFK
---NKKIKVNLN------------------------------IQIKSEQKVESD-ETHKT
IEE-DRKLLLQSAIVRIMKSR-KKMKHVQLVQEVIQQVKS-RFPPKVPDIKKNIELLMEK
DYIERLDGD------EIAY--
>Aspergillus_terreus_XM_001211178.1| .
EMIAKYVDRLLKGGWKLPP-------------GRNADDVP----LADEDAEINRQLDQVL
DLFRFV-HGKAVFEAFYKNDLAR--------RLLMGRS------------ASDDAEKSML
SRLK----TECGS--SFTHNLESMFK-DMDVARDEMVAYNSLQ-----------------
----RERRHRLPVDLNVSVLSS-ASWPTYPDVQ---------------------------
---------VRIPPEIATAVDDFEKFYYN------KYQGRKLNW-KHQLAHCQLRARFPK
G------------DKELVVSSFQAIVLLLFNEVPEGG---------------SLSYAQIQ
EATSLS-----DKELKRTLQSLACAKYR--VLSKKPKG------RDVNPTDEFSYNAGFS
---DAKMRIKIN------------------------------QIQLKETKEENK-TTHER
VAA-DRHYETQAAIVRIMKSR-KTITHPELVAEVIKATRS-RGVLEPADIKKNIEKLIEK
DYMEREEGN------RYQYVA
>Aspergillus_terreus_XM_001215013.1| .
EHLSLFFDENLKKG------------------IKGKTDD-----------EVDALLENGI
TLLRYI-KDKDLFEAYYKKHLSR--------RLLMKRS------------VSMDAERQMI
SKMK----MEVGN--QFTQRLESMFK-DMTISEDLTTSYKKHI-----------------
--QQSGDPDQKRVDLDINVLTS-TMWPMEIMSN--------------------------T
RD-DQVQLSCIFPKEIDSVRQSFEKFYLD------KHSGRKLSW-QASMGTADIRATFHR
SNGK-------VQRHELNVSTYAMVILMLFNDVESGES---------------LTFEEIL
ERTRIP-----DHDLKRNLQSLAVAPKTR-VLKKDPMS------KDVNPGDKFFFNNEFQ
---SPFMKVRIG--------------------------VVSGGASKVENQDQRK-ETEKR
MND-ERGASIEAAVVRIMKQR-KKLVHSQLMTEVLSQLSS-RFSPDVNMIKKRIESLIDR
EYLERVHDD----PPTYGYLA
>Blumeria_graminis_ABSB01005395.1| .
---------------------------------------------GDDDAELDRQLEQAL
ELFRFI-EGKDIFEAFYKKDFAR--------RLLMARS------------ACQDAERNML
AKLK----LECGC--TFTQNLEQMFK-DMETSRDEMTAYRKSL-----------------
-----KKPKKETIDLQVNILYE-AAWPSYPDVV---------------------------
---------VNLPPEVAVHVEKFDHFYTQ------KHSGRRLTW-KNSLAHCVIKAQFNK
G------------AKELLVSAFQAIVLVLFNNVKPSD---------------PLSYSTIQ
QVTGLV-----DLELQRTLQSLACAKFR--VLTKHPKG------REVNNTDTFTVNTNFT
---DAKYKVKIN------------------------------QIQLKETKEDNV-ETHEK
VFR-DRQYETQAAIVRIMKSH-KTMTHSNLISEVIEQTKG-RGAVEISEIKSNIDS----
---------------------
>Botryotinia_fuckeliana_NZ_AAID01001478.1| .
EYVSLFIDDNLKRG------------------IKGKTEV-----------EIDEVLDKAT
TLLRYI-QDKDMFERYYKKHLAK--------RLLLNKS------------ESTDVEKQMI
SRMK----LEIGN--SFTTKLEGMFK-DVTMSEELTQNYRNHI-----------------
--NNLGDKDHKQIELSAIVLST-NCWPTEIIGG------------------------IPS
SDEG-PRQYCNWPPEMQKLQDSFKAFYLK------DRNGRMLTW-LGNLGNADIRCYFPA
IPGETGPKSR-ERKYELNVNTYGMIILMLFNDLPDGAT---------------LSYEEIQ
ERLNIS-----DKELPRALMQLSGPPKSR-VLLKKPGKPN----ELPTIGDVFTFNSSFV
---SKSHKIKVQ--------------------------AMGGQTSKVEGAEERR-LTEER
NDE-HRGNVMDTVIVRIMKAR-KEFPHQQLVTEVISQLAQ-RFQPNINMMKRRIESLIER
EYLERIEDAK---VPTY----
>Botryotinia_fuckeliana_XM_001554582.1| .
---------------------------------------------GDEDAELDRQLEQGL
ELFRFI-EGKDVFEAFYKKDLAR--------RLLMARS------------ASQDAERNML
AKLR----GECGN--SFTHNLEQMFK-DQDISRDEMISYKQSL-----------------
-----SNTSKTTLDLQVSVLSS-AAWPTYPDIE---------------------------
---------VNLPAEVARHIEKYDRHYKH------KHSGRRLTW-KHSLAHSVVKATFKK
S------------VKELLVSGFQAIVLVLFNDLEDGG---------------HLSYKDIS
KATGLV-----DVELKRTLQSLACAKIR--PLAKYPKG------RDINDTDTFTINLNFS
---DPKYRIKIN------------------------------QIQLKETKEENK-ETHER
VIQ-DRSFETQAAIVRIMKSR-KTMTHQNLVAEVINQTKG-RGAVEPAEIKKHIEKLIEK
DYIEREDGG------HYT---
>Candida_albicans_AAFO01000007.1| .
YQLCKYCDNFFKGK----------------------SSS----------LLFPEFEKNVL
IIFKSI-NNKQDFINFYKKDLSK--------RLLLLNQK-----------FKFENEQKFI
NSLI----KVVGE-NDDVLSLTVMFK-DLTDSKDIYKSLITVP-----------------
--TANYTLLNNSFEFNPLILEK-KQWPNIPNNE---------------------------
-----DLHEFKLPVVLQDILTEMTNQYQTLDV---KYKNRQLDWTNYKLHQITMSAQFDQ
G------------EKEITGNLLQIVLLLLFTAEDDNG----------------YTIEQLS
SMTGINN----TQFLTKIVNSITNDKYA--ILRYDGNR--------------YYYNSSFK
---DKSTRIKLPMIKELS---------------RSEQQQQQQQEKQVKGMNDID-LVEST
VQA-NRDDEIKSCVVKIMKQE-RQLTIIELLNKSISVLQN-RRPVTMTNLKTIIENLIEL
EYLKRDDHN----KNIIIYIP
>Candida_albicans_XM_713561.1| .
ELLSVYMDYFIKQLTK--GSSS-------NKDISLKSGD-----------QTEDLISNSI
QFLRFI-KDKDAFEANYANHFAK--------RFLNSKT----GNS---PSSNKDIEEIIL
AKLS----EEMGT--SSLDKVIKMNR-DVRLSKDTTNDWKRYL-----------------
---NKQSKSTDLVEMELKICNV-TDWPKSMTKDYKWFSRTE-------------------
----NEETPFKWPRQLRNTIKQFDEFWSNGK----KNDNKSLYW-SPKFGSMDLRITYPS
R------------TYEINLSTFAAIIMLLFAPQLTNADGST---VLAFDEMKELTYEEIL
ELTGIP-----EPELKRHLQSIAVAPKLR-LLVKVPMS------KDVNKNDVFKLNAKFK
SP-SVKVKVLTVSASSSSSASSS----------SSSSKNTNKSVAKTEQEEELE-EVNAN
IME-GRKIEVNAAIVRILKSR-QSIKHNDLIEELLKQLSN-RFQPLIILIKQRIEDLIDK
EYLKRDTDD----RNLYHYIA
>Candida_albicans_XM_716539.1| .
ELLARYADGFLKSN------------------SK----------------DNEMNADNLM
IVFKFI-AERDSFEEHYRRLLAK--------RLVNGTS------------KSEEMEESVI
HRLQ----EENSI--EYTSKMTKMFT-DIKASDDLKIKFKDGM-----------------
---------NVLFDFSPMVLAR-STWPFHSSQD---------------------------
------YNDLKLAPELKVTIDSFKAMYLQ------QGKGKQIEW-LWNHGRAELKAHLTK
GKG--------GKPFNFIVSQIQLMVLLAYNYSKT------------------YTLDDLV
KIVGIK-----KELLQNHVTPFVKYK----LLKEE--------------GDQLVIVDHYP
---SKKNKVSFIGAITK------------------------------TKEEDVE-EITKE
VQQ-SRTIFLEASIVRIMKLK-KLMAPNNLLNEVVVQAGN-RFNAKNIDVKRAIDSLIDK
EYLKRNGDD-------YEYIS
>Candida_glabrata_CR380952.1| .
EFVTIYLDSCLKLS------------------IEKQKYK-----------QVKQDLDAAV
KLFKLL-QEKDIFSQYYQQQLSK--------RLLQQKS-------------SLDLERWLI
TQIK----SEMGS--LFTSKLEGMLR-DVNSSIELYKTFQNTT-----------------
------KEAVAGFMFKPQILTP-TSWPFQAPDR---------------------------
-----VDPNFKLPETLQGIQDSFETFYTN------KYNQRILKW-SHHLSSIEVGYQFAK
T------------YHEIHLPIYAASIFFLFENHDS------------------LTKDEIQ
DMTGLP-----DVELDKLLLSMTTAPRSK-ILVKSPPS------KIINSTDTFAINEDFT
AP-TTKVKLQMI--------------------------IGVVQPNNGTGEPNKA-SIMDN
VER-ERQEVTNAAIVRLMKSE-RHLQFSELQEKTAVQLAQ-RFTLSLATFKACIETLIEK
EYIQRDVDD----HEFLHYIT
>Candida_glabrata_CR380956.2 .
EMLAKYSDQLLKKS------------------TKPEVAN-----------DM--SDDDII
TIFKFI-TDKDAFESHYRRLFAK--------RLIHGTS------------TSSDDEESII
KRLQ----TENSM--EYTGKITKMFQ-DVRLSKMLESDFDVMI-----------------
-KSQSDYSREKFPELQPFVLAE-NMWPFSYQEV---------------------------
--------DFRLPEELVASHKKLESMYIG------KHNGRILKW-LWPLCRGELKADIGK
PGR---------VPFVFTVTLFQMSILLLFNDKDV------------------LTFEEIQ
EGTNLN-----IQNIASSMVPFIKFK----LVQQLPPG----LDNLVKGDTQFKLNRPYK
---AVKTQINFAAGVKNDILGTISKS--------SNSVSNGVSGISDEKLSESE-KIEKE
LNA-ERQMFLEACIVRIMKTK-RNLPHSTLVNECIAQSHQ-RFKAKISMIKRAIDSLIQK
GYLQRGEDG-----ESYTYLA
>Candida_parapsilosis_CABE01000008.1| .
DLLSIYMDYHIKQLSK--GST--------GKELSTQSGD-----------QTEILMNKSV
QLLRFI-KDKDAFEAYYANHFAK--------RFLNAKGSTI------GALKSGDIEEMLL
SKLC----EELGS--SSLDKVIKMNK-DIKISRDTTRDWKNHL-----------------
---SKVEQLLSLIELDLKICNV-SVWPNSLTKDYKSSKPDG-------------------
-----EEFAFKWPRQLRETIREFEEFWLSGK----KNDNKSLYW-SPKFGSIDLKITYPS
K------------TYEINLSVYSAIIMLLFAPGLSLDGEP----NLAFEETKEYSYRDIV
ELTGIP-----SLELKRHLQSIAVAPKLR-LLIKIPMS------KDIKEDDVFRLNDKFK
SP-TVKVKVPTVSLASS---------------------TASGKNKKSKEQEETD-AVNAN
ISE-GRRIEINAAIVRILKSR-RTVKHNELIEGLVKQLSN-RFQPLVVLIKQQIEDLIDK
EYLERDAND----RNVYHYIA
>Candida_tropicalis_AAFN01000066.1| .
-----YMDYYIKQLTKS-GSS-----------GILKSGD-----------QTEELINTSI
QFLKYI-KNKDAFEVHYANHFAK--------RFLNSKN-----------SSSKDIEEIIL
GSLS----EELGV--SSLDKVIKMNR-DIRLSRDTTNDWKKYT-----------------
------RGRDDIIELELKICNV-TNWPKAMTKNYK-------------------------
-----EDVLLKWPNALQHSLIAFEEYYAG------KNANKKLSW-S-TFGSMLIKASLPT
G------------NFMIDVGVVAGNILLQFNDHEK------------------LKFGEIK
ELVYGEDNKVEDSELKRHIKSLLISK----LL--------------VYKNDYFLLSENKV
K--SRLLKVKTVASS-----------------------------KKSEMDEQES-ELEQE
VRK-GMKIKTEASIVRIMKSY-KTISHQQLIEQLIQQV---SFSPTMLLIKECIEDLIEK
EYLKRDGLD----RSLYNYIA
>Chaetomium_globosum_NZ_AAFU01000778.1| .
ELLAKYTDVLLRKS------------------STGVEDA-----------ELETRLVQIM
TVFKYI-EDKDVFQKFYSRMLAR--------RLVHSNS------------SSDDAETSMI
NKLK----EACGF--EYTNKLQRMFL-DMQISKDLNSGFREHV-----------------
-----QTLGTKGLDSSYSILGT-GFWPLTAPGT---------------------------
--------NFDPPEEVSADCERFSRYYKN------KHEGRKLTW-LWQLCKGEVKANYVK
N---------AKMPYTFQVSIYQMAILLLFNEKDK------------------NTYEELA
SATQLN-----NEALDPALGILLKAK----VLNLEPGSGGG---SKVGPGSSFTLNYEFK
---NKKYRVNLN------------------------------VGMKSETKQEEA-ETNKT
IEE-DRKLLLQSAIVRIMKAR-KHMKHQQLVSEAINQIRA-RFVPKVSDIKKCIEILLDK
EYLERLEED------EIGY--
>Chaetomium_globosum_XM_001229747.1| .
---------------------------------------------GDEDSELDRQLDYAL
ELFRFI-EGKDVFEAFYKKDLAR--------RLLLGRS------------ASQDAERSML
AKLK----VECGS--GFTHNLEQMFK-DQALAKEEMTSYKQWF-----------------
---RGTGKNDGGVDLTVNILSA-AAWPTFPEVK---------------------------
---------VLLPKEVLEQVNTFDSYYKS------KHTGRRLTW-MHNMAHCVVGARFNR
G------------SKDLLVSAPQATVLMLFNEVEDDDPKSKTAG--------VLSYEQIA
QSTGLQ-----GGELDRTLQSLACGKVR--VLTKSPKG------RDVSPTDTFTVNKAFT
---DPKFRIKIN------------------------------QIQMKETKEENR-ETHQR
VAA-DRQFETQAAIVRIMKSR-KKMTHSQLVAEVIDQTKS-RGSVDPADIKANIEKLIEK
DYLEREGGS-------YTYLA
>Clavispora_lusitaniae_AAFT01000005.1| .
LQLSKYCDNFFKQS------------------RKTKDVN-----------SFAQFEKEVV
TVFKLI-TYKADFMLIYERDLSK--------RMLLGRS------------FNLALERKLL
EAIL----GVVGE-GDEGSNLRAMFR-DVETSRSLYNPTPIDC-----------------
---------LPGVEFNAMVLEK-KFWPEIPGSG---------------------------
-------CDIALPNILSQALGEFSCKYEEQGE---KHKFHKLDWTNFLLHQIVLLVEFDS
G------------QKELSINLLQASVLMLFEDVDE------------------IHYNELK
MRTKME-----ERQLKKVLSSFTTERCP--ILILRG------------DVVIFNRSAELK
---NARTRVPMT----------------------------------REREIDATDDFSKV
IEK-NRDPEVRAALVRTMKQS-KSILYAELLANVLHTMEQRGTSLLVHTVKEGIEYLISN
EYIRRDADG-----VTLVYVP
>Clavispora_lusitaniae_AAFT01000026.1| .
ELLARYADGFLKAT------------------SKE-TD------------VANMTADNLV
LVLKYV-ENKDVFENNYRRLLAK--------RLINANT------------KSDELEEGIL
QRLQ----EGNSL--EFTSKITKMFQ-DMKSSQDLKGRVREIV-----------------
-------GNSVVSDFTPLVLAQ-SMWPFTHLDD---------------------------
-------YNLKLAPELVRAIEVVEDEYTK------KHNGRELQW-LWNHGKSEVKANLAR
RGK---------PPFIFTVTNVQLMILLAFNKATT------------------LTFSELH
ETVGVA-----QHVFEAHLSPFTKFK----LLEQNPPD----AASFNAPNTTFTIVSEYK
---SKKLKVNFVSTIKN------------------------------EQKQEEV-DTTRE
IDE-SRKNYLTASIVRIMKAR-KTMKHNDLVNEVLLQAHL-RFKAKLIDLKRAIEYLLDK
EYIARCDGD------SYEYLA
>Clavispora_lusitaniae_AAFT01000031.1| .
ELLSVFMDSSIKQLSKANSSK-------RLATDANASVD-----------ETEEFLHNAV
AFLKFI-KDKDAFEAHYAAHFAK--------RFLNSKISVSA---SSGGGYGGDLEELAI
SKLS----EELGS--ASLEKITRMKK-DVNQSTELTREWKNYT-----------------
-----SALELDLVELELKICHV-SDWPNSMTKDYKSFASVN-------------------
-----GTVGFIWPSQFRETMKTFEEFWQTGK----KNDNKTLFW-CPKFGLMDLRITYPS
K------------TYEINLSTYAGVIMMLFAPQSTDGDGNP---VLAFDEKRELTYEEIF
ELTNIP-----EVDLKRQLQSIAVAPRLR-LLVKIPMS------KDVNPTDKFRLNDKFK
AP-GNKVKVLTVSSSSS---------------------AKPESGKKSIKQEESD-EVKTN
IEE-RRKHLVNAAIVRIMKSR-QTINHNDLIAELIKQLQN-QFQPLTLLIKQRIEDLIEK
EYLERDNDT----PSIYHYVA
>Coccidioides_immitis_ABBC01001139.1| .
EYLSLFFDENLKKG------------------IKGKSEE-----------EVDILLENGI
TLLRYI-RDKDLFETYYKKHLSR--------RLLMKRS------------VSMDAERQMI
SKMK----MEVGN--TFTQRLESMFK-DMAISEDLSSSYKDHI-----------------
--SQSNGPDPKRIELEMSILTS-TMWPMEIMGK---------------------------
--DSASHAPCNFPKNIDLLKQSFESFYLG------KHSGRKLTW-QAGMGSADIRATWVR
PNGK-------TERHDLNVSTYAMIILLLFNDLPASES---------------LTFEEIQ
ARTNIP-----THDLIRNLQSLAVAPKTR-VLKKDPMS------KEVKPTDRFYFNEKFQ
---SKFTKIKIG--------------------------VVSSSGNKVETKDERS-ETEKK
MND-ERGGSVEAAIVRIMKQR-KRLAHSQLVNEVISQLAS-RFVPNVDMIKKKIESLIDR
EYLERLPDVE---PASYGYIA
>Coccidioides_immitis_NZ_AATX01000097.1| .
ELLARYTDSLLKKG------------------LKTPEES-----------EYEELLAQIM
TVFKYI-EDKDVFQKFYSRMLAK--------RLVHVSS------------VSDDAETSMI
SKLK----EACGF--EYTNKLQRMFQ-DIQISKDLNASYKDWA-----------------
ASTFDEEDRKKMVDPHFQILGT-GFWPLNPPTT---------------------------
--------QFIPPAEILKTTERFKSFYCD------KHSGRKLTW-LWQLCKGEIKANYIK
N---------TKVPYTFQVSTYQMGILLLYNEHDT------------------LDYGEIE
KATSLS-----PEILDPNLGILVKAK----VLLPSPED------GKPRAGTSYSLNYNFK
---AKKIKVNLN------------------------------IQVKSEQKTESE-DTHKT
VEE-DRKLLLQSAIVRIMKSR-KKMKHVQLVQEVIQQVKA-RFPPKVPDIKKNIEALMEK
EYIERLDGD------ELAY--
>Coccidioides_immitis_XM_001239676.1| .
------------------------------------------------DAELNKALDQVL
DLFRFV-HGKAVFEAFYKNDLAR--------RLLMGRS------------ASDDAEKSML
ARLA----SECGS--NFTHNLESMFK-DIDLARDEMASYNALL-----------------
----REKREKTNLDLYVNVLSS-AAWPSYPDVP---------------------------
---------VKVPRIISSALSDFEHFYNN------KYNGRKLNW-KHSLAHCQLKARFPS
G------------NKEIVVSSFQAIVLLLFNDVADGQ---------------TLSYHDIR
DETGLS-----DIELKRTLQSLACAKYR--VLIKHPKG------RDINATDTFSFNTRFS
---DPKMRIKIN------------------------------QIQLKETKEENK-ETHER
VAA-DRNYETQAAIVRIMKSR-KTISPQELIVEVIKATRN-RGDLDPADIKKNIDKLIEK
EYMERDTES-----NKYKYIA
>Coccidioides_posadasii_ABIT01003019.1| .
EYLSLFFDENLKKG------------------IKGKSEE-----------EVDILLENGI
TLLRYI-RDKDLFETYYKKHLSR--------RLLMKRS------------VSMDAERQMI
SKMK----MEVGN--TFTQRLESMFK-DMAISEDLSSSYKDHI-----------------
--SQSNGPDPKRIELEMSILTS-TMWPMEIMGK---------------------------
--DSASHAPCNFPKNIDLLKQSFESFYLG------KHSGRKLTW-QAGMGSADIRAMWVR
PNGR-------TERHDLNVSTYAMIILLLFNDLPASES---------------LTFEEIQ
ARTNIP-----THDLIRNLQSLAVAPKTR-VLKKDPMS------KEVKPTDRFYFNEKFQ
---SKYTKIKIG--------------------------VVSSSGNKVETKDERS-ETEKK
MND-ERGGSVEAAIVRIMKQR-KRLAHSQLMNEVISQLAS-RFVPNVDMIKKKIESLIDR
EYLERLPDVE---PPSYGYIA
>Coprinopsis_cinerea_XM_001828254.1| .
EMIAKYLDKQLRKG------------------QKGMKDA-----------EFQAELSRVL
PLYRFT-EDKDVFRTFYHRMLSK--------RLLLGKS------------ASTDIEKWML
KQLK----DKYDP--EF-GTAEDMFK-DLNLSRDLVEGFHRKN-----------------
-------DNPESLKLNVMVLQQ-SVWPFSRPQT---------------------------
--------DVDLPVEMQDQLIKFTEYYKD------QHQGRTLHW-DPALGTVSLRASFKA
G------------VKELSVSLYQAIILLLFNDQDD------------------IPFKDIA
EQTRIE-----DAELRRTLQSLACGKKR--VLRKVPPG------RDVEDGDVFKFNADFT
---DPHHRVHIN------------------------------TIQAKVSAEESK-RTNIS
IES-DRIHTIDAAIVRIMKAK-KELNYEQLKVATIDAVKN-HFVPSVDLIKKSIDSLVDR
DYLTRNEED----MSKFVYVA
>Coprinopsis_cinerea_XM_001835639.1| .
----------LRKN------------------NKVAEEG-----------DLEGALNRVM
ILFKYI-EDKDIFQQFYTTKLSK--------RLIHGVS------------ASEESESSMI
SKLK----EACGF--EYTNKLQRMQSPDMSLSKDLTDQFKTRM-----------------
----EQNHDDMDINFSIMVLGT-NFWPLTAPQH---------------------------
--------EFIIPEEMLTTYDRFQKYYQT------KHSGRKLTW-LWNYCKNELRTNYTN
Q------------KYILMTSTFQTAILTQYNRNDT------------------LSLDELV
TATSIP-----KDHLVQVLALLVKAK----VLIN-------------EETDQYDLNPGFK
---SKKIRVNLN------------------------------LPIKAETKAESK-DVMKT
VEE-DRKYVIQATIVRIMKAR-KTMKNQALLDEVISQISQ-RFTPKVPDIKKAIDTLLEK
DYIERVEGT----RDTFAYLA
>Coprinopsis_cinerea_XM_001836445.1| .
EYTSLFIDDHLKRG------------------LKGKSDD-----------EVDVVLGKTI
TVFRYI-TDKDVFERYYKSHLAK--------RLLHGRS------------VNDDAERGML
AKLK----LESGF--QFTSKLEGMFN-DIKLSNDAMVEYREYI----QSRTVWSPSIIAV
TGLIYFAKKAPAIELSVTVMTT-TFWPISPPAV---------------------------
--------PCAVPDILAEACKSFEGFYFS------RHSGRRLTW-SMALGNADVRTRFKT
R------------THDLNVSTYALIILLLFENLAESDF---------------LTYEEIK
EGTGIE-----EHELKRNLQSLACAKFR--ILKKHPPG------RDIHEEDSFSFNHDFS
---EKMQRIKIS----------------------------TISSK-PETTRERQ-ETNER
IDE-ERKFQIEACIVRVMKDR-KHLAHNALVNEVTKQLSS-RFHPDPLAIKRRIEGLIEK
EYLERCE-D----RKSYNYLA
>Coprinopsis_cinerea_XM_001839027.1| .
ELIAKHADMLLRKN------------------NKMAEEG-----------DLEGALNRVM
ILFKYL-EDKDVFQTFYTTKLSK--------RLIHGVS------------ASDEAEASMI
SKLK----EACGF--EYTNKLQRMFT-DMSLSKDLTDAFKERQ-----------------
-----QHAEDTDITFTVMVLGT-NFWPLNPPTH---------------------------
--------EFIIPQEITPTYERFQRFYQN------KHSGRKLTW-LWNYSKNELRTNYTN
Q------------KYILMTSSYQMAVLMQYNRNDT------------------LSLDELV
AATSIS-----KEILTQVLAVLVKAK----VLIN-------------EEPEQYDLNPGFK
---SKKIRVNLN------------------------------LPIRAEVKAESS-DVLKA
VDE-DRKYVIQATIVRIMKAR-KTMKNQALIQEVISQITQ-RFAPKIPDIKKAIETLLEK
EYIERVEGS----KDTFAYVA
>Cryptococcus_neoformans_XM_568555.1 .
ELLASYCDLLLRKS------------------NKDSDAE-----------SLEASLSKAM
IIFNFI-DDKDVFHKFYQKKLAQ--------RLVGSLS------------ASDDAESSMI
TKLK----ELSGF--EYTNKLSKMFT-DVNLSKDLMERFNERE-----------------
----REKGIASDIDFQPLVLGS-NSWPLHPQQT---------------------------
--------DFAIPREIQALYDRFNAFHGE------VHQGRTLNW-LWHISKNELRTTYLN
Q------------KYILMTSAYQMAILTQFNVSDT------------------LSYKDIE
AGTKLS-----PTVLKPQLGLLVKLK----ILLNTN--------------EEYSLNTGFK
---SKKIRVNLN------------------------------QTIKSEARAEQK-EVIAA
VDE-DRKFVYQATIVRLMKGR-KTMQHQALIQEVTAQISS-KFTPKIPEIKKAIEYLIDK
EYLERAPDS----NNTYNYLA
>Cryptococcus_neoformans_XM_572097.1 .
EWIAKHLDAAMRKG------------------QGSGTEE-----------QFNNHLDEIV
TLIGFT-KDKDVFKAFYSSQLAK--------RLLLNKS------------ASNDQEKTMV
AKLQ----KELGE--EFTS-GDVMMK-DLQLSETLVRSYQLAQ-----------------
--SRGPAQYGETSNFTANVLTE-SAWPAYPLLK---------------------------
-----DGWNFHLTPSLQSSIDDFTSWYTT------QHKNRVLSW-RFQLATVTLTARFPS
G------------RYEVGVSLFQAVVLLLYNEIES------------------LTFAEIK
ERTGIE-----NNELVRTLQSLALGRKGTRVLLKKPSG------KEVNPTDIFAWNKGFT
---SERIKFKIN------------------------------QIQQDMSAEESR-KTNEQ
VAL-DRVSILEATIVRIMKSR-KKLTLQLLIDGVVSDVSK-RFPPDVKEIKKRVESLIER
EFMARDEED----RSILHYVA
>Cryptococcus_neoformans_XM_769423.1| .
EFLSLYIDETLKKGKGAKGVGIAGA-------GKGVTEE-----------EMEEAKEKTI
RIFRFL-TDKDKFERYYKNHLAR--------RLLSGKS------------VGGDAEQEMV
GRLK----KEVGF--QFTHRLEGMFT-DMRLSDEAANIFGNDP-----------------
------RYNDIPFTLHVSVLTS-SNWPPSTLLS---------------------------
-------LPLTFPAPLLPALEHYQTFYDS------RHSGRRLTW-QGLLGSADLKVRTRK
G------------QWEVNLSTIGMVVLLAFSDLKPGDV---------------LSYHELK
AQTSLP-----DAELARTLQSLACGKHR--LLVKHPKG------REVEQGDTFEFNEAFS
---SPLARIKILQISSSASSAASTS-------------ASSARGVGVENAQERE-ETERQ
IEE-ERKHQVEACIVRIMKDR-KTMRHNDLVSEVAHQLAK-RFMASVPMIKKRIEGLIDR
EYLERTE-D----MGSYRYLA
>Debaryomyces_hansenii_CR382135.2 .
FQLCKYCDSFFKNINKKS--------------NKDESIN----------LSFNEFQQHVL
IIFKAL-NNKNDFISHYKKELSK--------RLLLGKS------------PSYSLERKLV
ESFL----KLIGE-GEETVGLQIMFK-DLELSKEKYSLMTLDD-----------------
----------STVDFTALVLEQ-KHWPEMPKLD---------------------------
-------SDIILLPQLTTILDSFTALYHNSDE---KLKNRTLDWSHYPLHQLTIKANFDN
G------------EKELDVNLLQAIVILLFNDKNS------------------YTYDEIF
ALSNIS-----DKLLKKVLGSLSSDKYR--ILLKD--------------NATYSFNSKFT
---DKATKIKITLSKDR----------------------------EISTGLFDS-DATKA
LER-NRSVEFRSALVRVMKSA-KRISYLDLLTQTLPLVEK-NGPCTIADLKSNLEYLIEN
EFVKRELDG-----QSLSYIP
>Debaryomyces_hansenii_CR382135.2| .
ELLSIYMDFRIKQLTKNPGSSSKNIPTENDNDMNGSSID-----------QTDDLINKSV
AFLRFI-KDKDAFEAHYANHFAK--------RFLNFKNSQA-GNSASNGKLGVDLEELII
SKLG----EEMGT--TSLDKVIKMDK-DIKLSRDLTKDWRSYV-----------------
----NQNHKKSLIELDLKVCNV-SDWPKSMTKDYKKFSRDD-------------------
---TNNEIGFIWSRQLRSTIKEFEEFWFTNK----RNDNKSLFW-CPKFGSMDLRITYPT
K------------TYDISMSTYAGIIMLLFAPQSTDADGNE---VLAFDEMRELAYDEIR
ELTGIP-----EADLKRQLQSIAVAPRLR-LLVKIPMT------KEVNNSDVFKLNEKFK
SP-STKVKVLTVSASSSASSG------------TKVSSTNDTTLAKTVQEEEFE-ELQSS
ILE-GRKIEVNAAIVRIMKSR-RTINHNDLISELVKQLHN-RFQTLTILIKQRIEDLIEK
EYLKRDDND----KSIYHYVA
>Debaryomyces_hansenii_CR382136.2 .
DLLARYADGFLKAT------------------SRE-SD------------IIGMTPDNLM
IIFKFI-DDKDAFEEHYRRLLAK--------RLINNNT------------KSDELEESII
QKLQ----EENSL--EYTSKMTKMFQ-DMKSSEDLKVNVREEL-----------------
-----GQTDNQVKDFTPLILAQ-SMWPFKHLDD---------------------------
-------YKLKLAPELMPSFNKVQEIYNK------KHTGRQLQW-LWNHGKSEVKANLSR
KGK---------PPFLFTVSNVQLMILLAFNKSNT------------------FSFKELF
DTVGVA-----KHTFEAHLLPFTKYK----LIDQSPPG----AELFNKDDTKFTIVEEYK
---SKKLRVNFVSSIKT------------------------------EQKQEEE-NTNKE
IDE-SRRNYLSACIVRIMKAR-KQMKHNELVNDVATQSLS-RFRAKIIDIKRVIDYLIEK
EYLRRIDND------TYEYLA
>Fusarium_oxysporum_AAXH01000595.1| .
---------------------------------------------GDEDAELDRQLDQAL
ELFRFI-EGKDAFEAFYKKDLAR--------RLLMGRS------------ASQDAERNML
TKLR----GECGA--NFTHNLEQMFK-DQELAKDEMESFKQWC-----------------
---QGSAERKNPLDLSVMILSA-AAWPTYPDVR---------------------------
---------LNLPDEVATQIERFDKYYKN------KHTGRALTW-KHSLAHCSLKGIFAK
G------------PKELLVSAYQAVVLMMFNSVPADG---------------FLAYEQIA
TGTGLS-----GGDLDRTLQSLACGKAR--VLTKHPKG------RDVKPTDTFTFNKTFT
---DPKYRVKIN------------------------------QIQLKETKEENK-ATHER
IAQ-DRRFETQAAIVRIMKSR-KSMGHSDLVAEVINLTKK-RGSVEPAAIKKEIE-----
---------------------
>Gibberella_zeae_XM_380535.1| .
EYVSLFIDDNLKRG------------------IKGKTEA-----------EVDVVLEKAI
VLIRYL-QDRDLFQTYYQRHLAR--------RLLHGKS------------ESHDVEKQII
SRMK----QELGQ--QFTSKFEGMFR-DLVTSTELTTGYRDHI-----------------
--RSVGD-GTKTIDLNINVLTT-NYWPPEVMGR------------------------TAQ
IGDG-SRVTCTYPPELDRLQTSFEQFYLT------NRNGRKLTW-IGTTGSSDIKCTFPA
IAGKSGPLSR-ERRYEINVPTFAMVVMLLFNDLEDDQS---------------LTFEEIQ
AKTNIS-----NQDLMRTLTAIAVAPKSR-VLLKDPAN------KSVKPGDKFTFNASFQ
---SKTIRIKAP---------------------------IINAVSKVEDTTERK-TTEEK
NNQ-TRAHIVDAAIVRIMKSR-KELSHSQLTSEVLSQLSG-RFKPEVSLIKKRIEDLIAR
EYLERPDEDG--APSLYRYVA
>Gibberella_zeae_XM_385696.1 .
EMIAKYIDMLLRGGLKSLPKELLSD-----LKDRETAQKEGQASTGDEDAELDRQLDQAL
ELFRFI-EGKDAFEAFYKKDLAR--------RLLMGRS------------ASQDAERNML
TKLR----GECGA--NFTQNLEQMFK-DQELGKDEMESYKQWC-----------------
---QGSADRKAPLDLSVMILSA-AAWPTYPDVR---------------------------
---------LNLPDEVATQIERFDKYYKN------KHTGRVLTW-KHSLAHCSVNARFAK
A------------PKELLVSAYQAVVLMMFNSIPDGG---------------FLAYEQIA
TGTGLQ-----GGDLNRTLQSLACGKAR--VLTKHPKG------RDVKPTDTFTFNKTFT
---DPKYRVKIN------------------------------QIQLKETKEENK-ATHER
IVQ-DRRFETQAAIVRIMKSR-KSMGHSELVAEVINLTKK-RGSIDTSAIKKEIESLIEK
DYIEREGNA-------YVYLA
>Gibberella_zeae_XM_389792.1| .
ELLAKYADVLLRKS------------------STSIEES-----------ELEHTLNQIM
TVFKYI-EDKDVFQKFYSRMLAR--------RLVNSNS------------SSDDAETSMI
SKLK----EACGF--EYTNKLQRMFQ-DMQISGDLNKEFRVHL-----------------
----EGVESTKVVDSTFSILGT-GFWPLTAPST---------------------------
--------DFNPPPEIAAEIERFTRFYKH------KHDGRKLTW-MWNLCKGEIKASYCK
A---------SKTPYTFQVSIYQMAILLLFNEKDS------------------YSYDDIL
STTQLS-----KEVSDQAIAVLLKAK----VLIMSGAAG-----EKPGSGKTFKLNYDFK
---SKKIRINLN------------------------------IGGVKEAKQEEV-ETNKT
IEE-DRKLVLQSAIVRIMKAR-KKMKHTQLVSETINQIRS-RFVPKVGDIKKCIEILLDK
EYLERLEDD------ELGYLA
>Kluyveromyces_lactis2_CR382126.1 .
ESFDSNRKAIMKNMI-------------TLTFNADIKNIE----------KVDRWLCKVS
EEGQFS-GIKDLVRSCCIFMNDIFPPDSKQDELLWNIY------------KRKYFLRSVL
KSLG-------GS--EQLIKTNERF--DQQLLCCGLLKSVHIL-----------------
----ELQQLNDELIESLRMKRAPKITPVILKQS-----------------------NISD
SLDSSEISGLILPEPLNGMVNKQWEYYKVLD----RNDHKTMSL-QCQLNLLELKSPFRH
GIS--------SEIVILHVNLLQASIFHLFNNSAR------------------LSLEQIK
NTLTET--KHNIPQIDSNMEMFLQMN----MFKKDSED-------CFYLNTKYKP--KKE
A--LNDGKLTLYH------------------------------LPKISPKIMEN--DKAD
NRW--FTEIVCACIIRTLKQR-RKCTKTKLFEYVASAFPG----ISRGEFKDALGRC--G
EYYTSENGN-------VQYLL
>Kluyveromyces_lactis_CR382123.1| .
EFLSLYFDNYLKSE-----------------------PS-----------AMDSNIRKCV
QFFKLF-KDKDAFEIIYRQQLSR--------RLLQQRS-------------NVLREQELI
FLLQ----EDVGT--SYTSKLRGMLR-DLHSSNTFMQKNGKLS-----------------
----------KTRDISVNVLTN-MFWPLQGSDM---------------------------
------NRDVIVPDSFAAIRNEYENRYAK------THSGRLLEW-NYHLSTVEIAYQFRN
S------------YHELSMPMFSGIIFMLFKEHES------------------LTFDEIV
ELTNLP-----QQEVRKNLISMSVAPKTK-ILQKSPPG------KSISNTDMFSINQGFT
AP-QRKVKVLMV---------------------------LMNTRPNATNDSTRS-SVEKK
LLD-SRLSVINAAVTRIMKQD-RKLYHSELQDKVALSIP--LFEMSPSLFKMSLEYLLNN
EYIQRDFDN----TTMYHYLP
>Kluyveromyces_lactis_CR382126.1 .
EMLAKYSDQLLKKS------------------TKNNE-------------QVDLTVDDIM
TVFKFL-ADKDAFEMHYRKNLAK--------RLIHGSS------------KSEADEEIII
QRLQ----SENSL--EYTSKITKMLQ-DVKLSKNLHDEFSTFI------------SQDGN
NTTSAATFRSKVPELEPLILAD-NVWPFSYQPT---------------------------
--------EFALPPVLEHSKNKLETMYTD------KHSGRILKW-LWPMSRGEIKAHIGK
PGK---------PPFQFTVTIFQMAILTLFNDIST------------------LTFEQIQ
ERTNLK-----ATQIASNMYPFVKMK----LLIQSPEG----VESMIKLDTKYTLNKPYR
---LSKTSVNFAAAVKNDLTFTATVN---------------GSALDETEASEQK-KAEKE
LNQ-QRLMFLRACIVRIMKAK-RKLPHSSLMNECIAESQQ-RFNAKVSMIKKAVDNLIEQ
EYLKRTDDG-----ECYEYLA
>Kluyveromyces_waltii_AADM01000138.1| .
EYLAIYMDTLLRLP--------------------ASAEN-----------ISKESLEECT
AIFKAL-REKDIFERVYKQQLSK--------RLLQQRS-------------SLKVEKQVI
SKMK----EEVGS--TFTSKLEGMFR-DMMISQSYNAKFQQSY-----------------
---------GAPFPYEANVLTS-TCWPFQGVNA---------------------------
-----DEEEVVLPTDLERLKLDFENFYIK------NHSGRSLRW-AYHLGSMEIGFQFAR
S------------YHEISMPVYAGVIFMLFENYEE------------------LTMQEIS
NLTRMP-----EHELVRHLLTLSVAPKTR-LLKKRPLT------KTILPTDRFNINQSFQ
AP-TTKVKVLAV---------------------------LPKADSGFPGSTSLD-DSFQS
VIK-DRKGSVEAAIVRSLKSL-KSSDYDSLFENVQSCLSD-KFSVSKAIFKESLERMCER
EYVQHDPDD----ASFYHYL-
>Kluyveromyces_waltii_AADM01000292.1| .
EMLAKYSDQLLKRS------------------NKAGES------------TSELSADDIM
TVFKFL-TDKDAFETHYRRLFAR--------RLIHGTS------------TSEEDEELVI
QRLQ----SENSM--EYTGKITKMLQ-DIRLSKQLEKEFESAI-----------------
-KIAPDYSRPKYPDFQPFVLAE-TMWPFSYQDV---------------------------
--------EFNLPQELVPTHRGLEKLYTN------KHNGRVLKW-LWPLCRGEMVADIGK
PGK---------PPFIFTVTLFQMAILLLFNERST------------------VTLEEIQ
DHTNLS-----TSNIASSIIPFIRWK----LVQQSPPG----LDALSRPDTQFKLSTPYK
---AMKTKINFAAGVKSDI-SGVSAT-----------------AGKNGEPSEGQ-KIEKE
LST-ERQIFLEACIVRIMKAR-RKLPHATLVNECIAQSHQ-RFNAKVSLIKRAIDNLISK
EYLQRCDDG-----ESYEYLA
>Laccaria_bicolor_XM_001875865.1| .
----------LRKN------------------NKLAEEG-----------DLEGALNRVM
ILFKYI-EDKDVFQTFYTTKLSK--------RLIHGVS------------ASDESEASMI
SKLK----EACGF--EYTNKLQRMFT-DMSLSKDLTDQFKSRM-----------------
----EQTHDDMDISFTIMVLGT-NFWPLHPPPH---------------------------
--------EFLIPAEILPTYDRFQKYYQM------KHSGRKLTW-LWNYSKNELRTNYLN
Q------------KYILMTSTFQMAVLLQYNKNDT------------------LSLSELS
AATSIP-----KDYLGQVLAILVKAK----ILINEETD-----QYDLNPGGSIQLAICFK
---SKKIRVNLN------------------------------LPIKAETKTEST-DVLKT
VDE-DRKYVIQATIVRIMKAR-KTMKNQPLIQEVISQISQ-RFAPKIPDIKKAIDTLLEK
EYIERVEGT----RDTFAYMA
>Laccaria_bicolor_XM_001876910.1| .
----------LRKN------------------NKMAEED-----------DLEGALNRVM
ILFKYL-EDKDVFQTFYTTKLSK--------RLIHGVS------------ASDESEASMI
SKLK----EACGF--EYTNKLQRMFT-DMSLSKDLTDSFKERM-----------------
----SQNHDDMDITFSIMVLGT-NFWPLNPPPH---------------------------
--------DFVIPTEIVPTYDRFQKYYQT------KHSGRKLTW-LWNYSKNELRTNYTN
Q------------KYILMTSSYQMAVLLQYNRTDT------------------LSLDELV
TATSIT-----KDILTQVLAVLVKAK----VLIN-------------EEKDQYDLNPNFK
---SKKIRVNLN------------------------------LPIKAEVKAESS-DVLKA
VDE-DRKYVIQATIVRIMKAR-KTMKNQALIQEVISQISQ-RFAPKIPDIKKAIETLLEK
EYIERVDGS----KDTFAYVA
>Laccaria_bicolor_XM_001880703.1| .
EFISLFIDDNLKRG------------------LKGKTEN-----------EVDVVLDKTI
TVFRYI-SENDVFERYYKGHLAK--------RLLLGRS------------VSDDAERGML
AKLK----IECGY--QFTQKLEGMFH-DMKLSADAMVTYQEHL-----------------
-----SKTTAPEIDINVTVMTS-TFWPMSHSAS---------------------------
--------PCNVSAEMGKACKSFEQFYLS------RHSGRRLTW-QYSLGNADVRVRFKA
R------------THDVNVSTFALVILLLFEDLPNEEF---------------LTYGDIK
EATAIE-----DLELKRHLQSLACAKFK--ILKKHPPG------RDVFDDDSFSFNTGFT
---SSNQKIKIS----------------------------TISSK-VESSEERQ-ETRDR
IDE-ERKHQMEACIVRIMKDR-KHLSHNDLVNEVTKLLLS-RFQPEPLAIKRRIENLIER
EYLERCT-D----RKSYNYMA
>Laccaria_bicolor_XM_001884536.1| .
EMIAKFLDKAMRKG------------------QGSSTDA-----------EFQALLDSVL
ALYRYT-DDKDVFRTFYHRSLAK--------RLLLEKS------------ASIDFEASML
KKLKEVLGAEYDP--EF-GMGEDMFK-DLSLSKEAMAEYHAKL-----------------
------PSNSFGQRLSVMVLQR-SAWPFTVTKK---------------------------
--------SVDLPISMQKELVNYANDYKL------RHSGHVLSW-DHALGTATLKARFDA
G------------YKDLSVSLYQAVVLLLFNDAVE------------------IPFTDIM
AQTRMD-----DDELRRTLQSLACGKKK--VLLKIPPG------KDVNDGDVFKFNADFK
---DERLRVHIN------------------------------SIQAKVTPEESK-RTNET
IEG-DRKHYIDAAIVRIMKAK-KEMMHEQLMIATIDAVKS-HFVPIVDTIKKRVESLVES
EYLRRSEKD----KEKFFYVA
>Laccaria_bicolor_XM_001891143.1| .
ELIAKYLDMLLRKN------------------NKMAEED-----------DLEGALNHVM
ILFQYL-EDKDVFQTFYTTKLSK--------RLIHGVS------------ASDESEANMI
SKLK----EACGF--EYTDKLQRMFT-DMSLSKDLTDSFKDCM-----------------
----SQNHGDMVITFSIMVLGT-NLWPLYPPPH---------------------------
--------DFVIPTEIVPTYDRFQKYYQT------KHSGRKLTW-LWNYSKNELRTNYTN
Q------------KYILMTSSYQMAVLLQYNWADT------------------LSLDELV
TATSIT-----KDILTQVLVVLVKVK----MLIN-------------EEKDQYDLNHNFK
---SKKIRVNLI------------------------------QPIKAEVKTESS-DVLKA
VNE-HRKYVIQATIVRIMKAR-KTIKSQALIQEVISQISQ-RFAPKIPDIKKAIEILLEK
EYIERVDGS----RDTFAYVA
>Lodderomyces_elongisporus_XM_001527352.1| .
ELLAKYADGFLKTS------------------AKD-SD------------IVDMNADNLM
IVFKFI-NDKDTFEEHYRRSLAK--------RLISGTC------------KSDELEEGVI
HRLQ----EENSI--EYTSKMTKMFS-DMKASEELKLKVKEKL---------------NQ
ADSSNESNNGLIKDFNPLVLAQ-SMWPFRHVPD---------------------------
-------YDLNVAPELQSPFGHLKEVYTE------QHSGRQLQW-LWNHGRAELKANLSR
KGK---------PPFSFTVSNVQLMILFAFNKQNS------------------YTFRQLH
EIVGTK-----KETFEAHLLPFTKFK----LIDQSTPS--------ITDDTVFTIVEEYK
---SKKLKVNFISAIKT-----------------------------NEVRQEED-EASKE
IDE-ARKTYLQACIVRIMKLR-KQMKNNELINEVLPQTSS-RFKAKIIDVKRVIDLLIEK
EYLKRLDNE------TYEYIS
>Lodderomyces_elongisporus_XM_001527455.1| .
--------------------------------ISSHSGD-----------EIENLINNSI
QILRFV-KDKDAFEAYYANHFAK--------RFLNSKSTLGS-----AFSKGNDVEEMIL
SKLC----EEMGT--TSLDKVIKMSK-DIKISNDTTNGWKRYL-----------------
--AKANIPVSNLIDLDLKICNV-AVWPKSLTKDYKSFEKTERAIEDGTVAGSGNRNGNGT
ENGGDTGTKFVWPRQLRNTIQEFEEYWSSGK----KNDNRSLHW-SPKFGSIDMRITYPS
R------------TYDINLPVFAAIIMLLFAPQSLLTDKNGPC-KLAFEERKVLSYTEIV
ELTGIP-----LQELKRHLQSIAVAPRLR-LLVKSPMS------KEVNDSDTFRLNEKFK
SP-TPKVKVLTVSLASSSSSSSTSSSSKMS--SSLATVTAGKSNKKTEQEEETA-EVNAQ
IIE-GRKIELNAAIVRILKSR-RTVSHNELIEGLIRQLSN-RFQPTVVMMKQRIEDLIEK
EYLKRDDND----RNLYHYIA
>Magnaporthe_grisea_XM_364064.1 .
ERVAKYIDMLLRGGLKALPPSLMGD-----YKDRTETERADVASAGDEDAELNRQLDNGL
ELFRFI-QGKDVFEAFYKRDLAR--------RLLMARS------------ASQDAERTML
AKLK----VECGS--QFTHNLEQMFK-DQEVGKEELAAYKEWR-----------------
-RSSDRANKLSKIDLNVNVLSA-SAWPSYPDDP---------------------------
--------AVALPAGVLENLQHFEQYYKN------KHEGRKLTW-KHSLSQCVIKATFPR
G------------TKELVMSAHQAAVLAIFNSVEIDE---------------PLSYEEIE
KASGLS-----GDLLQRTLQSLACGKAR--VLAKAPKG------REVGKEDTFTVNKGFT
---DPKIRIKIN------------------------------QIQLKETKAENK-ETHER
VAA-DRQFETQAAIVRIMKSR-KTLPHAQLVAEVIEQTRR-RGALEPAEIKANIEKLIDK
EYIEREGGN-------YVYMA
>Magnaporthe_grisea_XM_367220.1 .
ELLAKYTDVLLRKS------------------GSAVEEE-----------ELENTLSQIM
TVFKYI-EDKDVFQKFYSRMLAR--------RLVHTNS------------SSDDAETSMI
SKLK----EACGF--EYTNKLQRMFQ-DMQISKDLNTGFREHA-----------------
-----EKSEMKVLDSQYAILGT-GFWPLQVPNT---------------------------
--------AFNPPAVISEDCERFTRFYKN------KHDGRKLTW-LWQLCKGEVRATYCK
Q---------SKVPYTFQVSMYQMAILLMFNDGDR------------------HTHEEIA
STTSMN-----SETMDPVLGLLLKAK----VLLADS--------DKPGPGTTYSLNYDFK
---NKKVRVNLN------------------------------IGLKTEQKQEEV-ETNKT
IEE-DRKLLLQSAIVRIMKAR-KRMKHNQLVSETIGQIKG-RFVPKIPDIKKCIEILLDK
EYLERLEDD------DLGYLA
>Magnaporthe_grisea_XM_367827.1| .
EFVSLYIDENLKRG------------------IRGKSDL-----------EVTAILDRSI
VMIRYL-KDKDLFERYYQKHLGR--------RLLHSRA------------SSEEAEKQLI
TMMQ----LELGK--HFTSKFEGMFK-DITISEELSTKYGEHI-----------------
RSLGDVDVHHKPIDLAISVLTS-NSWPPDVMGR----------------------PAQVG
RGDGPPAVDCNYPPEIKRLQDSFFKFYLK------DRSGRVLTW-IGSAGSADIKCVFPP
VKGM-SGPLSRERRYELNVSTYGMVVLMLFNSLEDGET---------------LSFEDIQ
AETSIP-----PKDLSRALASLSINPKAR-VLLKDPAT------KTIRPGDKFSFNAGFV
---SKAIKIKAP---------------------------VINSQSKVEGDEERQ-RTEDK
NDE-TRRHMIDAAIVRIMKSR-KELAHNALLAEVIGQLVS-RFQPDVAMIKTRIEDLIAR
EYLERLD-D-----SGYKYMA
>Malassezia_globosa_XM_001730219.1| .
EYISLFIDEHLRKG------------------TRAADDT-----------TLEQMLDKTI
TIFRYI-HEKDVFERYYKMHLTR--------RLLHNRS------------VSDDAERSMI
AKLK----VECGH--GYVQKLQGMLN-DMKLSEEVLAAFHRAQ-----------------
----EREQRQLPLQMNVHVLTA-TYWPISSPTE---------------------------
--------PCTLPPALLEACESFEKFYGT------RHRGRVLTW-QPTLGTAEVRVRFKT
R------------THELVVSTYALMVLLLFEHSDT------------------LSYRDIR
AATRMP-----DVDLQRTLQSLACAKYK--VLQKEPKG------RDVHETDLFSFHADFT
---CPLARVKIA----------------------------QIAAK-VESPQERK-ETTAK
VEE-ERKNQVEACIVRIMKSR-KTLAHNDLVHEVVHQLLP-RFQPSPALIKKRIESLLDR
EYIERTE-A----RHVYQYVA
>Malassezia_globosa_XM_001730281.1| .
ELLAKFIDALLKKH------------------SRGGDEES----------SLDESLDAAM
IVFKYI-EDRDYFQKFYAKFLSR--------RLVSFAS------------ASTDAEESMI
ARLK----EACGF--EYTSKIQRMFT-EAGLSKELNDRFQESG-----------------
------MLQNKELSFYSFVLTS-GVWPLQAPQT---------------------------
--------DFLVPAELQSTYDEFTRFYHK------QHTHRQLAW-LWHLSTNELHTNYLS
R------------KYIFTTSTYQTAVLLLFNSETV------------------LTFDEIA
AATRLD-----KSTLHAALVPLVKLK----VLHLLD--------------DSYSLNMDFK
---AKKVRINLH------------------------------IPVRAEQKVESA-EVART
VHE-DRKVLLQATIVRIMKAR-KTYKHNLLLNEVILQLQS-RFHPKVPDIKKAIDTLIEK
EYLQRVEGE----KDTYSYVA
>Malassezia_globosa_XM_001732227.1| .
ELLANYIDAELQKG------------------RGLVDSS-----------MPEACMDDVL
FLFRCL-HHKDLFEEYYQRAFAR--------RLLLRCS------------ASDDAERAVI
LRLK----HECGP--DYTRKLETMLK-DMHLSDNLRSAFAEAG-----------------
-------GASTPFEFEVDVLTQ-AHWPPFHDAP---------------------------
---------LILSSSMQSALLRYETFYHT------CHSGRSLHW-CHALGSLLVRADLGE
A-----------GVKDLVVSTLQAAVLLVFNVRDV------------------QTFSELE
QATHMP-----LHELQRTLQSLACGPARTRILRKIPPG------GEVRESDSFMVNEQLS
---NARRRIKLN------------------------------QLQQRDSPEERR-TSTEH
VLM-DRDVLLQASAMRVLKAH-KLISHADLTTAVIEQVKS-RFPVETAELKRAFERLIEK
DCMERVDGD----RQVYRYVA
>Malassezia_restricta_AAXK01002082.1| .
---------------------------------------------------LEPVLDKTI
TIFRYV-HEKDVFERYYKMHLTR--------RLLHNRS------------ASDDAERSMI
AKLK----VECGH--GYVQKLQGMLN-DMKLSEEVLRAFHHTL-----------------
----EREGTSLPLQLNVNVLTA-TYWPIASPKE---------------------------
--------PSIFPPALTEACNAFEKFYDT------RHRGRVLTW-QPSLGTADVRVQFKS
R------------THELVVSTYALMVLLLFEHADV------------------LTYGHIR
DATRMP-----DADLQRTLQSLACAKYK--ILRKEPKG------RDVSENDSFVFNADFT
---CPLARVKIA----------------------------QIAAK-IETPQERQ-ETNVK
IEE-ERKNQVEACIVRIMKSR-KTLAHNELVNEVVQQLMQ-RFQPSPALIKKRIESLLDR
---------------------
>Microsporum_canis_ABVF01000165.1| .
EMIAKHVDQLLKGGVRAMQ-------------NRPVEDITGNASLTDEDAEINKQLDQVL
DLFRFV-HGKAVFEAFYKNDLAR--------RLLMGRS------------ASDEAEKSML
SRLK----SECGS--NFTHNLETMFK-DMDLARDEMASYNALL-----------------
----REKNERPKVDLNVNVISA-TAWPSYVDVP---------------------------
---------VNIPESISRAITNFEEFYNN------KYSGRRLHW-KHTLAHCQLKARFPL
G------------DKELVVSSFQAIVLLLFNDVAGSE---------------TLSYPVIK
QASGLA-----DVELKRTLQSLACAKYR--VLLKKPKG------KEVNEDDVFAYNSKFE
---DQKMRIKIN------------------------------QIQLKETKQENK-TTHER
VAA-DRQYETQAAIVRIMKSR-KVITHSDLVAEVIKATKN-RGQLELGDIKKNID-----
---------------------
>Microsporum_canis_ABVF01000294.1| .
EYLSLFFDENLRKG------------------IKGKTEE-----------EVDTLIDNGI
TLLRYI-RDKDLFEVYYKKHLSR--------RLLMKRS------------VSMDAERQMI
AKMK----MEVGN--TFTQRLESMFK-DMAVSTDLTSNYRDYI-----------------
--SRQGDPDPKRVELEMSVLTS-TMWPMDIMSS--------------------------Y
NRNGQVQPPCVFPKNIESLKQSFERFYLD------KHSGRKLSW-LPGMGTADIRATFRR
PNGK-------VERHDLNVSTYAMVILLLFNELPVGES---------------LTFEEIQ
EQTNIP-----TNELIRNLQSLAVAPKTR-VLRKEPMS------KGVQPTDRFFFNDQFT
---SKFTRLKIG--------------------------VVSSGGNKVENKEERT-ETEKK
TSD-ERGGTIEAAIVRIMKQR-KKLAHSQLITEVISQLAA-RFTPDVNMVKKRIESLIDR
EYLERVTDSD---PPAYTYVA
>Neosartorya_fischeri_XM_001259429.1| .
EMIAKYVDRLLKGGWKLAP-------------GRNMADVP----LADEDAEINRQLDQVL
DLFRFV-NGKAVFEAFYKNDLAR--------RLLMGRS------------ASDDAEKSML
ARLK----TECGS--TFTHNLESMFK-DMDVARDEMAAYASIQ-----------------
----RERRKPLPIDLNVSVLSA-SAWPSYPDVQ---------------------------
---------VRIPPVVAEAIDDFETFYYN------KYNGRKLNW-KHQLAHCQLRANFSR
G------------QKELVVSSFQAIVLLLFNDVPEGG---------------SLSYAQIQ
EGTKLS-----DQELQRTLQSLACAKYQ--VLTKKPKG------RDVNPTDEFSFNAGFT
---DPKFRIKIN------------------------------QIQLKETKEENK-KTHER
VAA-DRHLETQAAIVRIMKSR-KQISHAELVAEVIKATRS-RGVLDVAEIKNNIEKLIEK
DYMERDTETS---PNMYKYVA
>Neurospora_crassa_XM_322357.1 .
EMIAKHIDMLLRGGLKTLPKALLSD-----VKDRQDAERSGIASTADEDAELDRQLDHSL
ELFRFI-QGKDIFEAFYKKDLAR--------RLLMGRS------------ASRDAERNML
AKLK----NECGS--SFTHNLEIMFK-DQELAKDEIASYKTWL----------------A
GRGEDSPVANSELDLSVNVLSA-AAWPTYPDVR---------------------------
---------VLLPQNVLDHITTFDTYYKS------KHTGRRLTW-KHNLAHCVVKARFDR
G------------PKELLVSAFQAIVLVLFNEAEEKSPDG------------ILSYEQLA
SATGMP-----DPELQRTLQSLACGKTR--VLNKHPKG------RDVNKTDTFSINKSFT
---DPKFRVKIN------------------------------QIQLKETKEENK-ETHER
VAQ-DRQFETQAAIVRIMKSR-KKMAHAQLVAEVINQTKQ-RGAVDAADIKANIEKLIEK
DYIEREGGN-------YVYLA
>Neurospora_crassa_XM_324560.1 .
ELLAKYTDVLLRKS------------------STGVEEA-----------ELENTLTQIM
TVFKYI-QDKDVFQKFYSRMLAR--------RLVHSNS------------NSDDAETSMI
SKLK----EACGF--EYTNKLQRMFQ-DMQISKDLNTGFKEHV-----------------
---ASLNMDGKPLDSTYSILGT-GFWPLVPPNT---------------------------
--------SFVAPAEISADCDRFTRFYKN------KHEGRKLTW-LWQLCKGDIKANYMK
G---------AKMPYIFSVSAYQMAILLLFNEKDQ------------------YTFEELA
SITQLN-----ADVLEGALGILVKAK----VLTAEGGEG-----GKIGPGATFSLNYDFK
---NKKYRINLN------------------------------VGMKSETKQEEA-ETNKT
IEE-DRKLLLQSAIVRIMKAR-KKMKHQQLVSETINQIKA-RFMPKIGDIKKCIEILLDK
EYLERLEDD------ELGYLA
>Neurospora_crassa_XM_331696.1| .
EYVSLFIDDNLKRG------------------IKTKTEA-----------EVDAVLDKAI
VLLRYL-TDRDMFERYYQKHLAK--------RLLHGKS------------EI-HTEKEMV
SRMK----SEMGN--HFTSKFEGMFK-DMELSKDLTDNYRDHI-----------------
--ASLGDADYKMVDLNINVLTT-NNWPPEVMGG------------------------GTS
KGEG-AKLDCFYPPEIKRLQESFYKYYLK------DRSGRVLTW-VSSAGNADIKCVFPK
VPGKETGPLSKERRYELNVSTYGMIVLMLFNDLVDGES---------------LSFDEIQ
AKTNIP-----APELMRTLASLSSVPKCR-VLLKEPAT------KNVKNTDKFSYNAQFV
---SKAIRIKAP---------------------------VISSISKVEGDEERK-ETERK
NDQ-TRAHVIDAAVVRIMKQR-KLLAHTKLVNEVISQLMG-RFKPDVPLIKKRIEDLLAR
EYLERVEGD----SSTYRYLA
>Paracoccidioides_brasiliensis_ABKH01000102.1| .
EYLSLFFDENLKKG------------------VRGKTEE-----------EIDALLESGI
TLLRYI-RDKDLFETYYKKHLSR--------RLLMKRS------------ASTDAERQMI
EKMK----MEVGN--TFTQKLEAMFK-DMELSSGLTSKYANYI-----------------
--SQQE-SDSKRIDLEINVLTS-TMWPMEMMTN--------------------------S
NKDGTLATQCTYPKNIELLKQSFEQFYLG------QHNGRKLQW-QSGMGTADIRATFPR
PNGK-------VARHDLNVSTYAMVILLLFNDLGADES---------------LSFEEIQ
ARTNIP-----TNELSRNLQSLAVAPKTR-VLKKEPMS------KDVKSTDRFFFNEGFH
---SVYTKVKIG--------------------------VVSSAGNKVENKDERN-ETEKK
MND-ERGGGIEAAIVRIMKQR-KKLSHTQLMTEVISQLAS-RFTPEVNMVKKRIESLIDR
EYIDRIPDSE---PPAYVYHA
>Penicillium_chrysogenum_AM920428.1| .
ELLAKYTDSLLKKG------------------SKSAEES-----------ELEEMLVQIM
TVFKYI-EDKDVFQKFYSKNLAK--------RLVHVSS------------VSDDAETSMI
SKLK----EACGF--EYTNKLQRMFQ-DMQISKDLNNNYKVWQ-----------------
DKVLDDDDRKRMTDAHFQILGT-GFWPLNAPTT---------------------------
--------PFLAPPEIVRTAELFQKFYFD------KHNGRKLTW-LWQLCKGEIKANYVK
N---------TKVPYTFQVSTYQMGILLLFNEADT------------------LTYGEIE
KATTLA-----TEILDPNLSILLKAK----VLIASPEG------AKPEPSTSFTLNYNFK
---SKKVKVNLN------------------------------IQIKSEQKVEAD-DTHKT
IEE-DRKLLLQSAIVRIMKSR-KKMKHVQLVQEVIQQVKS-RFPPKIPDIKKNIEALMEK
DYIERMDGD------EISY--
>Penicillium_marneffei_XM_002145022.1| .
EMIAKYVDNLLKGGLKVI--------------GKQAEDAE----LADEDTEINKQLDKVL
DLFRFV-HGKAVFEAFYKNDLAR--------RLLMGRS------------ASDDAEKSML
ARLK----TECGS--SFTHNLEAMFR-DMDLARDEMSSYNAYK-----------------
----TQRRDKFSLDLSVNVLSA-AAWPTYPDVP---------------------------
---------VRIPPDIARAINDFEQYYHT------KHNGRKLSW-KHQLAHCQLRSRFDK
G------------NKEIVVSSFQAIVLLLFNDVTDGE---------------TLSYSQIK
EATGLS-----DPELKRTLQSLACAKYR--VLTKKPKG------KDVNDTDEFAYNGAFQ
---DPKMRIKIN------------------------------QIQLKETKEENK-TTHER
VAA-DRHYETQAAIVRIMKSR-KTITHAELIVEVIKATRS-RGVLEQAEIKKNIEKLIEK
DYMEREEGN------RYSYLA
>Penicillium_marneffei_XM_002146208.1| .
ELLARYTDSLLKKG------------------SRATEES-----------ELEEMLTQIM
TVFKYI-EDKDVFQKFYSKALAK--------RLVHVSS------------VSDDAETSMI
SKLK----EACGF--EYTNKLQRMFQ-DIQISKDLNASYRDWQ-----------------
EKVHDEEDRKKMVDPHFQILGT-GFWPLNAPST---------------------------
--------EFIPPTEIVKTAERFQHFYFD------KHSGRKLTW-LWQLCKGEMKANYIK
N---------TKVPYTFQVSTFQMGILLLYNEHDS------------------LDYDEIQ
KATKLA-----NEVLEPNISLLLKAK----VLIASPEG------SKPASGVSFTLNHNFK
---HKKVKVNLN------------------------------LAIKSEQKTEAD-DTHKT
IEE-DRKLLLQSAIVRIMKSR-KKMKHVQLVQEVIQQVKA-RFPPKIPDIKKNIEALMEK
DYIERLDND------ELAY--
>Penicillium_marneffei_XM_002146704.1| .
EYLSLFFDENLKKG------------------IKGKTDA-----------EVDSLLDNGI
TLLRYI-RDKDLFETYYKKHLSR--------RLLMKRS------------VSMDVERQMI
SKMK----MEVGN--QFTQRLEAMFK-DMAVSEDLTNNYKAHM-----------------
--SRTA-ADSKRFELEISVLTS-TMWPMEIMSS--------------------------S
KDD-DAQLPCIFPKDVDTVRQSFEKFYLD------KHSGRKLSW-QASMGTADIRATFPR
AEGK-------YARHDLNVSTYAMIILLLFNDLPLDDS---------------LTYEEIQ
ARTRIP-----DHDLIRNLQSLAVAPKTR-VLKKDPMS------KDVKRTDRFFYNASFK
---SQFTKVRIG--------------------------VVSSGGNKVENQNERS-ETEKK
MNE-ERGGTIEAAVVRIMKQR-KKLAHSQLLTEVLSQLAA-RFVPDVNMIKKRIESLIDR
EYLERIPDSD---PPAYSYVA
>Phaeosphaeria_nodorum_XM_001793342.1| .
EYISLFIDENMKKG------------------IKGKTEM-----------EIDTVLEKAI
ILLRYV-QDKDLFERYYKKHLCR--------RLLMNKS------------ISNEVEKQMI
SKMK----IELGN--NFTLKLEAMFK-DMTISEELTAGFKKHV-----------------
--EGLGDREPKRIELAINVLTS-MTWPLETMGG------------------------VVA
EEDQ-SRPRCNFPAVVDKVKRGFEKYYSQ------KHSGRQLTW-LPNMGSADIKAVFPK
VVQKDGSFK--ERRHDLNVSTYGMIILLLFNDLPADQH---------------LTFEEIQ
AQTNIP-----RSDLIRNLQSLAVAPKTR-ILVKEPMS------KDVKPTDRFSFNEGFN
---GKFVKIKVG--------------------------VVS-NGNKVESDRERR-ETEKK
NDD-SRQFCIEAAVVRIMKQR-KELSHQQLVSETLGQLAG-QFKPEVNMIKKRIESLIER
EYLERIDGAK---IDSYRYLA
>Phaeosphaeria_nodorum_XM_001803466.1| .
ELLAKYTDTLLKRSS-----------------AKMSEED-----------DMEKLLTQIM
TVFKYI-EDKDVFQKFYSRMLAK--------RLVQTTS------------ASDDAETSMI
SKLK----EACGF--EYTNKLQRMFQ-DIQISKDLNSAFKEWQ-----------------
SNNLDEADMKTNVDASYHILGT-GFWPLNPPTT---------------------------
--------PFTPPQLIVQTYDRFARFYNH------KHQGRKLTW-LWQLCKGEVKANYCK
VLN-------SKASPTFQVSTYQMGIMLLFNDSDT------------------VTYDEIA
EATKLN-----KETLDPSLGVFLKAK----VLIAQPEN------AKTESGTTYKLNTAFK
---TKKAKINLN------------------------------IGIKSEQKAEAE-DTHKT
IEE-DRKLLMQSAIVRIMKSR-KKMKHQQLVSETIQQIKN-RFMPRVPDIKKCIDILLEK
EYLERLEGD------ELGY--
>Phaeosphaeria_nodorum_XM_001806139.1| .
------------------------------------------------DTEVDNQLDQVL
DLFRFV-HGKAVFEAFYKKDLAR--------RLLMGRS------------ASADAERSML
SRLK----TECGA--GFTANLEQMFR-DIELSREEMASYKSIS-----------------
----EERNERLAVDLNVSILSA-SSWPTYPTVT---------------------------
---------VIIPPQIKQAIDKFEAHYKA------KHSGRKLEF-KHALAHCQLKAKFPK
G------------SKELVVSSFQAIVLLLFNGLKTEE---------------HMEYNYLK
EATGLP-----PAELNRTLQSLACAKIR--PLTKHPKG------REINPTDTFTLNANFT
---DPKYRIKIN------------------------------TVQLKETKEENK-ETHER
VAA-DRNYETQAAIVRILKAR-KRISHAELVAETIKATRS-RGTLEVSGIKKNIDRLIEK
EFLEREEDN----AGWYAYIA
>Pichia_guilliermondii_NZ_AAFM01000045.1| .
-HLNKFCDSYLRDSSKK---------------AKKSAAP----------LTFDEFLNCVL
LIFKLI-NNKDSFMVLYKRELSK--------RLLLSRS------------PNLESERSVV
SSFL----KLIGD-SDMGREIDTMFS-DISLSKLDHNLTI--------------------
----------EGVEFSALILTK-LCWPEIPGSV---------------------------
-------SDVQLLPQFRTILDEFAAKYYLSND---KFKDRVLDWSLYTLHQMEIVAQFES
G------------PKELNLNLLQAMIVMLFNERDS------------------YTIEELM
KETNIE-----EKLIRRVLVSLSEKYP-----------------ILVASGPTYRYNSSFK
---DKNTKLKIP------------------------------FIREKEIATMDQ-NSLRA
IER-NRNQEIRAAIVKTMKQC-KNATVPQLFDAVFKLVAP-KGPISLDDFNTNLDFLVQS
QYVLREATQ-------IVYVP
>Pichia_guilliermondii_XM_001482055.1| .
ELLSIYMDHNIKQLSKSSGQA-------KLSELNGDSAD-----------QTEQFVTKFR
YFLRAI-KDKDAFEVHYANHFAR--------RFLNAKELSQGRNALSTNKLGVDLEDYVL
SKLG----EETGS--SSLEKVIKMNK-DIRLSRELTQDWKNYS-----------------
----SNNRPGTSIDLELKICNV-SEWPKSMTKDYKRFSTAG-------------------
---DADSLGFVWPTQMRTIMGSFEHFWHSGK----KNDNKSLYW-SPKFGSVDMRITYPS
K------------TYEINMSVYAAVIMLAFAPGLDG--------SNPFDDDRQLTYSDIK
ELTGIP-----DNDLKRQLQSIAVAPRLR-LLVKIPMS------KDVKNDDTFRLNSNFK
SP-SVKVKVLTVSAASSVAPAKS--------------KSASEGKEKSAKDEEME-DIQSS
IVE-GRKFELNAAIVRILKSR-QQIHHNDLIAEIVKQLLN-RFQPLTIMMKQRIEDLIDK
EYLRRDSEE----RNLYHYVA
>Pichia_guilliermondii_XM_001487142.1| .
--LARYADSYLKGS------------------SKE-SD------------TTELNPDILM
IIFKFI-EDKDAFEEHYRRLLAK--------RLINSNT------------KSDELEESII
QRLQ----EENSL--EYTSKMTKMFQ-DMKASEDLKNLLRAEI-----------------
-----VQFDNSVKDFTPLILAQ-SMWPFTHMED---------------------------
-------YKLNLAPELMPSFDKLLALYKE------KHSGRQLKW-LWNHGKSEVKANLSR
KGK---------PPFLFTVTNVQLMILLAFNKSNT------------------YTFDQLL
EIVGVA-----KHTFEAHLIPFVKYK----LLEQSPSG----TAEFSKGNTTFTMVEEYK
---SKKLRVNFVSSIKS------------------------------EQKQDEV-DANKE
IDE-SRKNFLSACIVRIMKAR-KQIKHNELVNEVATQALT-RFRARIIDIKKVIDYLIEK
EYLRRLEND------MYEYLA
>Pichia_stipitis_AAVQ01000001.1| .
ELLSIYMDYHIKQKSK-------------PSPSKDVNSD-----------LTEVFISKSI
EFLRFI-KDKDAFEANYANHFAK--------RFLNSKGTTQNGNA--NNKLGVDLEELIL
SRLG----EEMGT--TSLAKVIKMNK-DIKLSKDTTSDWRKYT-----------------
----IKNQVPDLVELELKICNV-TDWPKSMTKDYKSFSKSD-------------------
----TGEIQFIWPKKLRTTMGEFEEFWFSGK----KNDNKSLYW-SPKFGSMDMRITYPS
R------------TYEINLSTYAGIIMLLFAPQSSNADGSM---VLAFDEKKELTYNEIQ
ELTGIP-----EADLKRHLQSIAVAPRLR-LLVKLPMT------KEVNDDDVFRLNESFK
SP-SIKVKVLTVSAAS--------------------SVAPTRSKPKTEQEEEAE-EVQSN
IAE-GRKIEVNAAIVRIMKSR-HTIRHNELIEELIKQLQN-RFQPLILLIKQRIEDLIEK
EYLKRDEEE----RNLYHYVA
>Pichia_stipitis_NZ_AAVQ01000001.1| .
YQLCKYCDSYFKGP------------------SKKLSLP----------ETFEEFKKNVL
IIFKAI-ENKRDFTEIYQKDLSK--------RLLVSRN------------TNFDHEKELA
DSLL----EVIGE-SDESVGLQVMFK-DLNQSKDVYSLLIEST-----------------
-----------GIEFNPLVLEK-KYWPDIPK-----------------------------
-----MDTDITLPSELQLLLDQFTAKYTSSGE---RFKSQKLDWSNYTLHQLSINAEFES
G------------TKELVVNLLQAVVILVFNDVNS------------------YTFVELQ
QLTGMEP-----KLLKRVLGSVSSEKYA--ILSRDG--------------DIYLFNSKFT
---DKSSRIKIPLSKDK------------------------DSMKISASVSEL--DTNRI
ILR-NRTDELKGAIVKVMKEF-KQLSVTELLNKAIEGVEK-RGPVTLTELKKNIDDLVDS
EYLRRVDRE------TLAYIP
>Pichia_stipitis_XM_001382953.1| .
-------------T------------------SKE-VD------------TVDMNPENLM
IVFKYL-NDKDAFEEYYRRLLAK--------RLINGNS------------KSEELEESII
QRLQ----EENSI--EYTSKMTKMFS-DMKASEDLKANIKDHV-----------------
-------SESIVKDFNPLILAQ-SMWPFTHMED---------------------------
-------YDLNVAPELQAPFEKVVEIYGA------KHNGRQLKW-LWNHGRAELRANLSK
KGK---------APFVFTVSNLQMMILIAFNKKST------------------YTFLELH
EIVGAA-----RHTFESHLLPFTKYK----LLDQSPPG----PENTGNADTTFTIVEEYK
---SKKLKVNFTSVIKN-----------------------------NEAKQEED-DANKE
IDE-TRRNYLSACIVRIMKSR-KTVKHNELINEVLPQTLS-RFHAKIIDIKRVIDQLIEK
QYIQRIDNN------TYEYLS
>Podospora_anserina_NW_001914859.1| .
EFVSLFIDDSLKRG------------------LKGKSDE-----------DAEVVLQKAI
ILVRYL-SDRDLFERYYQKHLGR--------RLLHNKS------------EI-HIEKELV
RRMR----AELGN--HFTAKFEGMFK-DMELSKDLSTNYKDHI-----------------
--RNLGDDDRKSTELAIHVLTT-NFWPTDVMGR-----------------------GVLQ
DGDA-SRSDCIFPPSIKRLQESFYKFYCQ------DRSGRVLTW-VPSTGSADIKCFFPK
VPGKESGPLSKDRRYELNVSTYGMIVLMLFNDLANDES---------------LSFEEIQ
LKTNIP-----IPDLTKTLTSLSVPPKFR-VLAKEPLT------KSVKPTDKFSFNAQFV
---SKQIKIRVP---------------------------VISSTSRVEGTEERK-ETERK
NDQ-TRAHVVDAAIVRIMKQR-KELSHTQLTTEVISQLSG-RFKPEISLIKKRIEDLLAR
EYLERMEGD----TAAYRYLA
>Podospora_anserina_XM_001906682.1| .
ELLAKYTDILLRKS------------------STGVEDG-----------ALEETLAQIM
TVFKYI-EDKDVFQKFYSRMLAR--------RLVHSNS------------SSDDAETSMI
SKLK----EACGF--EYTSKLQRMFQ-DMQISKDLNTGFKGHV-----------------
----QASIEGKNLDSTYSVLGT-GFWPLTAPGT---------------------------
--------NFNPPEEIAQDCERFTRFYKH------KHDGRKLTW-LWQLCKGDIKANYVR
N---------AKMPYTFSVSVYQMAILLLFNEKLQ------------------NTYEEIA
QTTQLN-----SESLDPALLVCLKAK----VLTCDSG-------AKVGPGNTYSLNLDFK
---NKKYRVNLN------------------------------VGMKSETKQEEA-ETNKT
IEE-DRKLLLQSAIVRIMKAR-KKMKHQQLVSETINQIRS-RFVPKVADIKKCIEILLDK
EYLERLEDD------ELGY--
>Podospora_anserina_XM_001907867.1| .
---------------------------------------------GDEDSELDTQLGHAL
ELFKFI-DGKDTFEAFYKKDLGR--------RLLLGRS------------ASQDAERSMI
TKLK----GECGA--NFTHNLEQMFK-DQELSRDEMTSYKTWL-----------------
--AGTGKATKGGVDLTVKVLSH-SAWPTYNDVK---------------------------
---------VTLPKEVLEQTTSFETYYQA------KHTGRKLTW-KHNMSHCIIKARFDR
G------------PKELSLSAQQGSVLMLFNDVPDDT---------------PLSYSQIS
QSTSLT-----GAELDRTLQSLACGKSR--VLSKAPKG------RDVSPTDTFTVNRAFA
---DPKFRVKIN------------------------------QIQLKETREENK-ETHEK
VAR-DRQLETQAAIVRIMKSR-KTMGHAQLVAEVINQTKA-RGAVDPGEIKANIEKLIDK
DYIEREEGN-------YVYLA
>Pyrenophora_tritici-repentis_XM_001935529.1| .
ELLAKYTDTLLKRSN-----------------AKMSEED-----------DMEKLLTQIM
TVFKYI-EDKDVFQKFYSRMLAK--------RLVQTTS------------ASDDAETSMI
SKLK----EACGF--EYTNKLQRMFQ-DMQISKDLNTAFKEWQ-----------------
SNNLDESDLKTNVDASYHILGT-GFWPLNPPTT---------------------------
--------PFTPPQLIVQTYDRFSRFYNH------KHQGRKLTW-LWQLCKGEVKANYCK
VAN-------LKTSPTFQVSTYQMAIMLLFNDSDT------------------VTYDEIA
EATKLN-----KETLDPSLGVFIKAK----VLLLQPEN------AKHESGTTYKLNTGFK
---TKKVKMNLN------------------------------IGIKSEQKAEAE-DTHKT
IEE-DRKLLIQSAIVRIMKSR-KKMKHQQLVSETIQQIKN-RFMPRVPDIKKCIDILLEK
EYLERLEAD------ELGY--
>Pyrenophora_tritici-repentis_XM_001935799.1| .
------------------------------------------------DTEVNGQLDQVL
DLFRFL-HGKAVFEAFYKKDLAR--------RLLMGRS------------ASADAERSML
SRLK----IECGA--GFTANLEQMFR-DIELSREEMSSYKNIS-----------------
----EERNEKLGLDLNVNVLSA-SAWPTYPTVP---------------------------
---------VILPPQIQTAISKFEAHYKI------KHSGRKLEF-KHALAHCQLKAKFPK
G------------LKELVVSSFQAIVLLLFNGREDDE---------------HIDYDYLK
QATGLP----ATAELNRTLQSLACAKVR--PLTKHPKG------REINETDTFTLNTSFT
---DPKYRIKVN------------------------------TVQLKETAAENK-ETHER
VAA-DRNYETQAAIVRILKAR-KRISHAELVSETIKATKN-RGTLEVSGIKRNIDRLIEK
EFLEREDDG------LYAYIA
>Pyrenophora_tritici-repentis_XM_001941882.1| .
EYISLFIDENMKKG------------------IKGKTET-----------EIDAVLEKAI
VLLRYV-QDKDLLQRYYKKHLCR--------RLLMNKS------------ISNEVEKQMI
SKMK----IELGN--NFTLKLEAMFK-DMTLSEEFTAGYKKHV-----------------
--EGLGEKDPNRIELSINVLTS-GTWPLETMGG-------------------------VA
AGKEDKRPECIYPAAVEKLKSGFKNFYDK------RHTGRQLRW-LANMGSADIKAVFPK
VPQKDGSFK--ERRHDLNVSTYGMIILLLFNDVGEGEH---------------LTFEEIQ
ARTKIP-----PTDLIRNLQSLAVAPKTR-ILIKEPMS------KDVKPSDRFFFNEGFQ
---GKFIKIKVG--------------------------VVS-GGNKVESDRERR-ETEKK
NDD-SRCFCIEAAIVRIMKQR-KQLSHQQLMSETITQLAG-QFKPEVAMVKKRIESLLER
EYIERIERTETEQTDSYRYLA
>Rhizopus_oryzae_AACW02000083.1| .
ELLARFCDQLLKKS------------------AKNPEED-----------ELEDVLNNVM
TVFKYV-EDKDVFQKFYSKMLAK--------RLVNGTS------------ASDDAEGSMI
SKLK----EACGF--EYTSKLQRMLT-DMSLSKELNEEFKSVAQNSSETPNSSGKRKKMY
KACMKYLPSCILADFNILVLSA-GSWPLSAPST---------------------------
--------SFNLPDDVVQMYDKFQQFYQT------KHIGRKLNW-LFQLSKAELKTHYLK
S---------SKVSYTFMVSAYQMGILLQYNNADS------------------YTYEELQ
KSTGLA-----SEALNPALGILVKAK----VLLLRDGT------NVGDAGSRYVLNQDFK
---SKKVRINLN------------------------------MQMKMEQKAETD-ETHKN
IEE-DRMFVMQAAIVRIMKTR-KVMKHVVLIDEVITQLQS-RFKPRVPAIKKCIDVLLEK
EYIERVENQ----KDMYSYVA
>Rhizopus_oryzae_AACW02000087.1| .
-------------------------------------EY-----------EIEDTLDKTI
MIFRYL-KNKDMFVRFYKQHLGK--------RLLLNKS------------VSDDAERGIL
SKLK----RECGC--QFTNKLEGMFK-DMKLSVDMNSQFKDYL-----------------
----STTNQKFPFEFYVTTLTS-TFWPFPSTPQ---------------------------
--------VCVLPPMLLKARDSFENFYLN------RHSGRRLTW-QPQMGTADVRGHFSK
S------------SHSLNVSTYAMTVLLLFNQHDT------------------LSFKEIK
AMTRIA-----DADLKRVFYSLACAKYK--ILLKSSTEN-----REVRDSDSFSFNSNFT
---CHLARIKIQ----------------------------AGVSK-VETDKN----TRDK
VDE-ERKYQIEAAIVRVMKDR-KKVEHNLLIVEVTRQLSF-KFIPDPLMIKKRIEALIDR
EYLKRSTKD----RCIYQYLA
>Saccharomyces_bayanus_AACG02000074.1| .
EYISTYVDYCMKQTN-----------------DNGAEVV-----------KIKEDLLDST
KLIELL-SEKDIFESTYKKQLSR--------RLLQQKS-------------VLEIEKWMV
QMIK----NVLGT--FFTLKLEIMLR-DISLSSRILQAFKASS-----------------
------TSSIEYMNFVPEVLTR-TSWPFQSTNP---------------------------
-----IDDSITLPPRMSQILMGFNEYYSL------KYKERILKW-AHHLSVIEIGCQFNN
G------------YYEISFSVYAGAIFLLFENYEE------------------LTLEEIH
ELTHIP-----EEDVKSLVMSMSTVPKCR-ILKRSSNT----------GDTKFSVNYFFS
AP-NRKVKVPII----------------------------TGPASSHKSDNSTS-QSLVD
TYENENIMEVNATIVRIMKTE-GKLSHQQLLQRTTKHMER-RFHLTSSTFKRSLQLLLEK
EYIQRDADD----TSCYHYL-
>Saccharomyces_bayanus_AACG02000171.1| .
EMLAKYSDMLLKKA------------------TKPEVAS-----------DM--SDEDII
TIFKYL-TDKDAFETHYRRLFAK--------RLIHGTS------------TSAEDEESII
QRLQ----AANSM--EYTGKITKMFQ-DIRLSKILEEDFAITL-----------------
-KNEPDYSKSRYPDLQPFVLAE-NMWPFSYQEV---------------------------
--------EFKLPKELVPSHEKLKDSYSQ------KHNGRVLKW-LWPLCRGEIRADIGK
PGR---------VPFNFTVTLFQMAILLLYNDADT------------------LTLENIQ
DGTSLS-----IQHIAAAMIPFIKFK----LVQQVPPG----LDALVKPETQFKISRPYK
---ALKTNINFASGVKNDILQTLSGG----------GHDNHGNKLGNKRLTEDE-RIEKE
LNT-ERQIFLEACIVRIMKAK-RNLPHTTLVNECIAQSHQ-RFNAKVSMIKRAIDSLIQK
GYLQRGDDG-----ESYAYLA
>Saccharomyces_bayanus_AACG02000201.1| .
-----------------------------NFFERSIFRKT----------ILQSDQDS-E
FVKDILPVYKDCLMELFKQ------------RIITNVS----------------QEDEML
YRDQ----YQPYLS-QFFQPVELMA--DLKIKYASFLSFYENI---------------EV
AVKFGKKYNEDDHSSFFPLIFDRERIPKIFQQS---------------------------
--NDELEKNFILPQEMDSTWNEFLSSFHQDNKLEDSDASKKELYPMWNLHHCDVESPYII
PQGG---------HLVFELTLFQTCVLTLFNDSNR------------------LTFQSIS
ERTKLG-----YKDLMLILKSFLNYK----IVTRDSEN-------SYKINENFQPDLRKV
K--NGKLRVVLPR------------------------NASMQSSNTTNGKSSSA-HHEGS
NSQ-WTQELLKACITRSVKGEKEGLGYDRLFETVKQQIKG----FSVGEFKDALAKLLRD
KFITKDEST-----ETYKY--
>Saccharomyces_castellii_AACF01000022.1| .
EMLAKYSDQLLKKS------------------SKSELVN-----------DM--SVDDIM
TIFKFL-TDKDAFESHYRRLFAK--------RLIHGTS------------TSDEDEEAII
QRLQ----SENSM--EYTGKITKMFQ-DVRLSKILEDDFDVIL-----------------
-KKAQANKNYKLPALQPFILAE-NMWPFSYQEV---------------------------
--------DFKLPIELQESHMKLEQVYTE------KHNGRILKW-LWPLCRGELIADIGK
PGR---------VPFQFTVTLFQMAILLLFNDSDV------------------LTLETIQ
EGTSLS-----IQNIAAAMVPFIKFK----LIQQTPPG----LEALMKPDTEFKLARPYK
---ALKTNINFAGGVKNDILNGLISA-----------DGNSQRASGGADLTESE-KVEKE
LGA-ERQIFLEACIVRIMKAK-RKLPHTMLVNECIAQSHQ-RFNAKVSMIKRAIDSLIQK
GYLQRCDDG-----ESYTYLA
>Saccharomyces_castellii_AACF01000051.1| .
EFICFYLDSRLKWT------------------QQKKEIQ-----------SAKEDLERCV
KLFKLL-SDKDLFEAFYRQQLSR--------RLLHQRS-------------SIDIERWLI
KRIK----EEMGV--FFTSKLEGMLR-DIATSNDLSNNFKNAY-----------------
------ADDIGNIEYIPQILTI-TSWPFSNSPA---------------------------
-----LEEDIIFPSQLQQLKLDFEALYSK------KYNQRSLKW-DYQLSLVEIGYQFEK
S------------YHELSMSVYGALILLLFEDRSS------------------LTTEMIE
DLTHIP-----KQELHNQLLHMASSPKGN-ILNKLPAS------SAISPLDIFSINESFS
VP-TRKYKVLTG--------------------------PSMNIPSSSSSRTEPH-NVIDN
VEK-DRIAECNAAIVRIMKQN-KEMGFEELYKDAEASTAK-RFALTDRIFKKSVKSLLDK
EYLRKEISD----SHILHYI-
>Saccharomyces_cerevisiae_CUL8 .
-----------------------------NFFERSIFRKT----------ILQSDQNS-S
FIKDILPVYKDSLMELFKQ------------RIITNVS----------------QEDEMR
YRDQ----YQPYLS-QFFQPVEVMA--DLRIKYASFLSFYENI---------------EA
AVKFGKTYNENNSKSFFPLIFDRERIPKVFQQS---------------------------
---NEVKKNFVLPQEMDDTWNQFLRNYHEQNKVEDSDASKKELYPMWNLHHCEVESPYII
QDG---------TNLIFELTLFQTCVLTLFNESDH------------------LTLQVIS
EQTKLA-----YKDLALVLKSFCNYK----ILTRDIDN-------TYSINESFKPDMKKV
K--NGKLRVVLPR------------------------TASLQSSNTGGERTSSA-HHEGS
NSQ-WTQELLKACITRSVKSERNGLDYDHLFETVKQQIKG----FSVGEFKDALAKLLRD
KFITRDEST-----ATYKY--
>Saccharomyces_cerevisiae_NC_001139.8_CUL3| .
EYLSTYVDHCMKRTK-----------------EKDAEIV-----------KIKQDLLDST
KLIGLL-TEKDIFEKIYKKQLSR--------RLLQQRS-------------LVEIEKWMV
QMIK----KVLGT--FFTSKLEIMLR-DISLSSEMYQAFQHST-----------------
------INSIEYLSFAPQVLTR-TSWPFQSTNP---------------------------
-----IDEGISLPPRMSQILAGFEGYYSL------KYKERVLKW-AHHLSVIEIGCQFNS
G------------YYEISFSVYAGVIFLLFEDYEE------------------LTLGEIY
ELTHIP-----IDDVKSLVMSMSTIPRCK-ILKKSSSS----------GNMKFSVNYFFS
SP-NRKVKVPVI----------------------------ACPLPSQKSDNLAT-ASSVD
TYDNEIVMELSAIIVRIMKTE-GKLSHQQLLERTTKRTQS-RLSLTPSILKRSIQLLIEK
EYIQRNADD----PSYYHYLS
>Saccharomyces_cerevisiae_YDL132w_Z74180.1 .
EMLAKYSDILLKKA------------------TKPEVAS-----------DM--SDEDII
TIFKYL-TDKDAFETHYRRLFAK--------RLIHGTS------------TSAEDEENII
QRLQ----AANSM--EYTGKITKMFQ-DIRLSKILEDDFAVAL-----------------
-KNEPDYSKAKYPDLQPFVLAE-NMWPFSYQEV---------------------------
--------EFKLPKELVPSHEKLKESYSQ------KHNGRILKW-LWPLCRGELKADIGK
PGR---------MPFNFTVTLFQMAILLLYNDADV------------------LTLENIQ
EGTSLT-----IQHIAAAMVPFIKFK----LIQQVPPG----LDALVKPETQFKLSRPYK
---ALKTNINFASGVKNDILQSLSGG----------GHDNHGNKLGNKRLTEDE-RIEKE
LNT-ERQIFLEACIVRIMKAK-RNLPHTTLVNECIAQSHQ-RFNAKVSMVKRAIDSLIQK
GYLQRGDDG-----ESYAYLA
>Saccharomyces_kluyveri_AACE03000002.1| .
EMLAKYSDQLLKKS------------------NKATET------------TSNMSIDDIM
TAFKFL-TDKDAFESHYRRLFAK--------RLIHGTS------------TSDEDEEAVI
QRLQ----SENSM--EYTGKITKMFQ-DIRLSKQLERDFENTV-----------------
-KADPAYSKSKYADFQPFVLAE-TMWPFSYQEV---------------------------
--------DFKLPQELVPTHEGLEKLYTS------KHNGRVLKW-LWPLCRGELKANIGK
PGK---------PPFQFTVTLFQMAILLLFNDVST------------------LTMEQIQ
EATELS-----TPSIASSMVPFIKSK----LMQQSPPG----LEALMKPETEFKLANPYK
---ALKTKINLASGVKGDVLSGIGNN-----------------AGK-GELTESQ-KIEKE
LNA-ERQIFLEACIVRIMKAK-RKLPHATLVNECIAQSHQ-RFNAKVSLIKRAIDSLISK
EYLQRCDDG-----ESYEYLA
>Saccharomyces_kluyveri_AACE03000008.1| .
EYLTQYIDSSLRGK--------------------QKVDA-----------ALENSLGYCI
SLFRLI-KDKDVFEKFYKQQLSK--------RLLQQRS-------------SLEIERMVI
TKMK----QEVGV--SFTSKLEGMFR-DITISQDYNDKFAPLN-----------------
---------QHRLEYNPKVLTP-TCWPFQNTNV---------------------------
------SQDIVLPSNLERLKLDFENFYMK------SHSGRTLRW-AYHLGSMEIGFQFGK
T------------YHDLNMSVYAAIIFLLFEDHTE------------------LTMQEIN
DLTHIP-----EQELVRQLLSISVAPKTR-ILKKRPMS------KNINVTDRFSINYSFT
AP-STKVKVLTV------------------------LTKPEIASSIGGDDSEKK-QVMDE
ISE-SRKQSANAAMVRIMKGD-KTLDHQHLIEKTTEILKD-KFRVTNTLAKQSLEYLLEK
EYIQRDSDN----PMLYHYLS
>Saccharomyces_kudriavzevii_AACI02000061.1| .
EYISTYVDYCMKRAN-----------------EDGLEIV-----------EIKQDLLEST
EIIEML-SEKDIFEKKYKKQLSR--------RLLQRKS-------------NIEIERWMV
RMIK----NALGT--FFTSKLEIMLR-DVCLSFEILQAFRDSR-----------------
------TNSIEYLNFVPQVLTR-TSWPFQSTNP---------------------------
-----IDDSISLPPRMSQILASFEEYYSS------KYEERMLKW-AHHLSVIEIGCQFNN
G------------YYEISFSVYAGAIFLLFEDYEE------------------LTLEEIH
ELTHIP-----KEDVKFLVTSMSTMPKCK-ILKKSSDS----------GNIKFSVNYFFS
SS-NRKVKVPVI----------------------------AGPISSHKSDNFAR-QTLVD
TDENEKCMEINATIVRIMKEE-GRFSHQQLLEETMRQTRS-RFDLTPSVFRRSIQLLLEK
EYIQRDADD----ASYY----
>Saccharomyces_kudriavzevii_AACI02000082.1| .
EMLAKYSDMLLKKA------------------TKPEVAS-----------DM--SDEDII
TIFKYL-TDKDAFETHYRRLFAK--------RLIHGTS------------TSAEDEENII
QRLQ----AANSM--EYTGKITKMFQ-DIRLSKILEEDFAVNL-----------------
-RNEPDYSKSKYPDLQPFVLAE-NMWPFSYQEV---------------------------
--------EFKLPKELASSHEKLKESYSQ------KHNGRVLKW-LWPLCRGELKADIGK
PGR---------APFNFTVTLFQMAILLLYNDADV------------------LTLESIQ
ESTNLN-----IQHIAAAMIPFIKFK----LIQQVPPG----LDALVKSETQFKISRPYK
---ALKTNINFASGVKNDILQSLSGG----------GHDNHGSKLGNKRLTEDE-RIEKE
LNT-ERQIFLEACIVRIMKAK-RNLPHTTLVNECIAQSHQ-RFNAKVSMIKRAIDSLIQK
GYLQRGDDG-----ESYAYLA
>Saccharomyces_mikatae_AABZ01000006.1| .
EYFSTYVDYCMKRAK-----------------DNDVEMV-----------TIKQDLLDST
RLIKLL-SKKDTFEKTYRKQLSR--------RLLQQRS-------------VVEIEKWTV
QMIK----KVLGA--FFTSKLEIMLR-DVSLSSEILQGFKDSM-----------------
------TNSIEYLSFVPQVLTR-ISWPFQSFNP---------------------------
-----IDEIVSLPPRMSQVLAGFEGHYSS------RYKERVLKW-AHHLSVIEIGCQFNT
G------------YYEISFSVYAGAIFLLFEDYEE------------------LTLKEIY
ELTHIP-----EEYVKSLVISMSTVPRCK-ILKKSSNS----------GSTKFSVNYFFS
SS-NRKVKVPVI----------------------------AGPVLSHKSENLAN-HNLVD
TYENEIIMVLSATIVRVMKTE-GRLSHQRLLEIVTKQTLP-LFDVTPSIFKRGIQLLLEK
EYIQRDADD----TSYYHYLS
>Saccharomyces_mikatae_AABZ01000126.1| .
-----------------------------NFFERSIFRKT----------ILQSDQNS-P
FIKDILPVYKDGLIELFKE------------RIVTNVS----------------REDEIQ
YRDQ----YQPYKS-QFFQATEVMA--DLRIKYASFLSFYENI---------------EA
AVKFGKEYNENNNNLFFPLIFDRERIPKGFQQP---------------------------
--NNELKNNFILPQEMDDAWNKFLCNYHK-NKVENSDTSMKELCPMWNLHHCEVESTYVI
PDG---------CSLTFELTLFQTCVLILFNECDH------------------LTLQVIA
ERTNLA-----HKDLLPILKSFLNYK----ILIKDNNN-------TYCINENFKPDLKKV
K--NGKLRVVLPR------------------------NTSMQSSNTGDSRSSSA-HHEGS
NYQ-WTQELLRACITRSIKSERDGLSYDHLFETVKRQIKG----FSVGEFKDALAELLRD
KFITKDEST-----DTYKY--
>Saccharomyces_mikatae_AACH01000135.1| .
EMLAKYSDILLKKA------------------TKPEVTS-----------DM--SDEDII
TIFKYL-TDKDAFETHYRRLFAK--------RLIHGTS------------TSAEDEENII
QRLQ----AANSM--EYTGKITKMFQ-DIRLSKILEEDFAVTL-----------------
-KNEPDYSKSRYPDLQPFVLAE-NMWPFSYQEV---------------------------
--------EFKLPKELVPSHEKLKESYSQ------KHNGRILKW-LWPLCRGELKADIGK
PGR---------VPFNFTVTLFQMAILLLYNDADI------------------LSLENIQ
EGTNLS-----IQHIAAAMIPFIKFK----LIQQVPPG----LDALVKSETHFKISRPYK
---ALKTNINFASGVKNDILQSLSGG----------GHDNHSSKLGNKRLTEDE-RIEKE
LNT-ERQIFLEACIVRIMKAK-RNLPHTTLVNECIAQSHQ-RFNAKVSMVKRAIDSLIQK
GYLQRGDDG-----ESYAYLA
>Saccharomyces_paradoxus_AABY01000070.1| .
-----------------------------NFFERSIFRKT----------ILQSDQNS-P
FIKDILPIYKDSLMELFKE------------RIITNVS----------------QEDEMR
YRDQ----YQPYLS-QFFQPVEVIA--DLRIKYASFLSFYENI---------------EA
AVKFGKKYNENNNNSFFPLIFDRERIPKVFQQS---------------------------
---NEVKKNFILPQEMDDTWNKFLCKYHQENKVQDSDASKKELYPMWNLHHCEVESPFIT
PDG---------TNLIFELTLFQTCVLVLFNESDH------------------LTLQIIS
ERTKLA-----YKDLTLILKSFLNYK----ILTRDIDN-------LYSMNESFKPDMRKV
K--NGKLRVVLPR------------------------NASLQNSNASSARSSSA-HHEGS
NSQ-WTQELLKACITRSVKSESNGLDYEHLFETVKQQIKG----FSVGEFKDALAKLLRD
KFITKDEST-----GTYKY--
>Saccharomyces_paradoxus_AABY01000121.1| .
EMLAKYSDILLKKA------------------TKPEVAS-----------DM--SDEDII
TIFKYL-TDKDAFETHYRRLFAK--------RLIHGTS------------TSAEDEENII
QRLQ----AANSM--EYTGKITKMFQ-DIRLSKILEEDFAVAL-----------------
-KNEPDYSKSKYPDLQPFVLAE-NMWPFSYQEV---------------------------
--------EFKLPKELTPSHEKLKESYSQ------KHNGRILKW-LWPLCRGELKADIGK
PGR---------MPFNFTVTLFQMAILLLYNDADV------------------LTLENIQ
EGTNLS-----IQHIAAAMVPFIKFK----LIQQVPPG----LDALVKPETQFKLSRPYK
---ALKTNINFASGVKNDILQSLSGG----------GHDNHGNKVGNKRLTEDE-RIEKE
LNT-ERQIFLEACIVRIMKAK-RNLPHTTLVNECIAQSHQ-RFNAKVSMVKRAIDSLIQK
GYLQRGDDG-----ESYAYLA
>Saccharomyces_paradoxus_AABY01000163.1| .
EYFSTYVDYCMKRAK-----------------ENDAEVV-----------KIKQELLDST
KLIGLL-TEKDIFEKTYKKQLSR--------RLLQQRS-------------LVEIEKWMV
QMIK----KVLGT--FFTSKMEIMLR-DISLSSEIFQAFKNST-----------------
------ANSIEYLSFVPQVLTR-TSWPFQSTNP---------------------------
-----IDETISLPPRMSQILAAFEGYYSS------KYKERVLKW-AHHLSVIEIGCQFNS
G------------YYEISFSVYAGVIFLLFEDYEE------------------LTLGEIY
ELTHIP-----EGDVNSLVLSMSTIPRCK-ILKKSSNS----------GIIKFSVNYFFS
SP-NRKVKVPVI----------------------------AGPILSHKSDNLAT-PSSVD
TYDNEIIMELNATIVRIMKTE-GKLNHQQLLERATKQSRP-RFSLTPSLFKRSIQLLVEK
EYIQRDADD----ASYYHYLS
>Schizosaccharomyces_japonicus_XM_002172756.1| .
ELLAKYIDHLMRST------------------KSVVGNN-----------TFDNVCAELL
DIFRYL-PNKDVFEAFYKRDVAK--------RLLLNKS------------ANTDNERKLL
EMLK----EKCGS--TFTHSLEGMFK-DVDFSKDFSKSFKESK-----------------
------FGRSLHYDLFVNVLSL-AYWPTYPDTT---------------------------
---------ITLPPELETDLDIFKNFYLS------QQTARRLAW-RPALCYCLLKAEFPS
G------------SKELSVSLFQACVLLLFNDVGDEG----------------LSYVDIQ
KRTQLN-----DNDLTRTLQSLCCAHVRP-LLMQPKS-------RRITKEHRFFYNQHFT
---NPHFRIKIN------------------------------QIQLRESKEEKA-SVQEE
VVR-DRQFELQACVVRLMKAN-KTMTYNQLVRQTMDYLQI-RGKPDLSEVKKGIEKLIEK
EYIERTDDT------NLAYV-
>Schizosaccharomyces_japonicus_XM_002173761.1| .
ELLARYTDAVLRRN------------------SKTGDTE-----------DIEQVLSSVM
IVFRYV-EDKDVFQKFYAKFLAK--------RLVNGTS------------TSEDSESSML
SKLK----EACGF--EYTNKLQRMIQ-DIGLSSDLTDAFHAQQ-----------------
------PSKLSPIDFNILVLST-SSWPLSSSST---------------------------
--------TFRLPNELAELHDAFQNFYQN------KHSGRKLNW-LMHLSKGEMKAKFGD
S---------SSTTYILQVSTYQMGVLLLYNAADS------------------YTFAELQ
QNTELS-----ATYLSGILRIFLRAK----ILVQQGNN------KLDDPSTVFALNRQFR
---SRRIRLPLN------------------------------LPIKTEQKQESA-ETQKT
IKE-DRKLLLQSAIVRIMKAR-KTLKHVVLVKETIDQIKS-RFKPEVADIKRCIDILIEK
EYLERQGRD------EYVY--
>Schizosaccharomyces_japonicus_XM_002175411.1| .
EYISLFIDDYLKKG------------------LRGQSEA-----------EVEQMLQKSV
TLFRFV-SEKDVFEKYYKIHLAK--------RLLNNRL------------SSEDVELELI
SRLK----LEAGN--VFTSKMEGMLT-DMRLSQDANKEYKDYL-----------------
----TENNISSAFDLNVSVLAS-SFWPVEMQPE---------------------------
------KLKCNFPQELEEAKDVFTSFYLS------KHSGRQLAW-YPTMGTADVRVAFKN
R------------KHDLNVSTVALMILLHFEDVEATEP---------------ILYETLR
DRIQIE-----ESDLKRNLQSLACAKYK--ILLKEPKG------RNINPGDKFYFNDAFT
---SNLARIKIA----------------------------TVASARVENDHERK-ETLEK
IDE-SRKHQVEACIVRVMKDR-KTLDHNQLIAEVSRQLST-RFMPNPMMIKRRIEALIER
EYLQRNADN----SRVYEYLA
>Schizosaccharomyces_octosporus_2_ABHY02000001.1| .
-----YIDYLLRHG------------------EQVTNGT-----------PLQQIFETLL
DIFRYV-ASKDVFEAFYKRDIAK--------RLLLNKS------------ASSQNERMLL
EMLK----KTCGS--QFTHALEGMFK-DINLSKEFSSSFQQSK-----------------
------LSKNLHRDLYVNVLSQ-AYWPAYPEGH---------------------------
---------VRLPEDMQEDLQQFEKFYLA------KQTSKRIRW-LPSLGHCLVKARFPL
G------------NKELSISLFQACVLLEFNKCAPGE---------------GLTYRDLQ
KTTELT-----DADLTRTLQSLSCVRVRP-LVMVPKG-------KVPKPDTMFYVNEKFT
---DKLYRIKIN------------------------------QIYLKDERQESE-EVQEQ
VLQ-DRQFELQAAVVRIMKQN-ERVSHDELVQKTIEVCKN-RGIPEISDIKSTIEKLLNK
EYLERQDGE-------YVYV-
>Schizosaccharomyces_octosporus_ABHY02000001.1| .
ELLAKYSDSVLRKN------------------SKTVEVD-----------DIENILTSII
IIFRYV-EDKDVFQNFYTKLLAK--------RLVNGMS------------NSQDAEAGML
SKLK----EVCGF--EYTSKLQRMFQ-DISLSQELTESFHQLP-----------------
------EMQKSPIDFYAMVLGT-SFWPLTASSS---------------------------
--------NFHIPSELKSLYERFEGYYNT------CHNGRKLSW-LFHLSKGEIKARINP
N---------SSTTYVFQVSTFQMAVLLLYNQRTS------------------YKYDELL
ELTGLN-----QDILTGILNIFLRAK----VLLLEEGK------NLGELDSVYTLNMNFK
---MKKIRVQLN------------------------------LPIKSEQKQEVV-ETQKT
IEE-DRKLLLQSAIVRIMKAR-RTLKHVVLVKETIDQIKS-RFAPQVSDIKRCIDMLIEK
EYLERQGRD------EYVY--
>Schizosaccharomyces_pombe_NM_001018350.1_cul3| .
EYISLFIDDNLKKD------------------ARKAIEG-----------SIEATLQNSV
TLFRFI-SEKDVFEKYYKTHLAK--------RLLNNRS------------ISSDAELGMI
SRLK----QEAGN--VFTQKLEGMFN-DMNLSQELLQEYKHNS-----------------
----ALQSAKPALDLNVSILAS-TFWPIDLSPH---------------------------
------KIKCNFPKVLLAQIDQFTDFYLS------KHTGRKLLW-YPSMGSADVRVNFKD
R------------KYDLNVSTIASVILLLFQDLKENQC---------------LIFEEIL
EKTNIE-----VGDLKRNLQSLACAKYK--ILLKDPKG------REVNAGDKFYFNENFV
---SNLARIKIS----------------------------TVAQTRVEDDSERK-RTLEK
VDE-SRKHQADACIVRVMKDR-KVCEHNQLMAEVTRQLNP-RFHPSPMMIKRRIEALIER
EYLQRQADN----GRIYEYLA
>Schizosaccharomyces_pombe_NM_001019682.1 .
ELLAKYADSILRKS------------------NKNVDID-----------DVEDCLSSII
IIFRYV-EDKDVFQNFYTKLLAK--------RLVNGTS------------NSQDAESSML
SKLK----EVCGF--EYTSKLQRMFQ-DISLSQEITEAFWQLP-----------------
------QSRAGNIDFSALVLGT-SFWPLSPNNV---------------------------
--------NFHLPEELVPLYEGFQNYYYS------CHNGRKLSW-LFHLSKGEIKARINP
Q---------TNVTYVFQVSTYQMGVLLLYNHRDS------------------YTYEELA
KITGLS-----TDFLTGILNIFLKAK----VLLLGDND------KLGDPNSTYKINENFR
---MKKIRVQLN------------------------------LPIRSEQKQESL-ETHKT
IEE-DRKLLLQSAIVRIMKAR-RTLKHVVLVKETIDQIKS-RFTPKVSDIKQCIDMLIEK
EYLERQGRD------EYIYLA
>Schizosaccharomyces_pombe_Z99260.2 .
RLIAKYIDYLLRVG------------------EQASGGK-----------PLKEVFSEIL
DLFRYI-ASKDIFEAYYKLDIAK--------RLLLNKS------------ASAQNELMLL
DMLK----KTCGS--QFTHSLEGMFR-DVNISKEFTSSFRHSK-----------------
------AAHNLHRDLYVNVLSQ-AYWPSYPESH---------------------------
---------IRLPDDMQQDLDCFEKFYLS------KQVGKKISW-YASLGHCIVKARFPL
G------------NKELSISLFQACVLLQFNNCLGGE---------------GISYQDLK
KSTELS-----DIDLTRTLQSLSCARIRP-LVMVPKS-------KKPSPDTMFYVNEKFT
---DKLYRVKIN------------------------------QIYLKEERQENS-DVQEQ
VVR-DRQFELQASIVRVMKQK-EKMKHDDLVQYVINNVKD-RGIPLVSDVKTAIEKLLEK
EYLEREDND------IYTYVT
>Sclerotinia_sclerotiorum_NZ_AAGT01000331.1| .
ELLAKYADSLLKKS------------------ASGAEES-----------DIENSLTQIM
TVFKYI-EDKDVFQKFYSRMLAR--------RLVHTSS------------SSDDAETSMI
SKLK----EACGF--EYTNKLQRMFQ-DIQISKDLNSGFKEFE-----------------
-SGIFTGGEDKPIDASYSILGT-GMWPLNPPNT---------------------------
--------DFTPPMEISKAYERFQNFYNQ------KHSGRKLTW-LWQLCKGEIKANYCK
N---------QKTPYTFQVSTYQMAILLLFNESDK------------------NSYEDLA
KATQLQ-----ADVLDPILGIFLKSK----VLTMTPAD------DKPGPGKTFHLNYDFK
---SKKIRVNLN------------------------------IGIKSEQKQEVD-ETHKT
IEE-DRKLLMQSAIVRIMKAR-KRMKHSQLVGETINQIRS-RFSPKIPDIKKCIDILLEK
EYLERLDDD------ELGY--
>Sclerotinia_sclerotiorum_XM_001585695.1| .
EFVSLFIDDNLKRG------------------IKGKTEL-----------EIDEVLDKAT
TLLRYI-QDKDMFERYYKKHLAK--------RLLLNKS------------ESTDVEKQMI
SRMK----LEIGN--SFTTKLEGMFK-DITMSEELSSNYRNHI-----------------
--NNLGDKDKNQIELSAIVLST-NCWPTEIIGG------------------------IPS
QEEG-PRQSCNWPPQLQKLQDSFKAFYLK------DRNGRMLTW-LGNLGNADIRCNFPA
IPGETGAKGR-ERKYELNVNTHGMIILMLFNDLQDGQE---------------LLYEEIQ
QRLNIT-----DKDLPRALMQLSGPLKSR-VLLKKPGKPN----ELPKMGDTFTLNSSFV
---SKTVKIKVQ--------------------------PIGGQSSKVEGADERR-QTEER
NDE-HRGSVMDTVIVRIMKAR-KECPHQQLVAEVISQLSQ-RFQPNINMMKRRIESLIER
EYLERIEDAN---IPTY----
>Sclerotinia_sclerotiorum_XM_001595088.1| .
---------------------------------------------GDEDAELDRQLEQGL
ELFRFI-EGKDVFEAFYKRDLAR--------RLLMARS------------ASQDAERNML
AKLR----GECGN--SFTHNLESMFK-DQEISRDEMISYKQSL-----------------
-----SNTSKTTLDLQVSVLSS-AAWPTYPDIE---------------------------
---------VNLPAEVAKHIEKYDRHYKH------KHSGRRLTW-KHSLAHSIVRATFNK
G------------VKELLVSGFQAVVLVLFNELEDGG---------------HLSYTDIS
KATGLV-----DGELKRTLQSLACAKVR--PLTKYPKG------KEISETDTFTINLNFS
---DPKFRIKIN------------------------------QIQLKETKEENK-ETHEK
VIQ-DRSFETQAAIVRIMKSR-KTMTHQNLVAEVINQTKG-RGAVEPAEIKKHIEKLIEK
DYIEREDGG------IYTYLA
>Talaromyces_stipitatus_ABAS01000003.1| .
ELLARYTDSLLKKG------------------SKATEES-----------ELEEMLTQIM
TVFKYI-EDKDVFQKFYSKSLAK--------RLVHIIS------------VSEDAETSMI
SKLK----EACGF--EYTNKLQRMFQ-DIQISKDLNASYKDWQ-----------------
EKVHDEEDRKKMVDPHYQVLGT-GFWPLNAPTT---------------------------
--------EFIPPTEIVKTAERFQHFYFD------KHSGRKLTW-LWQLCRGEIKANYIK
N---------AKVPYTFQVSTYQMGILLLYNEHDS------------------LDYDEIQ
KATKLA-----NEILEPNITLLLKAK----VLLANSEG------SKPAPGVSFSLNYNFK
---HKKVKVNLN------------------------------LTIKSEQKTEAD-DTHKT
IEE-DRKLLLQSAIVRIMKSR-KKMKHVQLVQEVIQQVKA-RFPPKIPDIKKNIEALMEK
DYIERLDND------ELAY--
>Trichoderma_atroviride_ABDG01000023.1| .
EYVSLFIDDSLKRG------------------IRGKTED-----------EVDAILEKAV
VLIRYL-ADKDLFQTYYQRHLAR--------RLLHGKS------------ESHDVEKQII
LRMK----QEMGQ--QFTSKFEGMFR-DLVTSAELTSTYRDHI-----------------
--RNLGD-ESHTVELNVNVLTT-NYWPQEVMGR------------------------SVQ
LDDA-PRMQCTYPQEVKRLQASFEQFYLT------NRNGRKLTW-IGTTGSADIKCTFPA
IEGKSGPLAR-ERRYEINVPTFGMIVLMLFNDLKDGES---------------LSFEEIQ
AKTSIS-----TVDLTRALMAISVAPRSR-VLAKDPPT------KTIKPGDKFSFNASFQ
---SKTIRIKAP---------------------------IINAISKVEDKEERK-STEEK
NNQ-TRAHIVDAAIVRIMKAR-KELSHSQLVSEVLSQLVG-RFKPEVTLIKKRIEDLIVR
EYLERPDEDG--APSMYRYMA
>Trichoderma_atroviride_ABDG01000112.1| .
------------------------------------------------DAELDRQLDQAL
ELFRFI-EGKDAFEAFYKKDLAR--------RLLMGRS------------ASQDAERNML
TKLR----GECGS--NFTHNLEQMFK-DQELAKDEMEAYKEWC-----------------
---EGNPDRIGKVDLQVMILSA-AAWPTYPDVR---------------------------
---------LNLPDEVAKRTEQFERHYKN------KHTGRVLTW-KHSLAHCSVKATFPK
G------------AKELLVSAFQAAVLLLFNDVAADG---------------FLAYEQIS
AATGLQ-----GGDLDRTLQSLACGKAR--VLTKHPKG------RDVNPTDTFTFNKAFT
---DPKYRVKIN------------------------------QIQLKETKEENK-ATHEK
IAQ-DRRFETQAAIVRIMKSR-KTMGHAELVAEVINLTKS-RGSVEPAAIKKEIESLIEK
DYLEREENS-------YTYLA
>Trichoderma_reesei_AAIL01000778.1| .
------------------------------------------------DAELDRQLDQAL
ELFRFI-EGKDAFEAFYKKDLAR--------RLLMGRS------------ASQDAERNML
TKLR----GECGS--NFTHNLEQMFK-DQELAKDEMEAYKEWC-----------------
---QGHPDRVGKVDLQVMILSA-AAWPTYPDVR---------------------------
---------LNLPDDVATRIEQFDRHYKS------KHTGRVLTW-KHSLAHCSIKATFPK
G------------AKELLVSAFQAAVLLLFNDVPADG---------------FLSYEQIS
AATGLQ-----GGDLDRTLQSLACGKAR--VLTKHPKG------RDVDPKDTFTFNKAFT
---DPKYRVKIN------------------------------QIQLKETKEENK-ATHEK
IAQ-DRRFETQAAIVRIMKSR-KTMGHAELVAEVINLTKK-RGSVEPAAIKKEIE-----
---------------------
>Trichoderma_virens_ABDF01000147.1| .
EYVSLFIDDSLKRG------------------IRGKTEA-----------EVDAILEKAI
VLIRYL-LDKDIFQTYYQRHLAR--------RLLHGKS------------ESHDVEKQII
SRMK----QEMGQ--QFTSKFEGMFR-DLVTSSELTSTYRDHI-----------------
--RKL-DPEGHTIDLNVNVLTT-NYWPSEVMGR------------------------SAQ
LGEA-PRMGCTYPPEVKRLQASFEQFYLT------NRNGRKLTW-IGTTGSADIKCVFPA
IEGKSGPLAR-ERRYEINVPTYGMVVLLLFNDLKEGES---------------LSFEEIQ
AKTNMS-----TADLTRALMAIAVAPKSR-VLAKDPAT------KSIKPTDRFSFNASFQ
---SKTIRIKAP---------------------------IISAVSKVEDKEERK-TTEEK
NNQ-TRAHIVDAAIVRIMKAR-KELNHSQLVSEVLSQLVG-RFKPEVSLIKRRIEDLIVR
EYLERPDEDG--APSMYRYVA
>Trichoderma_virens_ABDF01000220.1| .
------------------------------------------------DAELDRQLDQAL
ELFRFI-EGKDAFEAFYKKDLAR--------RLLMGRS------------ASQDAERNML
TKLR----GECGS--NFTHNLEQMFK-DQELAKDEMEGYKEWC-----------------
---QGSPDRIGKVDLQVMILSA-AAWPTYPDVR---------------------------
---------LNLPEEVATRIDQFDKHYKN------KHTGRVLTW-KHSLAHCAIKATFPK
G------------AKELLVSAFQAAVLLLFNDVAADGF---------------LAYEQIS
AATGLQ-----GGDLDRTLQSLACGKAR--VLTKHPKG------RDVNPTDTFTFNKAFT
---DPKYRVKIN------------------------------QIQLKETKEENK-ATHEK
IAQ-DRRFETQAAIVRIMKSR-KTMGHAELVAEVINLTKQ-RGSVEPAAIKKEIESLIEK
DYLEREENS-------YTYLA
>Ustilago_maydis_AACP01000133.1| .
EFISLFIDENLKKG------------------LKGKTEV-----------EVEEMLRKTI
SVFRFL-HEKDTFERYYKQHLAK--------RLLQGRS------------VSDDAERGMM
AKLK----IESGH--GYVAKLQGMLN-DMKTSEETVEEFNRSV-----------------
----KNSARGMRFGVSVNVLTS-TNWPISAQPP---------------------------
--------SCTMPEMLMEARRRFEEFYQS------KHNGRVLTW-HANLGNADIRVAFNS
R------------THEINVSTFALVVLLLFEEGSGNEV---------------LSYDEIA
RATNMG-----DVDLQRTLQSLACGKFR--ILNKIPKG------REVEKEDKFCFNSGFT
---CPLARFKIQ----------------------------QVAAR-VETSKERL-VTNAK
LDE-QRSFLIEASIVRIMKNR-KHLAHSDLVQQIITQLSP-RFHPSLPAIKKRIESLIER
EYLERTDSA----RNMYTYLA
>Ustilago_maydis_XM_398702.1 .
ELLAKHADALLKKS------------------NKATAEN-----------SLEEALADVM
VVFKYI-EDKDVFQKFYSKMLAK--------RLVNFAS------------ASDDAEASMI
SRLK----EVCGV--EYTKKLQTMFT-DMGLSKELNDHFKDTM-----------------
--ANHYDKTELDVDFYSLVLGR-SSWPLQAPTT---------------------------
--------EFSIPTELLPTYERFQRYYSV------KHQGRKLIW-LWQLSKNEVKTNYLS
Q------------KLQFQTSTFQTAVLLQFNTNDS------------------LTKTQLQ
QATGLN-----DATIKPVLGMLSKAK----VLVTSSSD-----------PEAYELNANFK
---SKKLRVNLN------------------------------LPVKAEQKAESN-DVLKT
IDE-DRRLLLQATIVRVMKSR-KQLKHQALIQETVAQVSG-RFNPRVSDIKKAIDQLIDK
EYLERLEGS----KDTYSYLA
>Ustilago_maydis_XM_403178.1 .
ELIAKYLDAKLRSG------------------NKTMSDL-----------ELENSLDEAL
ILFRYT-QAKDMFEEFYKRHFAK--------RLLLNRS------------ASSDAERSML
LKLK----AECGP--EFTAKLETMIK-DVEVSKDLMDEYVRFA----------------A
KQRKDEPSPKDDFDLSVSVLTQ-AHWPTYPNID---------------------------
---------VALPVELAAAAERFAAFYQN------RNSGRRLHW-QHSLGTLTMTAKFEK
A-----------GVKELHVSTFQAIILMLFNTLEPGQ---------------KLSYADIR
THTGLN-----DQELKRTLQSLACGLIPTRVLRKHPQG------KEVNDDDHFTFNDNFK
---NDRHRIRIN------------------------------QIQMKETAEEQK-STEQR
VFL-DRELILQAATVRVLKAK-KTIKHSELITEVVDQIKN-RFTVDVAEIKKEFEILIEK
EYMERVEGQ----RGMYRYLA
>Vanderwaltozyma_polyspora_XM_001645144.1| .
ELVTIYLDSYLKNL------------------EDNNAIS-----------EAKNHLDQYV
RIFITL-PEKDVFESQYRKFLSR--------RLLQQRS-------------IFNLEKWLV
QRFK----EELGT--FFTSKMEGMLR-DINNSKDLLRSFKNSN-----------------
--SNTNSLINLNLNYNPEILTA-ISWPFNNNNQ---------------------------
-----DNNEIILPVKLKEVQEDFEKFYKK------KYSQRTLTW-SPTLSMIEVSYQFDK
T------------QHDLILPFYSAIIFLLFEEYDQ------------------LSLEKIS
ELTNIP-----NQELIRHLLSLSIAPRAK-LLTKEPPT------RNISPNDKFSINKSFT
AS-TRYIKIQTV-----------------------------NLVPNSSNNASNN-NNNDE
LLQRERLQEVNASVIREMKSN-KILTINELESTITNIVKD-RFQLQHNLFIKSIDYLIDK
EYLQKDIDD----TELLHYL-
>Vanderwaltozyma_polyspora_XM_001646854.1| .
EMLARYSDQLLKKS------------------TKPEISH-----------DM--SVDDIM
MIFKFL-TDKDAFESHYRRLFAK--------RLIHGTS------------TSDTDEESVI
QRLQ----SENSM--EYTGKIAKMFQ-DVRLSKLLEDEFESYA-----------------
-KNLPDFSRERYPELEPFVLAE-TMWPFSYQEV---------------------------
--------GFNLPPDLKPSYEKLEELYTT------KHNGRILKW-LFPLCRGELKANIGK
PGR---------PPFNFTVTLFQMSILLLFNDEKLSENPV-------------LTLEEIQ
EGTNLS-----VNNIAASMIPFIKYK----LIQQVPPG----LEALIKPDTQFKLSTPYK
---ALKSRINFASGVKNDVLNLIQASNSTNNNNSNSNSAQSQGSQLDDGISENE-KIEKE
LNK-ERQIFLEACIVRIMKAK-RKSPHTTLVNECIAQSHQ-RFNAKVSMIKKAIDSLIQK
EYLQRCDDG-----ESYQYLA
>Verticillium_dahliae_ABJE01000879.1| .
------------------------------------------------DAELDRQLDAAL
ELFRFI-EGKDAFEAFYKKDLAR--------RLLMGRS------------ASEDAERNML
RKLR----DECGA--NFTRNLEQMFK-DQELAKEEMQHYKQWS-----------------
----EGTNAEQQVDLQVMVISA-ASWPTYPDTK---------------------------
---------LNLPEGAAVEIERFERWYNQ------KHDGRKLSW-PHSLANCTVKAIFPR
G------------TKELLVSAFQAVVLVLFNEVDLEG---------------FLSFGQIS
TATGLA-----GPELQRTLQSLACGKVR--VLSKHPKG------RDVSETDTFTINKAFT
---DPKLRIKIN------------------------------QIQLKETKEENK-ATHER
IAE-DRKFETQAAIVRVMKAR-KTIGHSELVAEVINFTRK-RGPVDAASIKKLIETYVSR
---------------------
>Verticillium_dahliae_ABJE01001341.1| .
ELLAKYTDVLLRKS------------------GTGIEET-----------ELENTLTQIM
IVFKYI-EDKDVFQKFYSRMLAR--------RLVHSNS------------SSDDAETSMI
SKLK----EACGF--EYTNKLQRMFQ-DMQISKDLNNSYREHC-----------------
---NGLENAKNILDSQYSILGT-GFWPLQAPNT---------------------------
--------NFTPPAEINEETERFSRFYKN------KHEGRKLTW-LWQLCKGELKAGYCK
A---------SKTPYTFQVSIYQMAVLLLFNEKDS------------------HSYDDIA
GATLLS-----NEVLDQALAILLKAK----VLLIFPE-------GKPESGKELRLNYDFK
---SKKIRVNLN------------------------------LGGAKEAKQEEV-ETNKT
IEE-DRKLLIQSAIVRIMKAR-KKMKHMQLVSETINQIKT-RFVPKVPDIKKCIEILLDK
EYLERLEED------ELGY--


BIKONTS � FIGURE 4

>Ostreococcus_tauri_CR954203.4| .
EYMS--LYLDQVLRKS------------------PKEMSQN---ELENIFNRSMGLFRLF
-HEKDVFEGYYRLHLSRRLLNKRS----------------ASDDNELAFIARLK------
----------DECGYTFTSKMESMFS---DMLTSGDLNREFHETK---------------
----------------------------------FASGTPLDASFSVLTT-------GVW
PMRMQKS---HPFLPSECEAACAAFEAFYLG-------RHAGRKIYW-QSAMGQAEIKFT
VASG--------------------------------------------------------
------------------------------------------------EYDLITSTRHMC
VLMLFNRHNV-----------------------LTTAQISQLTLMH-----DDELKACLQ
ALSCVKGKN-VLKRTPDG------------------------------------------
--------KEVLPTDTFEVNEDFS----SKSSRVKIS-----------------------
--TISSRRENDHERA-SKSRQLSD-DRKYQVEATIVRVMKTKKRLSHNDIVVEVTAQVKN
---RFMPTPADIKKYIEGLVEKDYIRRDPNDRRLYEYVA
>Plasmodium_berghei_XM_670701.1 .
KLFK--MYQDVGKC-------------------------------IMSIVTIVLSLFKYI
-SDKEKFEKYYRIFMCKRLINDNS----------------FNIVLDIKVFKTLK------
----------KECGQQFTKKIESILK---DMKITSKIVKRFYNEM---------------
------------------------------PHNSIKLLKKKKYFVNIIFN-------ETW
DYNKLEN---SVIYPESVKMCNDFFLKYYKR-------YNKSKNITF-LPLFGLCTLKVN
FSRITKKKEYSRWQAG---------------ILQLLEKNDSNKNSAKSESDNDIF-----
------------------------------------------CKKKKKKIYITVTIIQAL
CLLQFNKNLE-----------------------YTINELCDMTGIS-----IDNILCYLK
SIYTDGETQ-ILIYDEIN------------------------------------------
--------------KKFKVNSEFK----SKKKHLVVDYADTTY-----------------
-------RDNTNIPA-LTQENMENEDISLHIDAAIVKFLKVEGKASQMNICEYIKKKK--
----NISSNEQITNRISSLVN------------------
>Plasmodium_yoelii_XM_725006.1 .
KLFT--MYQDVGKC-------------------------------IMSIVTIVLSLFKYI
-SDKEKFEKYYRIFMCKRLINDNS----------------FNIVLDIKVFKTLK------
----------KECGQQFTKKIESILK---DMKITSKIVKRFYNEM---------------
------------------------------PHNSIKLLKKKKYFVNIIFN-------EIW
DYNKLEN---SVIYPESVKMCNDYFLKYYKR-------YNKSKNITF-LPLFGLCTLKVN
FSRITKKKEYSRWQAD---------------ILQLLEKNDSNKNSVKSESDNNLFC----
------------------------------------------KKKKKKKIYITVTIIQAL
CLLQFNKNLE-----------------------YTINELSDMTGIS-----IDNILCYLK
SIYSDGETQ-ILIYDEIN------------------------------------------
--------------KIFKVNSQFK----SKKKHLVVDYADTTY-----------------
-------KDNTNIPA-LTQENMENEDISLHIDAAIVKFLKVEGKASQMNICEYIKKKM--
----NISSNEQITNRVSSLVNREFIFF-QND--LYHYEL
>Plasmodium_falciparum_NC_004327.1| .
KLFK--KYHIIGKY-------------------------------IMNMITVILSLFRYV
-SDKEKFEKYYRTYMCKRLINDSS----------------FNIILDVKVFKTLK------
----------KECGAQFTKKIEIILK---DMKFTSKTLMKFYKEL---------------
------------------------------PNNVNHFLKRKKYAVNIIFN-------ESW
EYVNTEN---NVIYPPMIKMCNEAFFLFYQK-------YNKSKNIKF-LPLLGLCTLRVH
FKNFKEEGSFDLGKRDDNNDEKRDDNNDEKRDHNNIEKRDDNNIEKRDDNNIEKRDDNNI
EKRDDNNDEKRDENNDKKRDENNNYSDDNDDDLNNEDSSSTYNKKGKKKIYITVTILQAL
VLLLFNKKNE-----------------------YHINEIKELTGIS-----TENIIRYLK
TIYTIGETH-ILIYDKAN------------------------------------------
--------------EILKLNFSFR----SKKKFLIVNYNDVLY-----------------
------KDDMGPTTS-LLNEDNEIEDKTLHIDAAIVKFLKTNGKSSERKICSFIKDKM--
----DISSNEQIKNRISSLLSREFIFF-KNN--NYHYEL
>Plasmodium_knowlesi_AM910993.1| .
KLFK--KYHDVGKY-------------------------------IINTVTIILSLFKYL
-SDKEKFEKYYRTYMCKRLINDKN----------------FNIVLDVKVFKTLK------
----------KECGPQFTKKIETILK---DMKYSCKGMQDFYKEIS--------------
-------------------------------HDGIKLLKKKKYSVNVIYN-------DVW
EHNKLEG---GIIYPEAIRLCNDYFCKYYAL-------VNKAKNIKF-LPLYGLCTLKVD
FGKIEEKKYRTLSSSSCENAEHSESDNSAG------------------------------
----------KHLSCGERDTKGAKTNGRNGFQKNKHNVHEEENFKKRRRFLFTVTTLQAT
VLLLFNKRPQ-----------------------YSIGELTDLTGFS-----RDHLIEYLK
GIYTGYETN-ILIYDEAH------------------------------------------
--------------ENFQLNVNFQ----TDNKYLVVNYSDQTY-----------------
-------KDNTAIPA-LTQDDKELEDRTLHIDASIVKFLKTCGKASERDICAHTRQKV--
----NNCTNEQIKSRLASLISREFIFL-QNN--IYYFEL
>Plasmodium_vivax_XM_001616256.1| .
KLFK--KYHDVGKY-------------------------------IINTVTIILSLFKYL
-SDKEKFEKYFRTFMCKRLINDKN----------------FNIVLDVKVFKTLK------
----------KECGPQFTKKIETILK---DMKFSCKGMQDFYKETS--------------
-------------------------------HDGIKLLKKKKYAVNVIYN-------DVW
EHNKLEG---EIIYPEAIRLCNDYFCKYYAL-------ANKAKNIKF-LPLYGLCTLKVD
FGKVKGKKFPSSSGSSWERVDHREVGSRVG------------------------------
-----------KHTPCGERGTRGASRSGRSGPPEDKHNAHNDEYCQNERFLFTVTTLQAT
VLLLFNERPQ-----------------------YSICELTSLTGFS-----REHLIEYLQ
AIYTGDETN-ILIYDEAY------------------------------------------
--------------ENFQLNVNFQ----TENKYLVVNYSDQTY-----------------
-------KDNTAIPA-LTQDDLELEDRSLHMDASIVKFLKTCGKASERDICAHTRQKV--
----NNCTNEQIKSRLASLINREFIFL-QNN--IYYFEL
>Plasmodium_berghei_XM_673692.1 .
NDKI--DLHDVRKTRKENDDVDY--------TCDANIIETD---YLIKKMSDIVAIFNYI
-SNKESFFEYYRIYLANRLINNMY----------------ISINVEKKFIESLY------
----------FLCGSQYTSKLGGMIQ---NIINNKILNEKFYNYI---------------
-----------------NRNNSNGGISLPNLTNFDENYENNFFSVKILNK-------GYW
PALEKTS----MKLSENFNKYILSYTEYYKT-------ENKNKKLEW-IYELSEVVFKYF
INNR--------------------------------------------------------
------------------------------------------------SYYLYCNLISAE
IFLLFNKYKY-----------------------INYDIIKEELQID-----LKTFKDNMH
SSLYYHK---IIYSNDDN------------------------------------------
---------INWDTSNFYINENFS----YTNQNVYIK-----------------------
--------KTTTLLS-KEHEKTKD-DKTMAIEAAIVRIMKTHKRLFYDQIFDHVKKVLS-
---TFAPSNQVIEKKIDLLVEREYIQK-EENSQVYVYIP
>Cryptosporidium_muris_XM_002141506.1| .
NWIA--NGLDKIIRNS------------------FINNNIL---EENKVLDTFLWLFKFI
-PDKDMFEIIYRRLLCRRMLDFPD----------------AKRDLEHYVLVKFR------
----------SECGFGYSVKMEGVLA---DLMQSELLNCQYKQFN---------------
------------------------------SPNIISKIEPEQIKYNILTS-------GYW
LIDKHVD----CCISEDIEIELSKFLYFFET-------KHERRKLQW-NFSIGKAQVTIN
YQTE--------------------------------------------------------
--------------------------------------------DLVRSCILECTTLQMI
VLYYLFNEFN----------------------SMTFGKIQDILKCS----DLSFLKMNLS
SLCYDKENSPLRYIPNKNKNHNYTTSSSLDILRNSSKHDR--------------------
----LTSKNISSLQEVWFIPDFEK-ISYDDYFEVNINQIYQKKTQDIIYLAP-------L
EYISNKTDESKKTED-IFSKRINE-DRSHLIDSAIIKVLKKHKSLHTDDIVSKVMTMTE-
---VFQPTKGFILSRVTSLSERDFIATNPDSPYIYNYI-
>Cryptosporidium_parvum_XM_626837.1 .
NLIV--NGFDIVLRSL------------------YNDNKID---ENNKHLDTLFWLFKYV
-SNKSLFEIKYRTLLCKRLMEFDV----------------NKRNIEHNIIIKLR------
----------GECGHGYTLKLEGILA---DMIQSEILNMEFQQIN---------------
--------------------------------NEISVLSNTIINYKVITP-------NFW
ITHPYIN----FSFLNNLNCKLDNFTQFFYS-------KYERRKLQW-HLGEGSAIINVN
LKSR--------------------------------------------------------
---------------------------------------------FNKSFTIECSTIQMF
ILDIFNTFDF-----------------------ISFEEMQKIIGCSS---DINLLKHNLL
CLVFENEP--LLNIIPITRWKEITINNKNLNENKGIIGVTELNICPKEHFPTN-------
---TNSLIASVSLTDIICINNDAN---VKDNSIIKYNYDSLDL-----------------
-------NYEIKQNF-DSEGSSIR-DKGYIIDSIIVRNLKKNKTLHIDDITRRVINHNDV
---LLHGSTELIVERLEMLCQKEFVSKDLFSQNLYSYVP
>Cryptosporidium_muris_XM_002140382.1| .
---------DRLNKKGG----------------IQNKYTQT---YIQELIRKLIELFSYI
-HDQDYFLEIYKLQLAKRLLLNNV----------------QSEENELLFISLLK------
----------NKCGPSFTIKLEGMLH---DMQLALDLNKRYKSYQ---------------
----------------------DEMKVLNPQAMEHKIFPLMDFSVNVLTI-------STW
PSLMVSD----LELPEEMQQYTRHFEEFYHK-------ETTHRKIVW-VHGYGQCIILGT
WCPD--------------------------------------------------------
----------------------------------------------DGNYEFHCNTFQAC
ILLLFNHYKE-----------------------LSFSQIQSLLKVD-----ETILRKHIA
SLTKPDIK--ILKQSFKDT-----------------------------------------
--------SETETEYYFQIDNDFT----SQNRKIRLP-----------------------
--------FPVQEEF-TFKTRIEE-DRSHTIEAAIVRIMKNKREISHSELVNEVTNQLK-
---SFKPNAKYLKNRIDYLIEREYIARHQENPLIYIYI-
>Cryptosporidium_hominis_XM_663546.1 .
KLVC--FYCDLLLKNSYSEIG----------NDFNVFQSNN---QFAVLAGKLVEIFSYI
-HFQDYFLQIYKFLLAKRLLQYHL----------------SLEKNELYIISLLK------
----------SKCGAGFTSKLEGMIM---DIRMTQNLNNKFKEYL---------------
-----KDIKKGEIENKEFEIKDNKISDLSLQIVKAPIPTKVDFAVNILTS-------SNW
PTLDSSN----INLPTSLKNCISDFETFYFL-------ETSHRKLTW-IYWYGECVLDYK
LPTP--------------------------------------------------------
-------------------------------------------NGTFKFFEIHCNTYQAC
ILLQFNDFIS-----------------------LSLLELQSLLNTE-----KSIILKHIK
PLYSDVG---ILKFVNNT------------------------------------------
--------QISTDNPVFEVNFEFA--STDVISPIIIK-----------------------
-------LPHQTET--TQKNRTEY-DKSHAIEAAIVKIMKIKGQMTRSDIIAHVSSQLC-
---DYKPSERMIIDKIKYLIEREYLENNQDDPEKLLYLA
>Cryptosporidium_parvum_XM_625899.1 .
KLVC--FYCDLLLKNSYSEIG----------NDFNAFLSNN---QFAVLAGKLVEIFSYI
-HFQDYFLQIYKFLLAKRLLQYHL----------------SLEKNELYIISLLK------
----------SKCGAGFTSKLEGMIT---DIRMTRNLNNKFKEYL---------------
-----RDIKKGEIENKEFEIKDNKISDLGLQIVKALIPTKVDFAVNILTS-------SNW
PTLDSSN----INLPTNLKNCISDFETFYSL-------ETSHRKLTW-IYWYGECVLDYK
LPTP--------------------------------------------------------
-------------------------------------------NGTFKFFEIHCNTYQAC
ILLQFNDFIS-----------------------LSLLELQSLLNTE-----KSIILKHIK
PLYSDVG---ILKFVNNT------------------------------------------
--------QISPDNPVFEVNFEFV--STDVISPIIIK-----------------------
-------LPHQTET--TRKNRTEY-DKSHAIEAAIVKIMKIKGQMTRSDIIAHVSSQLC-
---EYKPSEIMIIDKIKYLIEREYLENDQDDPEKLLYLA
>Tetrahymena_thermophila_XM_001012772.2| .
EQLN--CYIDEAFQKD------------------FKNKSE----QIEEVLNSVFEIFCLI
-RNKDYFASIYMKSLAKRILYNKS-----------------LDENNEKIISKFK------
----------LECGTVYTKKMETMFL---DMQQSLEYYNEFKLFI---------------
-----------------------------KNLNTKSAYKSLDFDIKVLTC-------GNW
PYKLNFS----VKIPNQLEPYISEFEKHYKS-------KFKGRKLKW-IYSVGKSIVKGY
YSFN--------------------------------------------------------
------------------------------------------------NSKKEFVSNVMV
ILLLFNNKIK-----------------------YT-QELTALL-MP-----YEEYKLHLL
PLV-LK----ILKSE---------------------------------------------
------------NNIDFEYNDQFS----YKNMRVQVN-----------------------
---VMKKEASKTES--SKNLEICL-ERKFVVESLIVKIMKSRRKMEHE--LYQEVARISH
---LFLP--DTVKQCVNSLINRDYIRL-SEN-KDYLYVV
>Tetrahymena_thermophila_XM_001012757.2| .
ELLA--NYTDFILKKE--------------------NLKQE---ELDSKLN-IIEIFNHL
-TEKDIYLILYQK-LATRLLKAEL-------------KAGSRYDDESLMITKIK------
----------GCCGG-ETKNYEGMIS---DIKYTMDLKKNFDEYM---------------
----------------------------------NQKIKVVDLNVKVLE--------ANW
PSYKSTT---EIILPPLYENLKEDFKKFYQL-------KKSQ-KLNW-INTLGSFDIKMN
ITFD--------------------------------------------------------
----------------------------------------------KSNFFLVNVSPLLC
ILLQFEKVDTWIP--------------------IS-TILATIG-MKKDN--IAEFNKEVA
LIG-KK----ILLASKSQT-----------------------------------------
--------KEEKKDESDEVSFKFN----TFTYKKKFS-----------------------
-------TVPEESQK-FKRDIVNE-NREHVIEATIVRIMKSRKTMKYGELVSEVNVLLR-
---KF--TQPHIKKRIESLVEREYIERDKNDMNLYHY--
>Tetrahymena_thermophila_XM_001014520.1| .
-FLS--QYCDDLMKQ----------------------LTDH---ESNDRIE-VNAIFDYM
NTSRDEFLLHYQQALCRRLIGFTS----------------KSMAAEKQIVTKFK------
----------NSVGA-----LPTLNR----LNMLTDVETNEYNKE---------------
-------------------------------------KVNDILKIYVLNS-------VAW
PLKRNEL---EKIIFPSSFAGIIDFTKYNQT-------YKQ-RKIFW-LFNEGSAEINFT
SANKKTFA----------------------------------------------------
------------------------------------------------GKYILRTTSYML
ILMKMNEKAS-----------------------ITIQDLM-DTGIN-----KDSFDNNLK
LIK-LK----ILSCAEED------------------------------------------
--------KYTESSTVQVNAFDFP-----KKVVPCLPR----------------------
------APTSGPGAN-NPNIAIVE-ERTYIIKAYLVRIMKGRKVMAHNDLIKECVELIKT
CARTFEPSFPHIRKCTESLIEEEYIKRENDY-NKYEYI-
>Paramecium_tetraurelia_XM_001426177.1| .
-YLA--IYADVSIRSE-------------------KGVNEI---ETDKKLNKIFSLF-LL
-YSRDKFFQHQRL-LSSRLLNQTQ-----------------NINLEKNLLK-FK------
----------GETT-NVLS--LKMVN---DISY-RFATDMIHKNQ---------------
---------------------------------------KFDLTVYLLS--------GCW
PINNIEI------IAPEMLSSLNLYEQIYLI-------KNNGRILLW-TYNLGGELNYKI
ND----------------------------------------------------------
------------------------------------------------KYYITATTFMIT
FFL-FNKENE-----------------------LTIQQIERTIKII-------DLENSLI
PFICLK----VLSRQKED------------------------------------------
------LDEFSDKNEVIKLNLNY-----NNKKKLRVLPNPK------------------M
QPKRQRKVGELTQEE-REYEELI--KRELVVDS-LVRTMKSKKSVTHSDLIAQCAQMIT-
---IFKPDIKFVKKRIENLIDREYIKRDERDCNLYHYL-
>Paramecium_tetraurelia_XM_001435636.1| .
-WLA--IYTDIIIRSE-------------------KGVNEM---ETDKRLSKIVSLFQLL
-YQRDVFFRHYKF-LSNRLLNQL-------------------NILEKQLLK-FK------
----------GETGTNVLTQLSSMIN---DIESNRFASDQISKDT---------------
---------------------------------------KFDLNVFLLSQ-------GCW
PITTILD----NVIKPIQINVLENYEKIYLG-------KHNGRILTW-CFNMGGELIYKL
QAD---------------------------------------------------------
------------------------------------------------KYYLNVNTMMIA
FLL-FNAT-------------------------FSIKNILEMTKID-----KIDLENSLI
PFVCLK----IIREKEIED-----------------------------------------
---------FSDENEILKLNLGFN----NRAKKMKLLPNPK------------------M
QPKR-ISKVKEQNQE-ELQMEINK-QREFVVDS-LVRLMKSRKTIKHHELL-EN-CMIS-
---IFKPDILFIKKRIENLIEREYIRRDEKDWNIYHYL-
>Tetrahymena_thermophila_XM_001012576.1| .
--------------------------------------NEQ---EIEDRVE-IVGIFVYF
-YSRDTFFKHYKF-FSNRLLNATS----------------RNKEAEKSLIARFK------
----------TEAGT-GVNKIETMLK---DINNSEEFNDNRKHIS---------------
-------------------------------------PLGIELNVSVLTT-------GSW
PIANTEK------VSTPVLKSSIEKFELYKS-------KYKGRNINW--LYSGTAEMFRS
KE----------------------------------------------------------
------------------------------------------------KYLLIVNSYMVA
LLSISANTIS-----------------------YKL-VI---SGIP-----ENELEFLLM
PFVKLK----ILNKSDEG------------------------------------------
--------DAFNNNSELSINSQF-----NKLKKIKCIPG---------------------
-GKAQQKKKEDDEGR-TFMEEMNR-EREFIVDACIVRIMKSRKTMKHNDLFPEVIKLIN-
---NFKPEIPLIKRRIESLLDRDYLKRDENDRNTFIYV-
>Tetrahymena_thermophila_XM_001019597.2| .
-FLA--KHCDELRVGM-------------------KGNSET---EIDEKLD-IIDIFLCF
-DSRDSFITHYQKFLALRLLGNTL-----------------SDENEKKLITLIK------
----------KEMGKSTTNKLTEMCT---DMVVNETMNDIKKKMK---------------
-------------------------------EIDSRKCDEIDWKITILTS-------GHW
TIQKDIL-----DVPNELIWIADTYIKLYKE-------KHKGRKIDW-AFSQGNAEISTK
FDK---------------------------------------------------------
------------------------------------------------KYTLDVTNY-LL
ILLMFNKADS-----------------------YTFKNISDVLKIP-----LPELHLNLI
TLCKHK----LFNRDSKND-----------------------------------------
-------LSEFKDDEVISVNTKFS----SKIVKIKMHPN-----------------PELK
KALKNQEKTVNVNEN-EIEGELKK-LREH-LDACIVRIMKSRKTLALNDLNAEVVKLIGH
---IFKP---PIKQRIESLIERDYLIRHIDDRTKFIY--
>Ostreococcus_lucimarinus_XM_001416917.1| .
EYLS--LYLDHMLRKS------------------SKDASQS---ELEIILNRSMGLFHLF
-HEKDVFENYYRQHLSKRLLNKRS----------------ASDDNELAFIGKLK------
----------DDCGFTFTSRMEGMFN---DMLTSGDLTREFEGVY---------------
----------------------------------SRGSGSMEVNVSVLTT-------GAW
PLKVHKT---PINLPHECERTCKVFENFYLS-------RHAGRKLTW-QANMGRADIKAR
FASG--------------------------------------------------------
------------------------------------------------EYEISASTLHMC
VLMLFNTHET-----------------------LTTKDISDLTGMI-----GDELKGCLQ
ALSCVKGKN-ILTKLPAG------------------------------------------
--------KDVSLGDSFQVNRDFS----SKTTKVKIL-----------------------
--SISAKRENDHERS-LTKSKIVD-DRKPQIEATIVRVMKAKKRLDHNSIVMEVTAQVRN
---RFMPTPADIKKHIETLIEREYIERDPSDRKMYVYLA
>Leishmania_major_XM_001683695.1| .
EWLS--HYVNHLFQQE------------------AG--------PASAEMDRIVATLAYV
-TERDRFIATSREHMADRILLPIK---------------KFSEANERALIQRFR------
----------QRCGPTSTACLESMLH---DWETSNSFCAMEVLAS---------------
----------------------------------KNVPRTFEVELLVAKK-------GIW
PSRLSDE--PDIVVPSFLQRVLEPLRDDYLA-------GKSGRVLTW-SHECSSGELQGS
FKKG--------------------------------------------------------
------------------------------------------------TQLFFACGIQVL
ILLCFNSSPV-----------------------CTPQQIGDRCHVT-----FASLQRYLP
PLIRCR----ILTRKSGK------------------------------------------
--------ALLQMDDELTVNDDFV----CRARRMRIP-----------------------
---PSLARVSVGESE-HISKQVEE-DRKPAIDGALVRIMKGRRSLDHAELVLQCQQQLSS
---RFSPDVKLIKQRIEELIRREYISRDPRSKGVYHY--
>Leishmania_infantum_XM_001465991.1| .
EWLS--HYVNHLFQHE------------------AG--------PASVEMDRIVATLAYV
-TERDRFIATSREHMADRILLPVK---------------KFSEANERALIQRFR------
----------QRCGPTSTACLESMLH---DWETSNSFRPMEVLAS---------------
----------------------------------KNVPMTFEVELLVAKK-------GIW
PSRLSDE--PDIVVPPFLQRVLEPLRDEYLS-------GKSGRVLTW-SHECSSGELQGS
FKKG--------------------------------------------------------
------------------------------------------------TQLFFACGIQVL
ILLCFNSLPV-----------------------CTPQQIGDRCHAT-----FASLQRYLP
PLIRSR----ILTRKSGK------------------------------------------
--------ALLQMDDELTVNDDFV----CRARRMRIP-----------------------
---PSLARVSVGESE-HISKQVEE-DRKPAIDGALVRIMKGRRSLDHAELVLECQQQLSS
---RFLPDVKLIKQRIEELIRREYISRDPRSKGVYHYIA
>Leishmania_braziliensis_XM_001565450.1| .
EWLS--HYVNHLFQQE------------------AG--------PASAEVDRIVATLAYV
-TERDRFIATSREHMADRILFPVK---------------KFNEANERALIQRFR------
----------QRCGPACTACLESMLH---DWEASNSFRAMEVLAS---------------
----------------------------------KNIISPFEVNLLVAKK-------GIW
PSRLSDE--PDIVVPSFLQRVLEPLRDEYLA-------GKSGRVLTW-SHECSSGELQGY
FKKG--------------------------------------------------------
------------------------------------------------TQLFYACGIQTL
ILLCFNSSPV-----------------------CTPQQIGDRCHVT-----FASLQRYLS
PLIRSR----VLTRKSGK------------------------------------------
--------ALLQLDDELTVNDEFV----CRARRMRLP-----------------------
---PSLARVSVVGSD-RISKQVEE-DRKPAIDGALVRIMKGRRSLEHAELILECQQHLSS
---RFSPDIKLIKQRIEELIRREYISRDSRNKGVYHYIA
>Trypanosoma_cruzi_XM_802294.1| .
ELLA--YYVDAVLQGN------------------EGS-------TVEENLEKAVAALAYV
-TDRDTFLAHSRELLAQRILFPRK---------------KMDEATERSLIQRIS------
----------QRCGVSSTSYLEGMLH---DVDIAEGFGVTEKLEA---------------
----------------------------------VGKAPNFAFSVLVLKK-------GIW
PPRIQGE---CFVPPRVIQEKLSAFQKIYLE-------GTTGRVLTW-SYSNSSGDVCAV
FKKG--------------------------------------------------------
------------------------------------------------VKILSMTGIQCW
VVLAFNELNE-----------------------LTPNDMMSLFGMS-----LEDAKPALL
PLLKCS----ILRGESDA------------------------------------------
--------TTIQPQAKFFINEDFS----SKWKKVRVP-----------------------
--MPTCRRDGLLHGE-EIAKKIEE-DRRPAIDACLVRIMKSRRVLSHSSLVEECHQKLSQ
---LFSADQKLIKQRIEELIRKEYIERDHKNPSVYQYTA
>Trypanosoma_brucei_AC159423.1| .
ELLA--HYADSIIQGS------------------GCSS------SQEEELDRVITALSYV
-TDRDTFLAHSRDLLAQRILSPKK---------------KFDDNIERSFAHRIS------
----------HCCGVSSTCYLEGMLH---DVDVAEGFRAADKLEA---------------
----------------------------------MGVKLPFAFDALVLKK-------GIW
PPRIHSE---NFTPPPIISEALHSFEAAYLQ-------GTRGRVLTW-SYSNSSGDVHAA
FKKG--------------------------------------------------------
------------------------------------------------PKTLVMPGLQCW
VLLAFNGANQ-----------------------LTVDDVVGRFGMT-----FDDAKPVLL
SLVKAS----ILIRESNF------------------------------------------
--------PTVSLHDIFIVNDNFT----SKLKKMKIA-----------------------
--MGRDQNIVAAQSE-EVAREVEE-DRKPAIDACLVRIMKSRRVLEHSMLVEECKERLLP
---TFSADPKLVKQRIEELIRKEFIERDANTPGLYRYAA
>Phytophthora_sojae_AAQY01001184.1| .
--MS--TFCDRILKTG------------------GEKLSDE---QVEDYLEKVVFVFSYL
-TDKDLFAEIYRNQLAKRLLNQRS----------------ASADAEVLMIGKLK------
----------LRCGAQFTGKMEGMMN---DLAIGSDHHQEFEGFL---------------
--------------------------KKQRESDSNEAALNLEFSVQVLTT-------GYW
PSYRILE----VTMPPLMVRCMNLFKVYYDS-------KTSHRRLQW-VHSLGNATIRAN
FPKKK-------------------------------------------------------
------------------------------------------------WYDLQVTTLQAV
ALLLFNEGEGS----------------------LSFEAVRESLNLT-----VDVVKRIMH
SLSCGKYK--LLTKTPAG------------------------------------------
--------KTISTSDGFTVNRTFA----SPMRKLRIP-----------------------
--------MASLEES-HSQKNVEE-DRSIAIEAAIVRIMKARKTLQHQQLISEVLSQLAF
----FKPNLKVIKRRIEALIDREYLERDPDQANTYRYLA
>Phytophthora_infestans_AATU01000547.1| .
--MS--TFCDRILKTG------------------GEKLSDE---QVEDYLEKVVFVFSYL
-TDKDLFAEIYRNQLAKRLLNQRS----------------ASADAEVLMIGKLK------
----------LRCGAQFTGKMEGMMN---DLAIGSDHHQEFEGFL---------------
--------------------------KKQRESDSNEAALNLEFSVQVLTT-------GYW
PSYRILE----VTMPPLMVRCMNLFKVYYDS-------KTSHRRLQW-VHSLGNATIRAN
FPKKK-------------------------------------------------------
------------------------------------------------WYDLQVTTLQAV
ALLLFNEGEGA----------------------LSFEAVHESLNVT-----VDVVKRIMH
SLSCGKYK--LLAKTPAG------------------------------------------
--------KTISTSDQFAVNKTFA----SPMRKLRIP-----------------------
--------MASLEES-HSQKNVEE-DRSIAIEAAIVRIMKARKTLQHQQLISEVLSQLAF
----FKPNLKVIKRRIEALIDREYLERDPDQANTYRYLA
>Phytophthora_capsici_BT032185.1| .
--MS--TFCDRILKTG------------------GEKLSDE---QVEDYLEKVVFVFSYL
-TDKDLFAEIYRNQLAKRLLNQRS----------------ASADAEVLMIGKLK------
----------LRCGAQFTGKMEGMMN---DLAIGSDHHQEFEGFL---------------
--------------------------KKQRESDSNEAALNLDFSVQVLTT-------GYW
PSYRILE----VTMPPLMVRCMNLFKVYYDT-------KTSHRRLQW-VHSLGNATIRAN
FPKKK-------------------------------------------------------
------------------------------------------------WYDLQVTTLQAV
ALLLFNEGEGA----------------------LSFEAVRESLNLT-----VDVVKRIMH
SLSCGKYK--LLTKTPAG------------------------------------------
--------KTISTSDQFAINKTFA----SPMRKLRIP-----------------------
--------MASLEES-HSQKNVEE-DRSIAIEAAIVRIMKARKTLQHQQLISEVLSQLAF
----FKPNLKVIKRRIEALIDREYLERDPDQANTYRYLA
>Hyaloperonospora_parasitica_ABWE01000108.1| .
--MS--TFCDRILKTG------------------GEKLSDE---QVEDYLEKVVFVFSYL
-TDKDLFAEIYRNQLAKRLLNQRS----------------ASDDAEVLMIGKLK------
----------LRCGAQFTGKMEGMMN---DLAIGSDHHQEFDSFL---------------
--------------------------KKQRETSPSEAALNLEFSVQVLTT-------GYW
PSYRILE----VTMPPLMVRCMNLFKVYYDS-------KTSHRRLQW-VHSLGNATIRAN
FPTKK-------------------------------------------------------
------------------------------------------------WYDLQVTTLQAV
AMLLFNEGNGA----------------------LSFEAVRESLNLS-----VDVVKRIMH
SLSCGKYK--LLTKAPAG------------------------------------------
--------KTVSTSDEFSVNQTFA----SPMRKLRIP-----------------------
--------MASLEES-HSQKNVEE-DRSIAIEAAIVRIMKARKTLQHQQLISEVLSQLAF
----FKPNLKVIKRRIEALIDREYLERDPDQANTYRYLA
>Thalassiosira_pseudonana_AAFD02000002.1| .
ELMS--TFCDRVLKSG------------------GEKLSET---EVEQSLDRIVQLFSFL
-TDKDLFAEIYRNQLAKRLLNQRS----------------ASDDAEKLMIAKLK------
----------VQCGTQFTSKMEGMLN---DLAVGSDQKSEFDARM---------------
----------------------------------SQQGSSLSFGVQVLTT-------GFW
PSYKAPE----VALPTQMTECMEVFKEWHDN-------KHQKRKLTW-VHSLGNATVRAT
FGKK--------------------------------------------------------
------------------------------------------------SYDLQVTTLQAV
VLNAFNEGKT-----------------------LGLEDLKKTLNLD-----DQTLKPLMH
SLSCGKHK--VLLKSPAS------------------------------------------
--------NKINSTDTFTSNAKFT----CNMRKIRIP-----------------------
--------MASIEAS-HNKNRVEE-DRSIAIEAAIVRIMKARKTLKHQQLIAEVLSQLAF
----FKPQPRVIKKRIEALIDREYLERSSEDQQQYN---
>Oryza_sativa_japonica_AK110300.1| .
ELLA--NYTDVLLNKT------------------GTRLDEK---KLESTLNNVVRIFSYL
-TDKDLFSEFYRTLLSKRLLLGRS----------------ASTDAEKSLIGKLK------
----------LKCGAQFTSKLEGMLN---DMRNASDHNQSFKDFL---------------
-----------------------------RDKKRDSELNGIDFSVQVLTT-------GFW
PNGVSKT--EDVKLPAAMQSCMDVFRAFYDT-------HTNNRVLTW-LHNLGVVTLTGF
FTKR--------------------------------------------------------
------------------------------------------------KSDLVVSGVQAA
ILLQFNEHND-----------------------LSIEELAKVTGLT-----PENLKAQLR
VLVSGKYK--VLLKRPAE------------------------------------------
---------GYKPDHRVSVNLAFS----DAQLRVRIP-----------------------
PAMVVGGAVSEKERE-KDVESVEE-DRRHAVEACIVRIMKARKTLEHQQLMLEVSQQLMQ
---FFKPDPKAIKKRIEDLIAREYLERDAEKNTQYHYIA
>Oryza_sativa_japonica_AK241711.1| .
EFFI--IFLERLIEQR-----------------TCGKLDDD---SVEDTLAKVVKLLPYL
-HSKDYLVELYRNRLLGRLSIGCN------------------IEVETSFITKLK------
----------LVLDV---SILEDMLE---DYSISKELQKFFKDYM---------------
-------------------------------SMNPESNTLVDMDTMVLKQ-------GHF
PSQQKQH----LSLPPDMLNCAEAFEKFYQEFHGQATGNRRGRTLTW-IYSLGNCNIVGN
FEGK--------------------------------------------------------
------------------------------------------------SVEMIVSPMQAA
LLLLFNEDDR-----------------------LSYNDIVAKLEIM-----DNDAKVMLY
SLSCGKYS--ILKKEPSN------------------------------------------
--------KTIAPDDIFEFNNNFS----VKTGKIKVP-----------------------
---LHHVDRGDFRAS-ETMEDVRR-YRKQNVDCAIVRIMKDRKTLDHEKLVEECKKLCDP
---YFKVDDDLIQMRIDHLVAENYLAR------------
>Ostreococcus_tauri_CR954207.4| .
QLLA--DFSDKLLRKG-----------------GSEKLSDE---KMEETLEKVVKLLAFI
-SDKDMFGEFYRKKLARRLLTDSS----------------ASQDYERSILSKLK------
----------TQCGAQFTGKMEGMLN---DLQSARETQDTFERWM---------------
------------------------------EEDAANRKPPLDFSVTILTH-------GFW
PQHKPVE----FQLNDELAKCVDTFRSFYDK-------RMGQRKLTW-IHHLGTATVVGK
FETK--------------------------------------------------------
------------------------------------------------SIEMLMQTTQCA
VLLLFGAKTE-----------------------LTMQNVIDLTKLP-----PDDAKRALY
SLSCAKYK--ILNKSPEG------------------------------------------
--------KTIGPDDVFAFNEKFT----DRSRRIKIG-----------------------
-------LPPVDEKK-VTIEHVEH-DRRHAIDAAIVRTMKARKSLAYNQLIIEVVSQLKQ
---KFVPEPKQIKIRVEELINKEFIERDKENPQVFKYMA
>Ostreococcus_lucimarinus_XM_001418551.1| .
QLLA--DFADKLLRKG-----------------GSEKLSDE---KMEETLDKVVKLLAYI
-SDKDMFGEFASKRLSRRLLQDTS----------------ASQDYERSILSKLK------
----------TSCGAQFTSKMEGMVN---DVQSARDTQDVFERWV---------------
------------------------------DEDAANRKTCIDFNVTILTH-------GFW
PSWKPIQ----VELCDEFAQCVETFQTFYDA-------KMSQRKLTW-VHQLGAVVLNVK
YEAK--------------------------------------------------------
------------------------------------------------TIEMHMQTPQCS
VLLLFRNEKE-----------------------LSMQKVIEKTKMP-----ADAVKRALY
SLSCAKYK--ILNKSPEG------------------------------------------
--------KTVNPEDVFSFNEKFT----DRSRRIKIA-----------------------
-------LPPPDERK-ATIENVVQ-DRRHAIDAAIVRVMKTRKALAYNELVVEVVNQLQQ
---SFLPEAKMIKMRVDDLINKEYIMRDEENSQVFKYIA
>Chlamydomonas_reinhardtii_XM_001692883.1_cul3| .
ELMA--SFCDNLLKKG-----------------GSEKLSDE---AIEETLEKVVKLLAYV
-SDKDMFAEFYRKKLSRRLLQDKS----------------ASDDHERSLLSRLK------
----------QQCGAQFTSKMEGMVT---DLQLAKEKQQHFDDWL---------------
---------------------------------KKGSKLPIDLSVTVLTT-------GFW
PTYKSID----VALPREMVEGVEVYRSYYDS-------DSKHRKLTW-IYTLGTAVLRGN
FDSK--------------------------------------------------------
------------------------------------------------PIEMQMNTLQAA
LCMLLNDVDE-----------------------LSYGEIQERLRLP-----DDDLQRLLH
SLVCAKYK--IIKKDPDG------------------------------------------
--------KSIGKSDKFAFNNRFT----DKMRRIKIP-----------------------
-------LPPLDEKK-KVMEDVDK-DRRYAIDAAIVRIMKSRKVLQHQTLVMEVIQQLQR
---MFKPDLKLIKKRIEDLIQREYLERDKDNPTLFKYLA
>Arabidopsis_thaliana_NM_100179.3 .
EILA--TYCDNILKTGG----------------GIEKLENE---DLELTLEKVVKLLVYI
-SDKDLFAEFFRKKQARRLLFDRN----------------GNDYHERSLLTKFK------
----------ELLGAQFTSKMEGMLT---DMTLAKEHQTNFVEFL---------------
-------------------------------SVNKTKKLGMDFTVTVLTT-------GFW
PSYKTTD----LNLPIEMVNCVEAFKAYYGT-------KTNSRRLSW-IYSLGTCQLAGK
FDKK--------------------------------------------------------
------------------------------------------------TIEIVVTTYQAA
VLLLFNNTER-----------------------LSYTEILEQLNLG-----HEDLARLLH
SLSCLKYK--ILIKEPMS------------------------------------------
--------RNISNTDTFEFNSKFT----DKMRRIRVP-----------------------
-------LPPMDERK-KIVEDVDK-DRRYAIDAALVRIMKSRKVLGHQQLVSECVEHLSK
---MFKPDIKMIKKRIEDLISRDYLERDTDNPNTFKYLA
>Arabidopsis_thaliana_NC_003070.6 .
EILA--TYCDNILKTRG----------------GSEKLSDE---ATEITLEKVVNLLVYI
-SDKDLFAEFYRKKQARRLLFDRS----------------GIMKEERSILTKLK------
----------ELLGGQLTSKMEGMVT---DITLARELQTNFVDYL---------------
-------------------------------SANMTTKLGIDFTVTVLTT-------GFW
PSYKTTD----LNLPTEMVNCVEAFKVFYGT-------KTNSRRLSW-IYSLGTCHILGK
FEKK--------------------------------------------------------
------------------------------------------------TMELVVSTYQAA
VLLLFNNAER-----------------------LSYTEISEQLNLS-----HEDLVRLLH
SLSCLKYK--ILIKEPMS------------------------------------------
--------RTISKTDTFEFNSKFT----DKMRKIRVP-----------------------
-------LPPMDERK-KVVEDVDK-DRRYAIDAALVRIMKSRKVLAHQQLVSECVEHLSK
---MFKPDIKMIKKRIEDLINRDYLERDTENANTFKYVA
>Oryza_sativa_Japonica_AK073477.1 .
ELFA--AYCDSILKRG-----------------GSEKLSDE---AIDESLEKVVKLLTYL
-SDKDLFVEFHRKKLGRRLLFDKN----------------TNDEHERILLSKLK------
----------QFFGGQFTSKMEGMLK---DITLAKEHQSSFEEYV---------------
-------------------------------SNNPESNPLIDLNVTVLTT-------GYW
PTYKNSD----INLPLEMVKCVEVFKEYYRS-------DKQHRKLTW-IFSLGNCVVIGN
FDAK--------------------------------------------------------
------------------------------------------------PVEFVLNTYQAA
LLLLFNEADK-----------------------LSYSDIVSQLKLS-----DDDAVRLLH
SLSCAKYK--ILNKEPSN------------------------------------------
--------RVISPEDEFEFNSKFT----DRMRRIKVP-----------------------
-------LPQIDEKK-KVVDDVNK-DRRFAIDASLVRIMKSRKVLGHQQLVAECVEQLSR
---MFKPDIKIIKRRIEDLISREYLERDSENAQTYKYLA
>Nicotiana_tabacum_AJ344533.1 .
ELLA--SYCDNILKKG-----------------GSEKLSDD---AIEETLDKVVKLLAYI
-SDKDLFAEFYRKKLSRRLLFDKS----------------ANDDHERLILTKLK------
----------QQCGGQFTSKMEGMVT---DLTLAKENQNHFQEYL---------------
-------------------------------SNNSAANPGIDLTVTVLTT-------GFW
PSYKSSD----LSLPVEMVKCVEVFKEFYQT-------KTKHRKLTW-IYSLGTCNINGK
FEPK--------------------------------------------------------
------------------------------------------------TIELIVGTYQAA
ALLLFNASDR-----------------------LSYSHIKSQLNLA-----DDDLVRLLQ
SLSCAKYK--ILTKEPTS------------------------------------------
--------RTVSSTDHFEFNSKFT----DRMRRIRIP-----------------------
-------LPPVDERK-KVVEDVDK-DRRYAIDACIVRIMKSRKVLPHSQLVSECVEQLSR
---MFKPDFKAIKKRIEDLITRDYLERDKENPNLFKYLA
>Nicotiana_tabacum_AJ344534.1 .
ELLA--SYCDNILKKG-----------------GSEKLSDD---AIEETLDKVVKLLAYI
-SDKDLYAEFYRKKLSRRLLFDKS----------------ANDDHERLILTKLK------
----------QQCGGQFTSXMEGMVT---DLTLARENQNHFQEYL---------------
-------------------------------SNNPAASPGIDLTVTVLTT-------GFW
PSYKSSD----LSLPVEMVKSVEVFKEFYQT-------KTKHRKLTW-IYSLGTCNINGK
FAPK--------------------------------------------------------
------------------------------------------------TIELIVGTYQAA
ALLLFNASDR-----------------------LSYSEIKSQLNLA-----DDDLVRLLH
SLSCAKYK--ILTKEPSN------------------------------------------
--------RTVSPSDHFEFNSKFT----DRMRRIRVP-----------------------
-------LPPADERK-KVVEDVDK-DRRYAIDACIVRIMKSRKVLPHQQLVLECVEQLSR
---MFKPDFKAIKKRIEDLITRDYLERDKENPNLFKYLA
>Petunia_integrifolia_DQ250017.1| .
ELLA--SYCDNILKKG-----------------GSEKLSDD---AIEETLDKVVKLLAYI
-SDKDLFAEFYRKKLSRRLLFDKS----------------GNDDHERLILTKLK------
----------QQCGGQFTSKMEGMVT---DLTLAKENQNHFQEYL---------------
-------------------------------SNNPAASPGIDLTVTVLTT-------GFW
PSYKSSD----LRLPMEMVKCVEVFKEFYQT-------KTKHRKLTW-IYSLGTCHINGK
FEPK--------------------------------------------------------
------------------------------------------------TIELVLGTYQAA
VLLLFNASDR-----------------------LSYSDIKSQLNLA-----DDDLVRLLQ
SLSCAKYK--ILTKDPSN------------------------------------------
--------RTVSSTDHFEFNSKFT----DKMRRIRVP-----------------------
-------LPPVDERK-KVVEDVDK-DRRYAMDACIVRIMKSRKVLPHQQLVLECVEQLSR
---LFKPDFKEIKKRIEDLITREYLERDQENPNVFKYLA
>Solanum_lycopersicum_EF647606.2| .
ELLA--SYCDSILKKG-----------------GSEKLSDD---AIEETLDKVVKLLAYI
-NDKDLFGEFCRKKLSRRLLFSKC----------------ANDEHERLMLTKLK------
----------QYCGGQFTSKMEGMVT---DLTLAKENQNDFQEYL---------------
-------------------------------SNN--ASTGIDLTVTVLTS-------GFW
PSYKSCD----LSLPVEMAKCVQVFNEFYQT-------TTKHRKLTW-IYSLGTCNVIGK
FDSK--------------------------------------------------------
------------------------------------------------TIELILGTYQAA
VLSLFNSSDR-----------------------LSYSEIKSQLNLA-----DDDLIRLLQ
SLSCAKYK--ILIKDPSN------------------------------------------
--------ATVTSSDHFEFNSKFT----DRMRRVRVP-----------------------
-------LPLVDERK-KVVEDVGK-DRRYAIDACIVRIMKSRKVLPHQQLVAECVEQLSS
---MFKPDLKAIKKQIEDLITREYLERDEENPNLFKYLA
>Oryza_sativa_Japonica_AC105772.5| .
ELLA--TFCDNILKKG-----------------CSEKLSDE---AIEDALEKVVRLLAYI
-SDKDLFAEFYRKKLARRLLFDKS----------------ANDEHERSILTKLK------
----------QQCGGQFTSKMEGMVT---DLTVARDHQTKFEEFV---------------
-------------------------------AAHQELNPGIDLAVTVLTT-------GFW
PSYKTFD----INLPAEMVKCVEVFKEFYQT-------RTKHRKLTW-IYSLGTCNINAK
FEAK--------------------------------------------------------
------------------------------------------------TIELIVTTYQAA
LLLLFNGSDR-----------------------LTYSEIVTQLNLS-----DDDVVRLLH
SLSCAKYK--ILNKEPAN------------------------------------------
--------RSISPNDVFEFNSKFT----DRMRRIKIP-----------------------
-------LPPVDEKK-KVVEDVDK-DRRYAIDASIVRIMKSRKVMGHQQLVAECVEQLSR
---MFKPDFKAIKKRIEDLITRDYLEREKDNANVYRYLA
>Zea_mays_AY106256.2 .
ELLA--TFCDNILKKG-----------------CSEKLSDE---AIEDALEKVVRMLAYI
-SDKDLFAEFYRKKLARRLLFDKS----------------ANDEHERSILTKLK------
----------QQCGGQFTSKMEGMVT---DLTVARDHQTKFEEFV---------------
-------------------------------AGHPELNPGIDLAVTVLTT-------GFW
PSYKTFD----INLPAEMVKCVEVFKEFYQT-------RTKHRKLTW-IYSLGTCNINAK
FDAK--------------------------------------------------------
------------------------------------------------PIELIVTTYQAA
LLLLFNGSER-----------------------LSYSEIATQLNLS-----DDDVVRLLH
SLSCAKYK--ILNKEPAS------------------------------------------
--------RSISPNDVFEFNSKFT----DRMRRIKIP-----------------------
-------LPPVDEKK-KVVEDVDK-DRRYAIDASIVRIMKSRKVMGHQQLVAECVEQLSR
---MFKPDFKAIKKRIEDLITRDYLERDKDNANTYKYLA
>Oryza_sativa_japonica_AP003236.3 .
ELLA--TFCDNILKKG-----------------GSEKLSDE---AIEDTLEKVVRLLAYI
-SDKDLFAEFYRKKLARRLLFDKS----------------ANDEHERSILTKLK------
----------QQCGGQFTSKMEGMVT---DLTVARDHQAKFEEFI---------------
-------------------------------STHSELNPGIALAVTVLTT-------GFW
PSYKSFD----INLPAEMVKCVEVFKEFYQT-------RTKHRKLTW-IYSLGTCNINAK
FEAK--------------------------------------------------------
------------------------------------------------TIELIVTTYQAA
LLLLFNGVDR-----------------------LSYSEIVTQLNLS-----DDDVVRLLH
SLSCAKYK--ILSKEPNN------------------------------------------
--------RSISPNDVFEFNSKFT----DKLRRLKIP-----------------------
-------LPPVDEKK-KVVEDVDK-DRRYAIDASIVRIMKSRKVLGHQQLVMECVEQLGR
---MFKPDFKAIKKRIEDLITRDYLERDKDNPNVYRYLA
>Physcomitrella_patens_XM_001774409.1| .
ELLA--TFCDNLLKKG-----------------GSEKLSDE---AIEDTLEKVVKLLAYI
-SDKDLFAEFYRKKLARRLLFDKS----------------ANDDHERSILTKLK------
----------QQCGGQFTSKMEGMVT---DLTLARENQINFEEYL---------------
-------------------------------SDNTQSNPGIDLTVTVLTT-------GFW
PSYKSSD----LALPAEMVKCVEVFKEFYQT-------KTKHRKLTW-IYSLGTCNITGK
FDAK--------------------------------------------------------
------------------------------------------------PIELIVTTYQAA
VLLLFNAADR-----------------------LSYNDIKSQLNLT-----DEDIVRLLH
SLSCAKYK--ILNKDPIT------------------------------------------
--------KTVGQSDIFEFNTKFT----DKMRRIKIP-----------------------
-------LPPMDEKK-KVIEDVDK-DRRYAIDASIVRIMKSRKMLPHQQLVLECVEQLGR
---MFKPDFKVIKKRVEDLIAREYLERDKDNPNVFKYVA
>Physcomitrella_patens_XM_001773861.1| .
ELLA--TFCDNLLKKG-----------------GSEKLSDE---AIEDTLEKVVKLLAYI
-SDKDLFAEFYRKKLARRLLFDKS----------------ANDDHERSILTKLK------
----------QQCGGQFTSKMEGMVT---DLTLARENQSNFEDYL---------------
-------------------------------SDNTKSNPGIDLTVTVLTT-------GFW
PSYKSSD----LALPAEMVKCVEVFKEFYQT-------KTKHRKLTW-IYSLGTCNITGK
FDAK--------------------------------------------------------
------------------------------------------------PIELIVTTYQAA
VLLLFNAEDR-----------------------LSYNDIKNQLNLT-----DEDIVRLLH
SLSCAKYK--ILNKDPNT------------------------------------------
--------KAVGQNDIFEFNTKFT----DKMRRIKIP-----------------------
-------LPPMDEKK-KVIEDVDK-DRRYAIDASIVRIMKSRKMLPHQQLVLECVEQLGR
---MFKPDFKVIKKRVEDLIARDYLERDKDNPNMFKYVA
>Thalassiosira_pseudonana_AAFD02000009.1| .
----------------------------------------------EAFQNEVMALFRHV
-NSKDVFEAFYKRNLAKRLLTGRS----------------VSSDMERSFLSKLK------
----------AECGAGYTSKMEGMFK---DMELSRDIMSSYSAYS---------------
-------------------SGATSAQAQPMPVPHLGSGKATEMDVQVLTT-------GYW
PVYPKYP---GILLPPEIVAHQAKFESYYKN-------KYQGRRIAW-QYSLGNCIVKAN
FPKQ--------------------------------------------------------
----------------------------------------------PAGKELLVNLCQTL
VLLCFQYEDGPDGK------------------GLTIGDIVKKTGID-----RDEVERVLQ
SLSLGRDGTRVLIKVDHDSPDAIPPASTSGDDSPTKKKK---------------------
------IRRNVGPHDRFLFNASFV----SNQRRIRIT-----------------------
---NITMKETSEERK-ETHEAVSK-DRLYIIDATVVRIMKARKTIDHRLLMGEVMTQL--
---KFPASAADVKKRVESLIEREYMERVEGDRSRYNYLA
>Phaeodactylum_tricornutum_XM_002178572.1| .
ELLA--KFLDQILRSN------------------KKMDQYQ-SESEQWLQRIISGLFIPL
-QAKDIFEAFYKRDLAKRLLWNRV----------------VNMDVEKQVCSLLK------
----------AECGAGFTSKMEGMFQ---DVDWSRETMMVYKQST---------------
-------------------------------ADILPTENSVEMEAQVLTTGFLPRIPGYW
PVYPQYP---NLHLPESLKEPQERFGNHYKI-------KYQGRRMTW-QYALGHCVVRSS
GFPK--------------------------------------------------------
------------------------------------------------TYEFVVSLCQAL
VLIQFEEADT----------------------KLSLPTLMQAIGLE----DRDEMERVLQ
SLALGKDGTRILRKLDYDSEPNKKKK----------------------------------
------IRMNVDNRDEFTINRKFE----SNQRRIRIN-----------------------
---NIMMKESKEERE-KTVEAVSR-DRLYLIDAVLVRIMKARKTILHQTLIPQVVEQV--
---KVPAQPGDIKQRIESLIEREYMERDAKDRNRYNYLA
>Physcomitrella_patens_XM_001771910.1| .
ELLA--TFCDNLLKKGG-----------------SEKLSDE---AIEDTLEKVVKLLAYI
-SDKDLFAEFYRKKLARRLLFDKS----------------ANDDHERSILTKLK------
----------QQCGGQFTSKMEGMVT---DLTLARENQTNFEEYL---------------
-------------------------------TENIQSSPGIDLTVTVLTT-------GFW
PSYKSSD----LALPAEMVKCVEVFKEFYQT-------KTKHRKLTW-IYSLGTCNITGK
FDAK--------------------------------------------------------
------------------------------------------------PIELIVTTYQAA
VLLLFNAEDR-----------------------LSYNDIKNQLNLT-----DEDIVRLLH
SLSCAKYK--ILNKDPHT------------------------------------------
--------KTVGQTDTFEFNTKFT----DKMRRIKIP-----------------------
-------LPPMDEKK-KVIEDVDK-DRRYAIDASIVRIMKSRKVLPHQQLVLECVEQLGR
---MFKPDFKVIKKRVEDLIAREYLERDKDNPNMFKYVA
>Picea_sitchensis_EF678052.1| .
ELLA--TFCDNILKKG-----------------GSEKLSDE---DIEDTLEKVVKLLAYI
-SDKDLFAEFYRKKLARRLLFDKS----------------ANDDHERSILTKLK------
----------QQCGGQFTSKMEGMVT---DLTLARENQTNFEEYL---------------
-------------------------------NENPLAHPGIDLTVTVLTT-------GFW
PSYKSFD----LNLPAEMVKCVEVFKEFYQT-------KTKHRKLTW-IYSLGTCNIIGK
FDPK--------------------------------------------------------
------------------------------------------------PMELIVTTYQAS
ALLLFNASER-----------------------LSYSEIKSQLNLT-----DEDIVRLLH
SLACAKYK--ILNKEPNT------------------------------------------
--------KTVAQTDYFEFNAKFT----DKMRRIKIP-----------------------
-------LPPVDEKK-KVIEDVDK-DRRYAIDASIVRIMKSRKVLSHQQLVMECVEQLGR
---MFKPDFKAIKKRMEDLITREYLERDKDNPNMFRYLA
>Medicago_truncatula_AC146552.16 .
ELLA--TFCDNILKKG-----------------GSEKLSDE---AIEETLEKVVKLLAYI
-SDKDLFAEFYRKKLARRLLFDKS----------------ANDDHERSILTKLK------
----------QQCGGQFTSKMEGMVT---DLTLAKENQTSFEEYL---------------
-------------------------------SNTPNADPGIDLTVTVLTT-------GFW
PSYKSFD----LNLPAEMVKCVEVFKEFYST-------KTKHRKLTW-IYSLGTCNISGK
FDPK--------------------------------------------------------
------------------------------------------------TVELVVTTYQAS
ALLLFNSSDR-----------------------LSYSEIMTQLNLL-----DEDVIRLLH
SLSCAKYK--ILIKEPNT------------------------------------------
--------KTILPTDYFEFNAKFT----DKMRRIKIP-----------------------
-------LPPVDEKK-KVIEDVDK-DRRYAIDASIVRIMKSRKVLGYQQLVMECVEQLGR
---MFKPDVKAIKKRIEDLISRDYLERDKENPNMFKYLA
>Olea_europaea_AY059387.2 .
ELIA--KFVDEKLRAG------------------NKGTSEE---ELEGILDKVLVLFRFI
-QGKDVFEAFYKKDLAKRLLLGKS----------------ASIDAEKSMITKLK------
----------TECGSQFTSKLEGMFK---DIELSKEINESFKQSS---------------
-------------------------------QARTKLPSGIEMSVHVLTT-------GYW
PTSPPMD----VRLPHELNVYQDIFKEFYLS-------KHSGRRLMW-HNSLGHCVLESQ
NFQK--------------------------------------------------------
----------------------------------------------VERSWLFLYFRRLC
CAHLTMHKT------------------------LASQDIKESTGI------LRIKSEEDS
AIPCMRKSP-RSSENSQG------------------------------------------
--------ERCGGLCSFVFNDQFT----APLYRIKVN-----------------------
---AIQMKETVEENA-STTERVFQ-DRQYQVDAAIVRIMKTRKVLSHTLLITELFQQL--
---KVPHKTSDLKKRIESLIDREYLERDKNNPQVYNYLA
>Lycopersicon_esculentum_Y16124.1 .
ELIA--KFLDEKLRAG------------------NKGTSEE---ELEGTLDKVLVLFRFI
-QGKDVFEAFYKKDLAKRLLLGKS----------------ASIDAEKSMISKLK------
----------TECGSQFTNKLEGMFK---DIELSKEINESFKQSS---------------
-------------------------------QARTKLPTGIEMSVHVLTM-------GYW
PTYPPMD----VRLPHELNVYQDIFKEFYLS-------EYSGRRLMW-QNSLGHCVLESW
NIQK--------------------------------------------------------
----------------------------------------------EKRSSQFLFSRLLF
CALLMMRKI------------------------LASQDIKEATGI------LRIKSEKDS
TVSCMWKSS-CSPEDSKR------------------------------------------
--------KRCGGLCTFVFLYQFT----APLYRIKVN-----------------------
---AIQMKETVEENT-STTERVFQ-DRQYQVDAAIVRIMKTRKVLSHTLLITELFQQL--
---KFPNKTSYLKKRIESLIDREYLERDKNNPQIYNYLA
>Solanum_lycopersicum_EU218537.1| .
ELIA--KFLDEKLRAG------------------NKGTSEE---ELEGTLDKVLVLFRFI
-QGKDVFEAFYKKDLAKRLLLGKS----------------ASIDAEKSMISKLK------
----------TECGSQFTNKLEGMFK---DIELSKEINESFKQSS---------------
-------------------------------QARTKLPTGIEMSVHVLTM-------GYW
PTYPPMD----VRLPHELNVYQDIFKEFYLS-------KYSGRRLMW-QNSLGHCVLKAE
YPKG--------------------------------------------------------
------------------------------------------------KKELAVSLFQTV
VLMLFNDAEN-----------------------LSFQDIKEATGIE-----DKELRRTLQ
SLACGKVR--VLQKIPKG------------------------------------------
--------RDVEDDDTFVFNDQFT----APLYRIKVN-----------------------
---AIQMKETVEENT-STTERVFQ-DRQYQVDAAIVRIMKTRKVLSHTLLITELFQQL--
---KFPIKPADLKKRIESLIDREYLERDKNNPQIYNYLA
>Arabidopsis_thaliana_AY091113.1_At5g46210 .
ELIA--KFLDEKLRAG------------------NKGTSEE---ELESVLEKVLVLFRFI
-QGKDVFEAFYKKDLAKRLLLGKS----------------ASIDAEKSMISKLK------
----------TECGSQFTNKLEGMFK---DIELSKEINESFKQSS---------------
-------------------------------QARTKLPSGIEMSVHVLTT-------GYW
PTYPPMD----VKLPHELNVYQDIFKEFYLS-------KYSGRRLMW-QNSLGHCVLKAD
FSKG--------------------------------------------------------
------------------------------------------------KKELAVSLFQAV
VLMLFNDAMK-----------------------LSFEDIKDSTSIE-----DKELRRTLQ
SLACGKVR--VLQKNPKG------------------------------------------
--------RDVEDGDEFEFNDEFA----APLYRIKVN-----------------------
---AIQMKETVEENT-STTERVFQ-DRQYQIDAAIVRIMKTRKVLSHTLLITELFQQL--
---KFPIKPADLKKRIESLIDREYLEREKSNPQIYNYLA
>Oryza_sativa_japonica_NT_107187.1 .
ELIA--KFLDEKLRAG------------------NKGTSEE---ELEGILDKVLVLFRFI
-QGKDVFEAFYKKDLAKRLLLGKS----------------ASIDAEKSMITKLK------
----------TECGSQFTNKLEGMFK---DIELSKEINESFKQSS---------------
-------------------------------QARTKLPSGIEMSVHVLTT-------GYW
PTYPPMD----VKLPHELNVYQDIFKEFYLS-------KYSGRRLMW-QNSLGHCVLKAE
FPKG--------------------------------------------------------
------------------------------------------------KKELAVSLFQSV
VLMLFNDAQK-----------------------LSFLDIKESTGIE-----DKELRRTLQ
SLACGKVR--VLQKMPKG------------------------------------------
--------RDVEDKDEFVFNEEFS----APLYRIKVN-----------------------
---AIQMKETVEENT-STTERVFQ-DRQYQVDAAIVRIMKTRKTLSHTLLITELFQQL--
---KFPIKPSDIKKRIESLIDREYLERDRSNPQIYNYLA
>Zea_mays_BT018674.1 .
ELIA--KFLDEKLRAG------------------NKGTSEE---ELEGILDKVLVMFRFI
-QGKDVFEAFYKKDLAKRLLLGKS----------------ASIDAEKSMITKLK------
----------TECGSQFTNKLEGMFK---DIELSKEINDSFRQSS---------------
-------------------------------QARTKLPSRIEMSVHVLTT-------GYW
PTYPPMD----VKLPHELNVYQDIFKEFYLS-------KYSGRRLMW-QNSLGHCVLKAD
FPKG--------------------------------------------------------
------------------------------------------------KKELAVSLFQSV
VLMLFNDAQK-----------------------LSFLDIKDSTGIE-----DKELRRTLQ
SLACGKVR--VLQKIPKG------------------------------------------
--------RDVEDKDDFVFNEDFS----APLYRIKVN-----------------------
---AIQMKETVEENT-STTERVFQ-DRQYQVDAAIVRIMKTRKVLSHTLLITELYQQL--
---KFPVKPADIKKRIESLIDREYLERDRSNPQIYNYLA
>Physcomitrella_patens_XM_001764728.1| .
ELIA--KFIDGKLRSG------------------NKGTSEE---ELEGILDKVLVLFRFI
-QGKDVFEAFYKKDLAKRLLLGKS----------------ASIDAEKSMISKLK------
----------TECGSQFTNKLEGMFK---DIELSREINESFRQSA---------------
-------------------------------QARLKLPSGIEMNVHVLTT-------GYW
PTYPPME----VRLPRELNVYQDIFKEFYLS-------KHSGRRLMW-QNSLGHCVLKAN
FPKG--------------------------------------------------------
------------------------------------------------KKELSVSLFQTL
VLMLFNDAQS-----------------------LTFHDIKDTSAIE-----DKELRRTLQ
SLACGKIR--VLNKIPKG------------------------------------------
--------REVEDEDTFVFNEDFV----APLFRIKVN-----------------------
---AIQLKETVEENT-TTTERVFQ-DRQYQIDAAIVRIMKTRKVLSHTLLITELFQQL--
---KFPIKPADLKKRIESLIDREYLERDKANPQIYNYLA
>Physcomitrella_patens_XM_001776282.1| .
ELIA--KFIDGKLRAG------------------NKGTSEE---ELEGILDKVLVLFRFI
-QGKDVFEAFYKKDLAKRLLLGKS----------------ASIDAEKSMISKLK------
----------TECGSQFTNKLEGMFK---DIELSREINESFRQSA---------------
-------------------------------QARMKLPSGIEMNVHVLTT-------GYW
PTYPPME----VRLPHELNVYQDIFKEFYLS-------KHSGRRLMW-QNSLGHCVLKAN
FPKG--------------------------------------------------------
------------------------------------------------KKELSVSLFQTV
VLMLFNDAQS-----------------------QSFQEIKDTTAIE-----DKELRRTLQ
SLACGKVR--VLNKQPKG------------------------------------------
--------REVEDDDIFVFNEDFV----APLFRIKVN-----------------------
---AIQLKETVEENT-STTERVFQ-DRQYQIDAAIVRIMKTRKVLSHTLLITELFQQL--
---KFPIKPADLKKRIESLIDREYLERDKANPQIYNYLA
>Ostreococcus_lucimarinus_XM_001417094.1| .
ELIA--KYIDSKLKSG------------------NKGASEE---ELETTLDKALTLFRYI
-VGKDVFEGFYKKELAKRLLHAKS----------------ASIDAEKSMISKLK------
----------AECGSQFTQHLEGMFK---DIDLSREIMQSFRQTF---------------
--------------------------------DDEALTKGIEMNVNVITQ-------GCW
PSYPVID----VNIPEQLAVLQEKFQDFYLG-------KHSGRQLTW-QNSQGHCVLKAR
FGSG--------------------------------------------------------
------------------------------------------------MKELSVSLFQCV
VLMLFNDAEK-----------------------LSYEDIASKSGLE-----EKELKRALQ
SLACAKVR--ILNKEPKS------------------------------------------
--------RDVNAGDVFEVNAALN----ERLFRIKVN-----------------------
---SIQIKETTEENK-QTMERVFQ-DRQQQVDAAIVRVMKTRKSLTHALLISELMAQL--
---KFPTKASDLKKRIESLIEREYIERDREDAQKYNYLA
>Ostreococcus_tauri_CR954204.4| .
ELIA--KYIDSKLKSG------------------SKGLSEE---ELERTLDKALTLFRYI
-VGKDVFEVFYKKELSKRLLHGKS----------------ASIDAERSMIQKLK------
----------AECGSQFTQHLEGMFK---DIDLSREIMQSFRQTF---------------
-----------------------------------ENDPIIEMNVNVITA-------GCW
PSYPSVD----VKLPEELANLQEKFMSFYLG-------KHSGRKLTW-QNSEGHCVLKAR
FDGG--------------------------------------------------------
------------------------------------------------MKELSVSLFQCV
ILMLFNDSKK-----------------------LSYTEIAQKTGME-----EKELKRALQ
SLACAKVR--ILNKEPKS------------------------------------------
--------REINDDDSFEVNTALN----ERLFRIKVN-----------------------
---SIQVKETAEENK-QTMERVFQ-DRQQQIDAAIVRVMKTRKSLTHALLISELMAQL--
---KFPTKASDLKKRIESLIEREYLERDREDAQTYNYLA
>Chlamydomonas_reinhardtii_XM_001703167.1| .
--------------------------------------SEE---ELEAALDRALILFRYI
-QGKDVFEAFYKKDLAKRLLLGRS----------------ASVDAEKAMIAKLKARRRSG
GRARARARGRLLQPSQFTAKLEGMFK---DVELSDDVMAAFRGAP---------------
--------------------------------AAAGLPSGVDVAVSVLTS-------GYW
PTYPVTE----VKLPEVLDRAGAVFRDFYLS-------KYSGRRLVW-QHSLGSCMLRAS
FPKG--------------------------------------------------------
------------------------------------------------MKELSVSTFQAA
VLMLFNDTDT-----------------------LSYKDVLAGTGLE-----EKELKRTLQ
SLACGKVR--VLTKEPKG------------------------------------------
--------RDVNDDDSFSFNTGFT----EKLFRIKIN-----------------------
---SIQMKETEEENK-KTNEQVLQ-DRQYQIDAALVRIMKTRKTLSHKLLVAEALQQL--
---KFPLKAADLKKRIESLIDREYLARDANDANVYNYLA
>Hyaloperonospora_parasitica_ABWE01000278.1| .
ELVA--KFVDAKLRTG------------------NKGGTEA---EVESLLDRVMFIFRYI
-QGKDVFEAFYKKDLAKRLLVGKS----------------ASFDLEKLMLSKLK------
----------TECGSSFTNKVEGMFK---DIDLSQNVMTQFQQHA---------------
-----ASRYGSAHHCNYKTAPHCADQCRNAREALHGHHGIPDMHVQVLTT-------GFW
PPYAAVE----INLPASLVPLKEIFDKFYSS-------KYQGRQLQW-QHSLAQCVVKAA
FPSG--------------------------------------------------------
------------------------------------------------KKELVVSLYQTV
VLLCFNGADS-----------------------LGYKEIKEQTRIE-----DGELRRTLQ
SLACGKTR--VLQKVPKS------------------------------------------
--------KDVNDDDLFEFNTHFT----NQFIRIKIN-----------------------
---SIQMKETKKENE-DTHERVFR-DRQYQVDAAIVRIMKARKKLSHALLMSEIFTQI--
---RFPAKAADIKRRIESLIDREYLERDSTNAQVYNYLA
>Glycine_max_AK286329.1| .
ELLA--TFCDNILKKG-----------------GSEKLSDE---AIEETLEKVVKLLAYI
-SDKDLFAEFYRKKLARRLLFDKS----------------ANDDHERSILTKLK------
----------QQCGGQFTSKMEGMVT---DLTLAKENQTSFEEYL---------------
-------------------------------SNNPNADPGIDLTVTVLTT-------GFW
PSYKSFD----LNLPAEMVRCVEVFKEFYQT-------KTKHRKLTW-IYSLGTCNISGK
FDPK--------------------------------------------------------
------------------------------------------------TVELIVTTYQAS
ALLLFNSSDR-----------------------LSYSEIMSQLNLS-----DDDVIRLLH
SLSCAKYK--ILNKEPST------------------------------------------
--------KTISSTDYFEFNSKFT----DKMRRIKIP-----------------------
-------LPPVDEKK-KVIEDVDK-DRRYAIDASIVRIMKSRKVLNYQQLVMECVEQLGR
---MFKPDVKAIKKRIEDLISRDYLERDKDNANLFRYLA
>Pisum_sativum_AB080190.1| .
ELLA--TFCDNILKKG-----------------GSEKLSDE---AIEDTFEKVVKLLAYI
-SDKDLFAEFYRKKLARRLLFDKS----------------ANDDHERSILTKLK------
----------QQCGGQFTSKMEGMVT---DLTLAKENQTSFEEYL---------------
-------------------------------SNNPNIDPGIDLTVTVLTT-------GFG
PSYKSFD----LNLPAEMVRCVEVFKEFYQT-------KTKHRKLTW-IYSLGTCNVSGK
FEPK--------------------------------------------------------
------------------------------------------------TMELVVTTYQAS
ALLLFNSSDR-----------------------LSYSEIMTQLNLT-----DDDVVRLLH
SLSCAKYK--ILTKEPST------------------------------------------
--------KTISPTDHFEFNSKFT----DKMRRIKIP-----------------------
-------LPPVDEKK-KVIEDVDK-DRRYAIDASIVRIMKSRKVLSYQQLVMECVEQLGR
---MFKPDVKAIKKRIEDLISRDYLERDRDNANLFKYLA
>Petunia_integrifolia_DQ250016.1| .
ELLA--TFCDNILKKG-----------------GSEKLSDE---AIEDTLEKVVKLLAYI
-SDKDLFAEFYRKKLAGGCYLIKS----------------ANDEHERSILTKLK------
----------QQCGGQFTSKMEGMVT---DLTLARENQASFEEYL---------------
-------------------------------SNNPAANPGIDLTVTVLTT-------GFW
PSYKSFD----LQPPTEMVRCVEVFKEFYQT-------KTKHRKLTW-IYSLGTCNINGK
FDPK--------------------------------------------------------
------------------------------------------------TIELVVTTYQAS
ALLLFNASDR-----------------------LSYQEIMAQLNLS-----DDDVVRLLH
SLSCAKYK--ILNKEPST------------------------------------------
--------KTISQTDVFEFNSKFT----DKMRRIKIP-----------------------
-------LPPVDEKK-KVIEDVDK-DRRYAIDASIVRIMKSRKVLGYQELVMECVEQLGR
---MFKPDVKAIKKRIEDLITRDYLERDKDNPNLFKYLA
>Nicotiana_tabacum_AJ344535.1| .
ELLA--TFCDNILKKG-----------------GSEKLSDE---AIEETLEKVVKLLAYI
-SDKDLFAEFYRKKLARRLLFDKS----------------ANDEHERSILTKLK------
----------QQCGGQFTSKMEGMVT---DLTLARENQASFEEYL---------------
-------------------------------SNNPAANPGIDLTVTVLTT-------GFW
PSYKSFD----LNLPAEMVRCVEVFKEFYQT-------KTKHRKLTW-IYSLGTCNINGK
FEPK--------------------------------------------------------
------------------------------------------------TIELVVTTYQAS
ALLLFNASDR-----------------------LSYQEIMTQLNLS-----DDDVVRLLH
SLSCAKYK--ILFKEPST------------------------------------------
--------KTISPTDVFEFNSRFA----DKMRRIKIP-----------------------
-------LPPEDEKK-KVIEDVDK-DRRYAIDASIVRIMKSRKVLGYQQLVMECVEQLGR
---MFKPDVKAIKKRIEDLITRDYLERDKDNPNLFKYLA
>Lycopersicon_esculentum_BT013673.1 .
ELLA--TFCDNILKKG-----------------GSEKLSDE---AIEETLEKVVKLLAYI
-SDKDLFAEFYRKKLARRLLFDKS----------------ANDEHERSILTKLK------
----------QQCGGQFTSKMEGMVT---DLTLARENQASFEEYL---------------
-------------------------------SNNPIANPGIDLTVTVLTT-------GFW
PSYKSFD----LNLPAEMVRCVEVFKEFYQT-------KTKHRKLTW-IYSLGTCNINGK
FEPK--------------------------------------------------------
------------------------------------------------TIELVVTTYQAS
ALLLFNASDR-----------------------LSYQEIMTQLNLS-----DDDVVRLLH
SLSCAKYK--ILNKEPST------------------------------------------
--------KTISPTDVFEFNSKFT----DKMRRIKIP-----------------------
-------LPPVDEKK-KVIEDVDK-DRRYAIDASIVRIMKSRKVLGYQQLVMECVEQLGR
---MFKPDVKAIKKRIEDLITRDYLERDKDNPNLFKYLA
>Oryza_sativa_XM_467770.1| .
EFIS--LYVDDKLRKG------------------LKGATEE---DVEVILDKVMMLFRYL
-QEKDVFEKYYKQHLAKRLLSGKT----------------VSDDAERSMIVKLK------
----------TECGYQFTSKLEGMFT---DMKTSQDTMIDFYAKK---------------
---------------------------------SEELGDGPTLDVHILTT-------GSW
PTQPCPP----CNLPTEILAICDKFRTYYLG-------THSGRRLTW-QTNMGTADIKAT
FGKGQ-------------------------------------------------------
------------------------------------------------KHELNVSTYQMC
VLMLFNSTDG-----------------------LTYKDIEQDTAIP-----ASDLKRCLQ
SLACVKGKN-VLRKEPMS------------------------------------------
--------KDISEDDTFYFNDKFT----SKLVKVKIG-----------------------
-TVVAQ-KESEPEKQ-ETRQRVEE-DRKPQIEAAIVRIMKSRRVLDHNSIVAEVTKQLQA
---RFMPNPVVIKKRIESLIEREFLERDKADRKLYRYLA
>Hordeum_vulgare_AK252660.1| .
EFIS--LYVDDKLRKG------------------LKGATEE---DVEGILDKVMMLFRYL
-QEKDVFEKYYKQHLAKRLLSGKT----------------VSDDAERSMIVKLK------
----------TECGYQFTSKLEGMFT---DMKTSQDTMQDFYAKK---------------
---------------------------------SEELGDGPTLDVHILTT-------GSW
PTQPSPP----WSLPPEILTVCEKFRGYYLG-------THSGRRLTW-QTNMGTADIKAT
FGKSQ-------------------------------------------------------
------------------------------------------------KHELNVSTYQMC
VLMLFNTSDG-----------------------LTYKDIEQATEIP-----STDLKRCLQ
SLACVKGKN-VLRKEPMS------------------------------------------
--------KDISEDDTFFFNDKFT----SKLVKVKIG-----------------------
-TVVAA-KESEPEKQ-ETRQRVEE-DRKPQIEAAIVRIMKSRRVLDHNSIVSEVTKQLQA
---RFLPNPVIIKKRIEELIEREFLERDKADRKLYRYLA
>Physcomitrella_patens_XM_001758222.1| .
EFIS--LFVDDKLRKG------------------LKGVSEE---DVELVLDKVMMLFRYL
-QEKDVFEKYYKQHLAKRLLSGRT----------------VSDDAERSLIVKLK------
----------TECGYQFTSKLEGMFT---DMKTSRDTMQGFNATS---------------
--------------------------------AGTEGNEGPTLTVQVLTT-------GSW
PTQSGAR----CNMPTEILAMCDKFKMYYLS-------THTGRRLTW-QTNMGTADLKAT
FGDGN-------------------------------------------------------
------------------------------------------------KHELNVSTYQMC
ILYLFNQADR-----------------------LTYKEIEQATDIP-----ALDLKRSLQ
SLACVKGKN-VLRKEPMS------------------------------------------
--------KDISEDDVFVFNDKFS----SKFYKVKIS-----------------------
-TVVAQ-KESEPEKQ-ETRQKVEE-DRKPQIEAAIVRIMKSRRLLDHNNIISEVTKQLQA
---RFMPNPAVIKKRIESLIEREFLERDRVDRKLYRYLA
>Leishmania_major_XM_001683831.1| .
-----------------------------------TEVR-----EATSVLRRIAHIYSYH
-PKKDLFEAAYWRDFARRCLHAHR---------------KLNSAPENTFIGFLR------
----------DICGLSFTSKFEGMLT---DLTSSTELTTQYNTWVQEQE-----------
-------------QQQQQQPSGEAGVDTAAVGRLVSEAKGLDAHLFILTQ-------SYW
PECPSMP--GNFYVPPALRAVTQLVEKFYTG-------RFPNRHLSW-QHPLSHATLLVR
LTPQSS------------------------------------------------------
------------------------------------------------VLTLTGTYTQCV
LLMQLDALYDRG------------------VTTITAKALCDAVGMD---MTNTELLWSLQ
GLCHPRFRL-VLRAEAASSPPSGGGAQRKSAELDNEDDESAARVEESAASCTSPQSVSPG
AAAGASAGCTLAATDLLQLNLSFT----SATSKVRIPFQTR-------------------
---MRTTASAGLDGP-SRGGRTAD-NGGHLVEVAIVSCLKSQRTMTRTDLASAVAARV--
---PFPVTTTVLKKAIDKLIERGFMIRGKGS--TYVY--
>Leishmania_infantum_XM_001466126.1| .
------------------------------------------------VLRRIAHIYSYH
-PKKDLFEAAYWRDFARRCLHAHR---------------KLNSTAENTFIGFLR------
----------DICGLSFTSKFEGMLT---DLTSSTELTTQYNTWVQEQERSL--------
-------------QQQQQQPSGEEGAETSAVGRLVPEAKSLDAHLFILTQ-------SYW
PECPSMP--SNFYVPPAVRAITQLVEKFYTG-------RFPNRHLSW-QHPLSHATLVVR
LTPQSS------------------------------------------------------
------------------------------------------------TLTLTGTYTQCV
LLMQLDALYDRG------------------VTSITAKALCDAVGMD---IANTELLGSLQ
GLCHPRFRL-VLRAEAASSPPSGDGAQRTSAELDNEDDESAARVEEAAASCASPQSSSPG
TAAGASAGCTLAATDLLQLNLGFT----SATSKVRIPFQTR-------------------
---MRTTASAGLDGP-SRGGRTAD-NGGHLVEVAIVSCLKAQRTMTRIDLASAVAARV--
---PFPVTTAVLKKAIDKMIERGFMVRGKDN--AYVY--
>Leishmania_braziliensis_XM_001565578.1| .
-----------------------------------AEVK-----EVTSVLRRIAHIYSYH
-PKKNMFEDAYWRDFARRCLHAHR---------------KLNSTVENAFICFLR------
----------DICGLSFTSKFEGMLT---DLTSSAELTTQYSMWVQEQEQP---------
--------------------SGEKGGGAAAMGHSMSGTKSLDAHLFILTK-------SYW
PEYPPMP--SSFYVPPAVQAVTQQVEKFYTG-------LFPNRHLSW-QYPLSHATLLTR
LTPQSS------------------------------------------------------
------------------------------------------------VLTLTGTYTQCV
LLMRLDALYDRG------------------VTSITAKALCDAVGMD---MANAEFLWSLQ
GLCHPRFAL-VLRKGVGSLVSAAGGAQCKSVELDNEDDESGARVEGVVGTSASPQSASSG
AAAGASASYAITATDSLQLNLSFT----SAKSKVRIPLQTR-------------------
---MRAMASVGFDGL-SRGGRTAD-NGGHLVEVSIVSCLKAQRTVTRADLASAVAAQV--
---PFPVTTAVLKKAIDKMIERGFMVRGKDS--TYVY--
>Trypanosoma_brucei_CP000066.1 .
DWVV--RGSDTSTALGQSDHSESKP-----MATADGSSDVG---GVLKLLDDIGRIYSLF
-PSKDIFEKLYWRDLARRLLHHPR--------------GTPCVDVEGHFIQILR------
----------EIVG-TDAAKFEGMVN---DLMSSQELNERFRLWVVNKHTEVPPLSPPPT
SVANEEDDQTETPQPKAQHNNEGYEEEEENHEAVEAALAAVDVKLNVLTD-------GYW
PKQTPLS----TELPPQLRVLAKSMEVFYRK-------CFAKRRLIW-LHQLSSAVVKSA
VGNS--------------------------------------------------------
------------------------------------------------RRQLSGTLVQAN
VLLALQEIIDAGMHSE--------------QLCVSVGEICGQLGLD---ISLPDVVGAIL
GLCHPKFR--LLLRAPGSGTDGSNQHGSDDASGYGSSVG---------------------
-----VVAATLLGTDILRINHSFS----VPSQFCRIPFLGARRRGGDG------------
---AVDERAADTDGE-QTMEDIMK-DRVHVVDAAIVRLMKQRRRASHEEVMEEVPKLV--
---RFPVTASAVKESARRLTERGFLERGNT--NEYIYIS
>Trypanosoma_cruzi_XM_800380.1| .
------------------------------------------------LLNYIGRIYALL
-PSRGIFETFYWHDLARRLLQYQR---------------PRRLDAERSFIQELK------
----------KTCG-VETSKFEGMFN---DLKVSQELNERYQAWVTGKRD----------
--------DTSAQWPPVMRVDNEEEEEE-AMSLIAEFPWNTEVKLHILTS-------GFW
PTQSTLA----VRLPSPMRLLAKCVQDFYRQ-------CFTDRQLVW-QHQLSSAVVRCS
MGTVR-------------------------------------------------------
-------------------------------------------------RNLMGTLLQAA
ILLTLQEMMDTTPSSSSSQR----------VEAVTVGALCDRLAVD---ISIPAVSGAIY
GLCHPKFS--LLLREPATGGPSA-------------------------------------
-----TALSMLAGTDRLRFNTHFA----VSSMRCRIPFYNTPNSGED-------------
----VSTGRNDADSM-LAVDDVLK-EHKHVIEAAVVRFMKEKRCATHEDLVTAVSTLV--
---QFPVTMATLKCVIERLIDRGFLERNGAT--AYTY--
>Trypanosoma_cruzi_XM_801591.1| .
------GGSDEVAAAAT-----------------ATATAVS---PCGGLLNYIGRIYALL
-PSRGIFETFYWHDLARRLLQYQR---------------PRRLDAERSFIQELK------
----------KACG-VETSKFEGMFN---DLKVSQELNERYQAWVTGERD----------
--------DASAQWPPVMRVDNEEEEEGEAMSLIAELPWNTEVKLHILTS-------GFW
PTQSTLA----VRLPSPMRLLAKSVQDFYRQ-------CFTDRQLLW-QHQLSSAVVRCS
IGTVR-------------------------------------------------------
-------------------------------------------------RNLTGTLLQAA
ILLTLQEMMDTTPSSSSSQR----------VEAVTVGALCDRLAVD---ILVPAVTGSIY
GLCHPKFS--LLLREPAMGGSSA-------------------------------------
-----AAFPMLAGTDRLRFNTHFA----VSSMRCRIPFYNTPNSGED-------------
----VSTGRNDADSM-LAVDDVLK-EHKHVIEAAVVRFMKEKRCATHEDLVTAVSTLV--
---QFPVTMATLKCVIERLIDRGFLERNGAT--AYTY--
>Trypanosoma_brucei_CP000071.1 .
-LVA--VYCDVLVSQSGTRGVAVTADKETEIGGKCVSLPEGS--DSTSDIDSVTALAALL
-DDKDVFLEEYKQLLARRLIILSSSLSLSPSALPTELCTKPNAEYEHAMIRELR------
----------RTFGRTSTLTLKMMLH---DYTLSCAMGSAFRQTP---------------
----------------------------------SAQQLKSGINVQVITG-------ARW
PTYSTVP----LLPCTSLAAAISTFSTYYAA-------AHPLRTLSW-IHSQGTANLEAL
FPNG--------------------------------------------------------
------------------------------------------------SKEIVADTIQSN
ILILLSDAYNTVRRNRDSESRRGVGEGKSTKRYLTGQEIASAMGMS-----FENLYAYLN
QLVHHTSYK-LITRVPSPNPDPAVDPN---------------------------------
-------EASVRPEYGYTINVDFK--HSSNSFRLPVPHPRWNQKASGGHR----------
----VVGADAMAASQ-TFALVTES-TRRLQVDAAIVRTMKRHRSLPYHELMSTTVQELSR
---FFVPSTQFVKVQVEGLIAREFLKRNEANSQLLEYVV
>Leishmania_major_CT005272.1| .
ETLS--VYYDNGIRQG-------------------KDD------IVSTVGNNVLTILQLT
-PDLEAFEVAFRSHLAVRLIYAKP----------------HAVNMECLFIDRLF------
----------NIYGSSVVNRFQKMVE---DIRSATAAQEKLIADM---------------
--------------------------------KTKRISPPLEFNVLVLTS-------GLW
PQYTNIP----LSIPQSMEACKRVFQEYYRR-------RHNGRKLVF-QMSLGSIAFQLC
HGDR--------------------------------------------------------
------------------------------------------------TYHVSAHTHFVN
SIMALNSDEN-----------------------LSVAVVAQQGALS-----CDEVLTQFN
TLCHVG----LAER----------------------------------------------
------------NGTEFRFNRNFY----SSKPKVKVSAGVQ-------------------
----KSAHDGGSASA-ATRKGMDG-ARTMSLDATIVKLLKEHNSMDYQTLCGAIESELRD
---VCSPTRTDVKLRIDALIEKGLMTRGESA-HCYFYCS
>Leishmania_donovani_DQ418548.1| .
ETLS--VYYDNGIRQG-------------------KDD------IVSTVGNNVLTILQLT
-PDLEAFEVAFRSHLAVRLIYAKP----------------HAVDMECLFIDRLF------
----------NIYGSSVVNRFQKMVE---DIRSATAAQEKLIADM---------------
--------------------------------KTKKISPPLEFDVLVLTS-------GLW
PQYTNIP----LSIPQSMEACKRVFQDYYRR-------RHNGRKLVF-QMSLGSIAFQLC
HAGR--------------------------------------------------------
------------------------------------------------AYHVSAHTHFVN
SIMALNSDEN-----------------------LSVAVVARQGALS-----CDEVLTQFN
TLCHVG----LAER----------------------------------------------
------------NGTEFRFNRNFY----SSKPKVKVSAGVQ-------------------
----KSAHDGGGAST-ATRKGMDG-ARTMSLDATIVKLLKEHNSMDYQTLCGAIESALRD
---VCSPTRADVKLRIDALIEKGLITRGESA-HCYFYCS
>Leishmania_braziliensis_XM_001568897.1| .
ETLS--VYYDNGIRQG-------------------KDD------VVSTVGNNVLTILQLT
-PDLEAFEVAFRSHLAVRLIYAKP----------------HAVDMECRFIDRLF------
----------NIYGSSVVNRFQKMVE---DIRSATAAQEKLVADM---------------
--------------------------------KTKKISPPLEFDVLVLTS-------GLW
PQYTNIP----LSIPQSMESCKHVFQEYYRR-------RHNGRKLVF-QMSLGSIAFQLC
HGGR--------------------------------------------------------
------------------------------------------------TYHVSAHTHFVN
SIMALNSDED-----------------------VSVAVVARQGALS-----SDEVLTHFN
TLCHVG----LAER----------------------------------------------
------------NGTEFRFNRRFY----SSKSKVKVSAGVQ-------------------
----KSAHDGSGGAI-AACKGMDG-ARTMSLDATIVKLLKEHNSIDYHTLCCAIESELRG
---VCSPTRTDIKLRVDALMEKGLLMRGESA-NCYVYCS
>Trypanosoma_brucei_XM_817890.1| .
-----------------------------------THD------SMDQVAADTFSLYRLL
-RSKESFEQTFKLLLAARLINCKP---------------NDSLVHEIIFVEHLR------
----------SECGDSVANHLDVMIK---DGRMRTEINRGFLSSL---------------
---------------------------------SPDVQLPLSFDVTVITA-------GVW
PIYPGFE----INLPECMQQCVSLFQAYYIP-------HHNGRVLSF---HTGCGTICFT
LNHK--------------------------------------------------------
-----------------------------------------------EVYELAAPTSFVN
TILCFQSCGGIDEP-------------------LTVKDICNKTKMI-----ETDVLPQLE
ALVNTG----LISNVPSG------------------------------------------
------------GLSRFIFNKHFA----HHRTKLRIGNVGG-------------------
----NRTVKASAEVR-VTQVASET-THAESIQAVLMQIVKRNKTLSHGEMFTQVAEALKG
S--RITPVMAHIKQNLEILINKGLISRGSRP-DIYVYEA
>Trypanosoma_cruzi_XM_808353.1| .
EKLA--YYYDAKVKSK---------------------ISEA---ELERLVADVFGLFRLL
-RTKEVFDHAFKLLLAARLINSKP---------------EDPLSNETFLIDQIR------
----------NECG-ESANHLEIMIK---DGRMRREMNKGFIRSL---------------
---------------------------------GTGNKLPHEFYVTVITA-------GVW
PEYTDLA----PDLPESMQNCMQLFRSYYLP-------HHNGRKLSF-NTTLGTVFFTLN
HGKI--------------------------------------------------------
-------------------------------------------------YELVAPTAFAS
TILCFQNSDQNNE-------------------YLSLQEICDKTKLI-----ERDASFQLE
SLSQLG----LITVDRVD------------------------------------------
------------DVLRYAFNQAFD----NPRSKLRVRATSG-------------------
----NRILEKNRETR-AHCEPLGA-SISFSIQAAAIQIIKSKKKIGHTEFCNAITKSLQK
A--GFAPSVADIKKGLETLMSKGLLSRKNS--NIYIY--
>Trypanosoma_cruzi_XM_814790.1| .
ENLA--YYYDAKVKSK---------------------ISEA---ELERLVADVFGLFRLL
-KTKEVFDHAFKLLLAARLINSKP---------------EDPLSNETFLIDQIR------
----------NECG-ESVNHLEIMIK---DGRMRREMNKGFIRSL---------------
---------------------------------GTGNKLPHEFYVTVITA-------GVW
PEYTDLA----PDLPESMQNCMQLFCSYYLP-------HHNGRKLSF-NTTLGTVFFTLN
HGKI--------------------------------------------------------
-------------------------------------------------YEIVAPTAFAS
TILCFQNSEQNNE-------------------YLSLQEICDKTKLI-----ERDASFQLE
SLSQLG----LITVDRVD------------------------------------------
------------DVLRYAFNQAFN----NPRSKLRVRTTNG-------------------
----NRILEKNRETR-AYCEPLGD-SISFSIQAAAIQIIKSKKKIGHTEFCNAITKSLQT
A--GFVPSVADIKKGLETLMSKGLISRGGNS-NIYIY--
>Cyanidioschyzon_merolae_AP006495.2| .
EFLS--LYIDKALRES-------------------PSISRE---ATRAALEHASGLFRLL
-RNKDVFEQHYKVHLSRRLLRRFA--------SNTVVPPSANDDAEQHFISKLR------
----------EECGAVYTAKLEAILQ---DMRTSDELNAAYRRHQ---------------
-----------------------------EMIQLYGSRARPMLQVCVITN-------GIW
PVAEAPT-AQIPACHPELVEITQEYEKFYHE-------RHAKRRLQW-LLHQGSAELCMR
LSDEGP------------------------------------------------------
------------------------------------------------ALSLKVTSLQML
ILLLFNNAEA-----------------------LTVQEMLRLLQFP---GLSPELMRALR
ALCDSRHA--ILVRAANG------------------------------------------
--------PVICNRDVFRVNKAFQ----STTLDIDLTDTD--------------------
----HVDENAGVERAARSSELLER-DRRPEITACVMRILKRRQELEHSQLVAQVIDELHN
---RFVPTVAEVKREIEALLEREYIARESDELTVYRYI-
>Cyanidioschyzon_merolae_AP006496.2| .
ERLA-RSFHD-LLRVS------------------STSIPEP---DIRRKIGKLLELFRYL
-SGKDSFLAFYKKYLAQRLLFDLT----------------ASTACEQYVVELLR------
----------AECGAVYVNHLVNMLK---DMDLSQDLLQEYRMGP---------------
---------------------------------GSGSSRLPSFTCKVITQ-------AYW
NSSESFL----LQVPPGLESQQRSFHRFYHA-------RFSGRRLIW-EPSLSSAELRVQ
FANG--------------------------------------------------------
------------------------------------------------EKVLHVTLSQAV
VLLLFNERDA-----------------------WTLAELQQQTGIA----DSAELERILD
SLSSSQCP--VLIRERGAEAAS--------------------------------------
-------SGPVTAPARYRFNADLQ----TSRRRLRLLD----------------------
----IALLERPPEQV-PSGPVASP-DRQHQIDAAIVRLLKKQKSLSHADLVQQLGAEL--
---CFGPSVSDVKQRVESLLQREYIGRDERDPNLYHYVS
>Trypanosoma_cruzi_XM_800835.1| .
YLLHG-SHEEAEVRRVG-------------GGGRAKTVVVS--LHNEDEVMSAVRLAFSV
-SSIDRFLRLYKELLAYRLLFYAVG-RARDGSVDAMEARREKLQTEKLVCKYLH------
-----------ELLPLERNAIQQMIQMCMDMETGKNAPEGYDPQA---------------
--------------------------LQPEQCGHGAETVTVRPTLRLLSR-------LAW
PSYPLLT-----DVPQPLHNAMDQFARFYHA-------QYSNRRVVWLRTSMETITFTVA
YPQAG-------------------------------------------------------
--------------------------------------------------KVIVGSLELF
NIFQFLSEAGTSG--------------------TTWTLLAQRIGKD-----KTLLQRGLK
KLIHDG-----FFKIQMG------------------------------------------
-----------SGEESVALNAAFK----SHKPRYNFLQPP--------------------
----PRVGALLEENG-IINEEVHR-SRIASIQAVIIKHMKSVRTCLYDELFC-WTRQQNP
---QFQLQNSDFKLALEMLIEKEFVQRDPSQKQRFVYKA
>Trypanosoma_cruzi_XM_806457.1| .
YLLYG-SHEGAEVRRVG-------------GGGREKMVLVS--LHNEDEVMSAVRLAFSV
-SSIDRFLRLYKELLAYRLLFYAVG-RASDGSVDAMEARREKLQTEKLVCEYLH------
-----------ELLPFERNAIQQMIQMCMDMVTGNNTPEAYDPQA---------------
--------------------------LQPEQCGHGADAFSVRPTMRLLSR-------LAW
PSYPLLT-----DVPKPLHNVMDQFARFYHA-------QYSNRRVVWLRTSMETITFTVA
YPQAG-------------------------------------------------------
--------------------------------------------------KVIVGSLELF
NIFHFLSEAGTSG--------------------TTWTLLAQRIGKD-----KTLLQRGLK
KLIHDG-----FFKIQMG------------------------------------------
-----------SGEEIVALNAAFK----SHKPRYHFLQPP--------------------
----PRVGALLEENG-IINEEVHR-SRIASIQAVIIKHMKTVRTCLYDELFC-WTRQQNP
---QFQLQNSDFKLALEMLIEKEFVQRDPSQKQRFVYKA
>Trypanosoma_brucei_AC087327.7 .
-------YLLRGNETSP-----------------ATGNGSL---SGNEDLRAALRIIQGL
-SGRTQLFSFYKENLAIRLLSILHP-KPHDNAVSTEELRHERLQFEGSMCRYLM------
--------ELFPGDREAVQHMVQMCE---DVKTANEMSEAFNQQQ---------------
------------------------------MQDIGNAALSVKLTTSILSP-------HAW
PVYPKLE-----RVPRPLKNTMDGFSAFYQN-------RHSTRRLIW-IRTTFERVTFDI
AYP---------------------------------------------------------
------------------------------------------------RGKKLVT-GSLE
HYEIFNCLSEAAGAG------------------VTWENLAKEVEWE-----TAKLQQELR
KPIFNG----LLVLPQEEEAKVAER-----------------------------------
--------ADTASQQALRLNPEFT-SSHTHFNLLPERSQR--------------------
----KQLTTCTRTNE-KAAKGLQE-TRIGAIQAAVMHRLKTVQHGSYKDLFQFTQESLRH
---HFQLSDVEFKEVLRRLIDKEYIVRDQEDREQFVYRA
>Leishmania_infantum_XM_001470215.1| .
----------------------------------IKSMPID---ELRRTNNWIAVIYRLC
-TRQDVFHLSYTRFLQERLLTNIF----------GTVKQSEIAVREESMLSSLL------
---------------IKDKNFAFIFN---CMRMLNDARRNDSKRA---------------
-----------------------------------ERVQELLVKPYILTA-------FAW
GESRRSSDMGRSSVPFELQSVISHDIDAYSA-------LQNGRKLLF-SPEHSGARVRMS
VSNK--------------------------------------------------------
----------------------------------------------AASFSLLVSLLQMR
YLLVMNKMSE-----------------------WSADELCSQTRTS-----LEECKRALT
PFVQTG----LLQETAQH------------------------------------------
--------VFNLDPNILALQSGEEK--MYDLRYIELG-----------------------
------SQQSNPEKN-SFFLRGEK-SHVLSIEGAVMRLLKELGPLSLDVIISKVSASLG-
---KLSVQRRDIKKVLEKLVEREYVERSEDN--------
>Leishmania_braziliensis_XM_001566209.1| .
-----------------------------------KSMPVE---ELRLKSNWIAVIYRLC
-SRQDVFHQSYTRFLQERLLKNIF----------GTGKQSEIAVREESILSSLL------
---------------IKDRNFAFIFN---CMRMLNDTYRNDLKQA---------------
-----------------------------------KRVQQFLVKPYILTA-------FPW
GESRRSPDADRTSVPLELQTVISHDIDAYAA-------LQNGRRLLF-SPEHSGARVKMS
IPNKS-------------------------------------------------------
-----------------------------------------------VSLSVLVSFLQMR
YLLVMNKMSV-----------------------WSADVLCSRTCTS-----LEECKRALI
PFVQTG----LLQEAVQH------------------------------------------
--------VFDLNPNIFALQNGEEK--TYDLRYIELG-----------------------
------SQQSNPEKN-SFFLRGEK-SHVLSIEGAVMRVLKELGPLSLDDTIGKVSASLG-
---KLSVQRRDIKKVLEKLVEREYVERSEDN--------
>Leishmania_major_CT005266.1| .
----------------------------------IKSMPID---ELRRTNNWIAVIYRLC
-SRQDVYHLSYTRFLQERLLTNIF----------GTGKQSEIAVREESMLSSLL------
---------------IKDKNFAFIFN---CMRMLNDARRNDSKRA---------------
-----------------------------------ERVQQLLVKPYILTA-------FAW
GESRRSPDMGRTSVPLELQSVITHDIDAYSA-------LRNGRKLLF-SPEHSGARVRMS
VSNK--------------------------------------------------------
----------------------------------------------AASFLLLVSLLQMR
YLLVMNKMSE-----------------------WSADELCSQTRTS-----LEECKRALT
PFVQTG----LLQETAQH------------------------------------------
--------VFKLDPNIFALQSGEEK--MYDLRYIELG-----------------------
------SQQSNPEKN-TLFLRGEK-SHVLSIEGAVMRLLKELGPLSLDVIIGKVSASLG-
---KLSVQRRDIKKVLEKLVEREYVERSEDN--------
>Physcomitrella_patens_XM_001781728.1| .
EFIS--LFVDDKLRKG------------------LKGASEE---DVELVLDKVMMLFRYL
-QEKDVFEKYYKQHLAKRLLSGRT----------------VSDDAERSLIVKLK------
----------TECGYQFTSKLEGMFT---DMKTSRDTMQGFNATG---------------
--------------------------------AGAEGNEGPTLTVQVLTT-------GSW
PTQSGAR----CNMPTEILAMCDKFKMYYLS-------THTGRRLTW-QTNMGTADLKAT
FGDGN-------------------------------------------------------
------------------------------------------------KHELNVSTYQMC
ILCLFNQADR-----------------------LSYREIEQATDIP-----APDLKRSLQ
SLACVKGKN-VLRKEPMS------------------------------------------
--------KDISEDDTFVFNDKFS----SKFYKVKIS-----------------------
-TVVAQ-KESEPEKQ-ETRQKVEE-DRKPQIEAAIVRIMKSRRLLDHNNIISEVTKQLQA
---RFMPNPAVIKKRIESLIEREFLERDRMDRKLYRYLA
>Picea_sitchensis_EF677486.1| .
EFIS--LFVDDKLRKG------------------LKGVNEE---DVEVVLDKVMMLFRYL
-QEKDVFEKYYKQHLAKRLLSGKT----------------VSDDAERSLIVKLK------
----------TECGYQFTSKLEGMFT---DMKTSRDTMQGFTSML---------------
-------------------------------AASSEGNEGPTLAVQVLTT-------GSW
PTQTGAR----CNLPKEILAVCDKFKAYYLS-------THTGRRLTW-QTNMGTADLKAT
FGKGQ-------------------------------------------------------
------------------------------------------------KHELNVSTYQMC
ILILFNSADR-----------------------LSYRDIEEATDIP-----APDLKRCLQ
SLACVKGRN-VLGKEPMS------------------------------------------
--------KDIGEEDDFYFNEKFS----SKFYKVKIG-----------------------
-TVAAQ-KETEPEKQ-ETRQRVEE-DRKPQIEAAIVRIMKARRVLDHNNIVAEVTKQLQS
---RFLPNPAVIKKRIESLIEREFLERDKTDRKLYRYLA
>Lotus_japonicus_BABK01035245.1| .
EFIS--LFVDDKLRRG------------------LKGVGEE---DVEIILDKVMMLFRFL
-QEKDIFEKYYKQHLAKRLLSGKT----------------VSDEAERSLIVKLK------
----------TECGYQFTSKLESMFT---DMKTSHDTTHGFYASH---------------
---------------------------------GPELGDGPTLSIQVLTT-------GSW
PTQPSPQ----CNLPTEILGVCDKFRAYYLG-------THSGRRLSW-QTNMGTADLKAT
FGKGQ-------------------------------------------------------
------------------------------------------------KHELNVSTFQMC
VLMLFNNADR-----------------------LTCKEIEQATAIP-----MSDLKRCLQ
SLACVKGKN-VLRKEPMS------------------------------------------
--------KDIAEDDAFLFNDKFT----SKFFKVKIG-----------------------
-TVVAQ-RESEPENL-ETRQRVEE-DRKPQIEAAIVRIMKSRRTLDHNNVVAEVTKQLQS
---RFLPNPVVIKKRIESLIEREFLERDKVDRKMY----
>Vitis_vinifera_AM478489.2| .
EFIS--LFVDDKLRKG------------------LKGVSEE---DVEIVLDKVMMLFRYL
-QEKDVFEKYYKQHLAKRLLSGKT----------------VSDDAERSLIVKLK------
----------TECGYQFTSKLEGMFT---DMKTSEDTMQGFYASS---------------
---------------------------------FAETGDGPTLAVQVLTT-------GSW
PTQPSAT----CNLPAEILGVCEKFRGYYLG-------THTGRRLSW-QTNMGTADLKAT
FGRGQ-------------------------------------------------------
------------------------------------------------KHELNVSTHQMC
ALMLFNNADR-----------------------LSYKEIEQATEIP-----ASDLKRCLQ
SMACVKGKN-ILRKEPMS------------------------------------------
--------KDIAEDDAFFVNDKFS----SKFYKVKIG-----------------------
-TVVAQ-RESEPENQ-ETRQRVEE-DRKPQIEAAIVRIMKSRRVLDHNNIVAEVTKQLQS
---RFLPSPVLIKKRIESLIEREFLERDKVDRKLYRYLA
>Lycopersicon_esculentum_AC122544.1| .
EFIS--LFVDDKLRKG------------------LKGVTEE---DVEIILDKVMMLFRYL
-QEKDVFEKYYKQHLAKRLLSGKT----------------VSDDAERSLIVKLK------
----------TECGYQFTSKLEGMFT---DMKTSQDTMQGFHAAV---------------
---------------------------------GADLAEGPSLTVQVLTT-------GSW
PTQSVNT----CNLPSEILGVCDRFKTYYLG-------THTGRRLSW-QTNMGTADLKAT
FGKGQ-------------------------------------------------------
------------------------------------------------KHELNVSTYQMC
ILMLFNKSDR-----------------------MSYKEIEQATEIP-----ASDLKRCLQ
SLACVKGKN-VLRKEPMS------------------------------------------
--------KDIAEDDAFYFNDKFS----SKFYKVKIG-----------------------
-TVVAQ-KESEPEKQ-ETRQRVEE-DRKPQIEAAIVRIMKSRRVLDHNNIVAEVTKQLQS
---RFLPNPVVIKKRIESLIEREFLERDKTDRKLYRYLA
>Lotus_japonicus_AP010023.1| .
EFIS--LFVDDKLRKG------------------LKGVSED---DIETTLDKVMMLFRYL
-QEKDVFEKYYKQHLAKRLLSGKT----------------VSDDAERSLIVKLK------
----------TECGYQFTSKLEGMFT---DMRTSVDTMQGFYASH---------------
----------------------------------PELGDGPTLTVQVLTT-------GSW
PTQSSLT----CNLPAEMSALCEKFRSYYLG-------THTGRRLTW-QTNMGTADLKAT
FGKGQ-------------------------------------------------------
------------------------------------------------RHELNVSTYQMC
VLMLFNNAER-----------------------LTYKEIEQATEIP-----ASDLKRCLQ
SLALVKGRN-VLRKEPMS------------------------------------------
--------KDVGEDDAFFVNDKFS----SKLYKVKIG-----------------------
-TVVAQ-KESEPEKL-ETRQRVEE-DRKPQIEAALVRIMKSRKQLDHNNLIAEVTKQLQS
---RFLANPTEVKKRIESLIEREFLERDDVDRKLYRYLA
>Phytophthora_capsici_BT031945.1| .
----------------------------------LSSQLDD---MLEQKIENISVVFCLI
-DDKDIFKKFYSKFLAKRLIKGTS----------------ASNDMEILLIQKLR------
----------DICGCDFVSKLQKMLK---DKMLSKELMGSFTAWL---------------
-----------------EEKDIDLRSESAANSLAIELHHGVAYHCDVLTA-------GAW
PISSAAA-ELKIFLPPAIEAHTKLFTQFYTG-------RSTGRKLLW-IHHLSYGMIQSH
CFTK--------------------------------------------------------
------------------------------------------------RYEFLLSFYQLL
ILVQFNTATT-----------------------IQRSEIIQRTNIP-----EQDCTHHLA
SLVKAK----ILTSDGD-------------------------------------------
-----------AVNPMYAINFGFS----SRKLRVSAI-----------------------
---PNSPVESPKAVK-VPTREVEE-DRKMSLQAAIVRVLKTRRDIRQAQLMHEVAEILVN
---QFVPSTTTIKQNVEILIQKEYLRRHEDDKTRFLYVA
>Medicago_truncatula_AC146568.11 .
EFIS--LFVDDKLRKG------------------LKGVNED---DVEVTLDKVMMLFRYL
-QEKDVFEKYYKQHLAKRLLSGKT----------------VSDDAERSLIVKLK------
----------TECGYQFTSKLEGMFT---DMKTSQDTMQGFYASH---------------
----------------------------------PDLGDGPTLTVQVLTT-------GSW
PTQSSIT----CNLPVEISALCEKFRSYYLG-------THTGRRLSW-QTNMGFADLKAT
FGKGQ-------------------------------------------------------
------------------------------------------------KHELNVSTYQMC
VLMLFNNADK-----------------------LSYKEIEQATEIP-----APDLKRCLQ
SLALVKGRN-VLRKEPMS------------------------------------------
--------KDVGEDDAFSVNDKFS----SKLYKVKIG-----------------------
-TVVAQ-KESEPEKQ-ETRQRVEE-DRKPQIEAAIVRIMKSRRLLDHNNLIAEVTKQLQL
---RFLANPTEVKKRIESLIERDFLERDDNDRKMYRYLA
>Brassica_rapa_AC189408.2| .
EFIS--LFVDDKLRKG------------------LKGIADA---DVEVVLDKVMMLFRYL
-QEKDVFEKYYKQHLAKRLLSGKT----------------VSDDAEKSLIVKLK------
----------TECGYQFTSKLEGMFT---DMKTSEDTMRGFYGSH---------------
----------------------------------PELSEGPTLIVQVLTT-------GSW
PTQPAVP----CNLPAEVSVLCEKFRSYYLG-------THTGRRLSW-QTNMGTADIKAI
FGKGQ-------------------------------------------------------
------------------------------------------------KHELNVSTFQMC
VLMLFNNSDR-----------------------LSYKEIEQATEIP-----APDLKRCLQ
SLACVKGKN-VIKKEPMS------------------------------------------
--------KDIGEEDLFCVNDKFT----SKFYKVKIG-----------------------
-TVVAQ-KETEPEKQ-ETRQRVEE-DRKPQIEAAIVRIMKSRKILDHNNIIAEVTKQLQP
---RFLANPTEIKKRIESLIERDFLERDNTDRKLYRYLA
>Arabidopsis_thaliana_AJ344252.1_cul3a| .
EFIS--LFVDDKLRKG------------------LKGITDV---DVEVILDKVMMLFRYL
-QEKDVFEKYYKQHLAKRLLSGKT----------------VSDDAERSLIVKLK------
----------TECGYQFTSKLEGMFT---DMKTSEDTMRGFYGSH---------------
----------------------------------PELSEGPTLIVQVLTT-------GSW
PTQPAVP----CNLPAEVSVLCEKFRSYYLG-------THTGRRLSW-QTNMGTADIKAI
FGKGQ-------------------------------------------------------
------------------------------------------------KHELNVSTFQMC
VLMLFNNSDR-----------------------LSYKEIEQATEIP-----AADLKRCLQ
SLACVKGKN-VIKKEPMS------------------------------------------
--------KDIGEEDLFVVNDKFT----SKFYKVKIG-----------------------
-TVVAQ-KETEPEKQ-ETRQRVEE-DRKPQIEAAIVRIMKSRKILDHNNIIAEVTKQLQP
---RFLANPTEIKKRIESLIERDFLERDSTDRKLYRYLA
>Brassica_rapa_AC189385.2| .
EFIS--LFVDDKLRKG------------------LKGIADV---DVEVILDKVMMLFRYL
-QEKDVFEKYYKQHLAKRLLSGKT----------------VSDDAEKSLIVKLK------
----------TECGYQFTSKLEGMFT---DMKTSEDTMRGFYGSH---------------
----------------------------------PELSEGPSLTVQVLTT-------GSW
PTQPAVP----CNLPAEVSVLCEKFRSYYLG-------THTGRRLSW-QTNMGTADIKAV
FGKGQ-------------------------------------------------------
------------------------------------------------KHELNVSTFQMC
VLMLFNNSDR-----------------------LSYKEIEQATEIP-----APELKRCLQ
SLACVKGKN-VIKKEPMS------------------------------------------
--------KDIGEDDLFVVNDKFT----SKFYKVKIG-----------------------
-TVVAQ-KETEPEKQ-ETRQRVEE-DRKPQIEAAIVRIMKSRKILDHNNIIAEVTKQLQP
---RFLANPTEIKKRIESLIERDFLERDNTDRKLYRYLA
>Arabidopsis_thaliana_NM_105635_Cul3b| .
EFIS--LFVDDKLRKG------------------LKGVGEE---DVDLILDKVMMLFRYL
-QEKDVFEKYYKQHLAKRLLSGKT----------------VSDDAERNLIVKLK------
----------TECGYQFTSKLEGMFT---DMKTSHDTLLGFYNSH---------------
----------------------------------PELSEGPTLVVQVLTT-------GSW
PTQPTIQ----CNLPAEVSVLCEKFRSYYLG-------THTGRRLSW-QTNMGTADIKAV
FGKGQ-------------------------------------------------------
------------------------------------------------KHELNVSTFQMC
VLMLFNNSDR-----------------------LSYKEIEQATEIP-----TPDLKRCLQ
SMACVKGKN-VLRKEPMS------------------------------------------
--------KEIAEEDWFVVNDRFA----SKFYKVKIG-----------------------
-TVVAQ-KETEPEKQ-ETRQRVEE-DRKPQIEAAIVRIMKSRRVLDHNNIIAEVTKQLQT
---RFLANPTEIKKRIESLIERDFLERDNTDRKLYRYLA
>Vitis_vinifera_AM484063.2| .
EFIS--LFVDDKLRKG------------------LKGVSEE---DVEIILDKVMMLFRYL
-QEKDVFEKYYKQHLAKRLLSGKT----------------VSDDAERSLIVKLK------
----------TECGYQFTCKLEGMFT---DMKTSQDTMQGFNSAH---------------
---------------------------------GADLGDGPTLAVTVLTT-------GSW
PTQPSXT----CNLPTEMLALCEKFRSYYLG-------THTGRRLTW-QTNMGTADIKAT
FAKGQ-------------------------------------------------------
------------------------------------------------KHELHVSTYQMC
VLMLFNNADR-----------------------LSYKEIEQATEIP-----ASDLKRCMQ
SMACVKGKN-VLRKEPMS------------------------------------------
--------KDIGEDDVFFVNDKFT----NKLYKVKIG-----------------------
-TVVAQ-KETEPEKQ-ETRQRVEE-DRKPQIEAAIVRIMKSRRVLDHNNLIAEVTKQLQS
---RFLANPVEIKKRIESLIERDFLERDNVDRKLYRYLA
>Vitis_vinifera_AC233371.1| .
EFIS--LFVDEKLRKG------------------LKGVSEE---DVEVILDKVMMLFRYL
-QEKDVFEKYYKQHLAKRLLSGKT----------------VSDDAERSLIVKLK------
----------TECGYQFTSKLEGMFT---DMKTSQDTMQGFHTAY---------------
---------------------------------GAELGDGPSLVVQVLTT-------GSW
PTQPGVT----CNLPAELSALCEKFRSYYLG-------THTGRRLSW-QTNMGTADLKAT
FGKGQ-------------------------------------------------------
------------------------------------------------KHELNVSTYQMC
VLMLFNNADR-----------------------LMYKEIEQATEIP-----SSDLKRCLQ
SLACVKGKN-VLRKEPMS------------------------------------------
--------KDIGEDDAFFVNDKFT----SKFYKVKIG-----------------------
-TVVAQ-KESEPEKQ-ETRQRVEE-DRKPQIEAAIVRIMKSRKVLDHNNIIAEVTKQLQP
---RFLANPGEIKKRIESLIERDFLERDNADRRLYRYLA
>Populus_trichocarpa_NZ_AARH01004320.1| .
EFIS--LFVDDKLRKG------------------LKGVSEE---DVEIILDKVMMLFRYL
-QEKDVFEKYYKQHLAKRLLSGKT----------------VSDDAERSLIVKLK------
----------TECGYQFTSKLEGMFT---DMKTSQDTMQGFYASH---------------
----------------------------------LELGDARTLVVQVLTT-------GSW
PTQPGVT----CNLPAEMSALCEKFRSYYLG-------THTGRRLSW-QTNMGTADVKAT
FGKGGQ------------------------------------------------------
------------------------------------------------KHELNVSTYQMC
VLMLFNNAER-----------------------LSYKEIEQATEIP-----AADLKRCLQ
SMACVKGKN-VLRKEPMS------------------------------------------
--------KDIGEEDVFFVNDKFT----SKFYKVKIG-----------------------
-TVVAQ-KESEPEKQ-ETRQRVEE-DRKPQIEAAIVRIMKSRRVLDHNNIITEVTKQLQS
---RFLANPTEIKKRIESLIERDFLERDSVDRKLYRYLA
>Populus_trichocarpa_NZ_AARH01003597.1| .
EFIS--LFVDDKLRKG------------------LKGVSEE---DVEIILDKVMMLFRYL
-QEKDVFEKYYKQHLAKRLLSGKT----------------VSDDAERSLIVKLK------
----------TECGYQFTSKLEGMFT---DMKTSQDTMQGFYASH---------------
----------------------------------PELGDGPTLVVQVLTT-------GSW
PTQPGVP----CNLPAEMSALCEKFRSYYLG-------THTGRRLSW-QTNMGTADIKAT
FGKGQ-------------------------------------------------------
------------------------------------------------KHELNVSTYQMC
VLMLFNNADR-----------------------LGYKEIEQATEIP-----TADLKRCLQ
SMACVKGKN-VLRKEPMS------------------------------------------
--------KDIGEEDAFFVNDKFT----SKFYKVKIG-----------------------
-TVVAQ-KESEPEKQ-ETRQRVEE-DRKPQIEAAVVRIMKSRRVLDHNNIITEVTKQLQS
---RFLANPTEIKKRIESLIERDFLERDSVDRKLYRYLA
>Ricinus_communis_AASG02000361.1| .
EFIS--LFVDDKLRKG------------------LKGVSEE---DVEIILDKVMMLFRYL
-QEKDVFEKYYKQHLAKRLLSGKT----------------VSDDAERSLIVKLK------
----------TECGYQFTSKLEGMFT---DMKTSQDTIQGFYASH---------------
----------------------------------PELGDGPTLVVQVLTT-------GSW
PTQPSVT----CNLPAEMSALCEKFRSYYLG-------THTGRRLSW-QTNMGTADIKAT
FGRGQ-------------------------------------------------------
------------------------------------------------KHELNVSTYQMC
VLMLFNNADR-----------------------LSYKEIEQATEIP-----ASDLKRCLQ
SMACVKGKN-VLRKEPMS------------------------------------------
--------KDIGEEDAFFVNDKFT----SKFYKVKIG-----------------------
-TVVAQ-KESEPEKQ-ETRQRVEE-DRKPQIEAAIVRIMKSRRVLDHNNIITEVTKQLQS
---RFLANPTEIKKRIESLIERDFLERDSVDRKLYRYLA
>Medicago_truncatula3_FP017207.1| .
EFLS--SFLDVKLRKG------------------FEGNSE----EI--ILDKVMMFIKLL
-HDKDLFHKYYKKHLPKRLLFGKT----------------ISEDIERSLAVKLK------
----------RVCGYKF-ALLEIMVM---DIKTSKEMLQGFYRSH---------------
----------------------------------AKLGDDPKLIFQVLTT-------GSW
PLLRTTD--SSCNLPVEVSALHEKYKSYYLG-------INAGKKLSL-QPNMGNAEIIAT
FGNGR-------------------------------------------------------
------------------------------------------------KHELHVSTYQMC
VLMLFNDIDQ-----------------------LSYKDIETATKIN-----SLDLIKCLY
SMVFVNGKN-IIKKVPMN------------------------------------------
--------GNISEGDVFFINDMFK----SKFYKIKLE-----------------------
-TVATQ-RESEHEKL-QTRKNVEE-DRRPKIEAAIVRIMKFKKQLDHKNIIAEVTKELKS
---LFLLNPTEIKKRIESLIERDYLERDNIHNNLNRYLA
>Chlamydomonas_reinhardtii_XM_001700825.1| .
EFIS--LFIDDKLRRG------------------IKGLSDT---DVEGVLDKVMALFRYL
-QEKDVFEKYYKQHLAKRLLSGRT----------------TSDDAERNLLVKLK------
----------TECGYQFTSKLESMFT---DIKTSRDTMNEFRTRL---------------
----------------------------VETGKLEAELGGIDLQVQVLTT-------GSW
PTQAPSK----CNLPRELEAACESFRNFYLS-------THSGRRLTF-QPNMGTADLRAV
FGAGR-------------------------------------------------------
------------------------------------------------RHELNVSTYQMC
VLLLFNEADS-----------------------LSYRDIAQATEIP-----APDLKRALQ
SLACVKGRN-VLRKEPAG------------------------------------------
--------KDVADSDVFFYNDKFT----SKLIKVKIS-----------------------
-TVAAT-KEGESEKA-ETRQKVEE-DRKPQIEAAIVRIMKARQRLDHNTIITEVTRQLQA
---RFVPNPATIKKRIESLIEREFLARDEADRKFYTYVA
>Medicago_truncatula2_FP017207.1| .
EYIS--LFVDDKLRKG------------------LNGVSED---DLEVTLEKVMMLFRYL
-QEKDVFEKYYTQHLAKRLLAGKT----------------VSEDAERSLIIKLK------
----------KECGYQFTSKLEGMLK---DMKASLDTTKGFYANH---------------
----------------------------------PELGDGPILTMQVLTT-------GFW
PTQSSVT----CNLPAEMSALCVKFQSYYLG-------NQNGRRLSW-QTEMGTADLKAT
FGNGQ-------------------------------------------------------
------------------------------------------------KHELNVSTYQMC
VLMLFNNADR-----------------------LSYREIEQATEIP-----ASDLKRCLQ
SLALVKGRN-VLRKEPMS------------------------------------------
--------KDVSEDDAFIVNDKFS----SKLYKVKIG-----------------------
-TVVTQ-KESEPEKL-KIRQRVVE-DQKPQIEAAIVRIMKSRKQLEHNNLIAEVTKQLQS
---RFLANPTDIKKRIESLIERDFLERDDSDRKLYLYLA
>Medicago_truncatula_FP017207.1| .
EYIS--LFVDDKLRKG------------------LKGVSED---VVEITLDKVMVLFRYL
-QEKDVFEKYYKQHLAKRLLSGKT----------------VSDDAERSLIVKLK------
----------TECGFQFTAKLEGMFT---DMKTSVDTMKSFNANH---------------
----------------------------------PELGDGPTLTVQVLTT-------GSW
PAQSSVT----CNLPTEMSALCEKFRSYYLS-------THNGRKLTW-QTNMGTADLKAT
FGSGQ-------------------------------------------------------
------------------------------------------------KHELNVSTYQMC
ILMLFNNADR-----------------------LSYREIEQATEIP-----ASDLKRCLQ
SLALVKGRN-VLRKEPMG------------------------------------------
--------KDVSEDDTFYVNDRFS----SKLYKIKIG-----------------------
-TVVAQ-KESELEKL-DTRQKAEE-DRKPQIEAAIVRIMKSRKQLEHNNLMAEVTQQLQS
---RFLTNPTDVKKRIESLLEREFLERDAVDRKLYRYLA
>Zea_mays_AC215673.3| .
EFIS--LFVDDKLRKV------------------VKEANEE---DLETVLDKVMTLFRYL
-QEKDLFEKYYKQHLAKRLLCGKA----------------APEDSERSMLVKLK------
----------TECGYQFTSKLEGMIT---DLNTSQDTTQGFYAST---------------
--------------------------------SSRLLADAPTISVQILTT-------GSW
PTQTCNT----CNLPPEIVSVSEKFRAYYLG-------THNGRRLTW-QTNMGNADIKAT
FGNGN-------------------------------------------------------
------------------------------------------------KHELNVSTYQMC
VLMLFNSSNV-----------------------LTYREIEQSTAIP-----TADLKRCLL
SLALVKGRQ-VLRKEPMS------------------------------------------
--------KDIADDDSFCVNDKFT----SKLFKVKIN-----------------------
-PVVTQ-KETDPEKL-ETRQRVEE-DRKPQIEAAIVRIMKSRRVLDHNSIMTEVTKQLQP
---RFMPNPVVIKKRIESLIEREFLERDKVDRKMYRYLA
>Oryza_sativa_Japonica_AK066234.1| .
EFIS--LYVDDKLRKG------------------MKEANEE---DVETVLDKVMMLFRYL
-QEKDLFEKYYKQHLAKRLLSGKA----------------ASDDSERSMLAKLK------
----------TECGYQFTSKLEGMFN---DLKTSHDTTQRFYAGT---------------
----------------------------------PDLGDAPTISVQILTT-------GSW
PTQPCNT----CNLPPEILGVSEMFRGFYLG-------THNGRRLTW-QTNMGTADIKAV
FGNGS-------------------------------------------------------
------------------------------------------------KHELNVSTYQMC
VLMLFNSADC-----------------------LSYRDIEQTTAIP-----SADLKRCLQ
SLALVKGKN-VLRKEPMS------------------------------------------
--------RDISDDDNFYVNDKFT----SKLFKVKIG-----------------------
-TVATQ-KESEPEKM-ETRQRVEE-DRKPQIEAAIVRIMKSRRVLDHNSIVTEVTKQLQP
---RFMPNPVVIKKRVESLIEREFLERDKTDRKLYRYLA
>Oryza_sativa_XM_474079.1| .
EFIS--LFVDDKLRKG------------------VKGANEE---DVETVLDKVMMLFRYL
-QEKDVFEKYYKQHLAKRLLSGKT----------------TSDEAERSMLVKLK------
----------TECGYQFTSKLEGMFN---DLKTSHDTMQSFYANL---------------
----------------------------------SGDTDSPTISVQILTT-------GSW
PTQPCTP----CKLPPEIVDISEKFRAFYLG-------THNGRRLTW-QTNMGNADIKAT
FG-GR-------------------------------------------------------
------------------------------------------------RHELNVSTYQMC
VLMLFNSADG-----------------------LTYGDIEQATGIP-----HADLKRCLQ
SLACVKGKN-VLRKEPMS------------------------------------------
--------KDISEDDTFYYNDKFT----SKLVKVKIG-----------------------
-TVVAQ-KETEPEKL-ETRQRVEE-DRKPQIEAAIVRIMKSRRVLDHNSIITEVTKQLQS
---RFLPNPVVIKKRIESLIEREFLERDKVDRKMYRYLA
>Thalassiosira_pseudonana_AAFD02000036.1| .
--LA--VYVDELLRVG------------------LRGADER---KVSSELDRAIVIFRFL
-ADKDVFEAYYKSHLAKRLLGNKS----------------GNEDAERAMVSLLK------
----------AECGYQFTSKLEGMFN---DIRISKETAEKYRSHK---------------
--------------------KKSNNEVSNDSRDAENGDKPVDVEVSVLTT-------GYW
PSQNVPP----CILPPPVRAAMDRFQKYYLN-------TYTGRKLSW-QTLAGTAEIRAT
FPPPKGSSK---------------------------------------------------
----------------------------------------------PRRHDLTVTTYQMC
ILVLFNNRDT-----------------------LTLKQIREEIQIP-----EDELRRHLV
SLCTPKHR--ILKKGSKGK-----------------------------------------
--------AISGDDDTFTYNSDYT----SKMTKVKVPMVSMRDATASAKSDGAAGSSSAA
AASSSTNTGLVDGSS-TVPASVEE-DRRHLLEAAIVRIMKARKMLNHNDLVAEVTKQLAG
---RFIPPPQFVKKRVESLIEREYLERDEADRRVYLYMA
>Phaeodactylum_tricornutum_XM_002182866.1| .
--LA--TYVDELLRVG------------------LRGATEV---QILDSLNQAIVIFRFL
-SDKDVFESFYKQQLAKRLLGGRS----------------VSDDAERSMVSLLK------
----------AECGYQFTTKLEGMFN---DMRISRETRDKYKSFK---------------
--------------------------------RQEGEKNMVDIEVDVLTT-------GYW
PSQNVPP----CTLPVPIQESIDRFSKFYLD-------KHTGRKLKW-QTNTGAAELKVT
FGTGPDK-----------------------------------------------------
----------------------------------------------YRRHELCVSTYQMC
ILLLFNDKET-----------------------LTLAQIRQQTQIP-----DQELRRHLI
SLCTPKNR--ILKKGSKGR-----------------------------------------
--------GIISDEDTFTYNMDFT----SKLKRVRIPLVKEASMVRPETAAG--------
-LIGADGKDAHVAPG-SVPVSVEE-DRRHLVEAAIVRIMKARKALNHNDLIAEVTRQLTN
---RFQPTPQFIKKRIESLIDREYLERSEREHRVYNYVA
>Tetrahymena_thermophila_XM_001026152.1| .
ELTS--KHIDTKLKKN-------------------KTMQDH---DIEKDVDDALELFRYL
-PAKDIFEAFYNKRLARRLLMNLA----------------YSYELERKVLDRLR------
----------SECGD-YTMKADEILK---DVNESK-LNKDFNDYL---------------
-------------------------------SSGLDYNKKNIFSCIVVSS-------SAW
PMKN-------LPILFEPFDKFKEFKKFYEL-------KHKGVCINW--HETSTCDIGNY
NKEK--------------------------------------------------------
----------------------------------------------------YIFVLIGL
ILLCFNLKNK-----------------------LSYTEIHNLVIDE------EELKKNLV
SLYAMKDTK-LLNKSGEA------------------------------------------
--------KRVDETDVFEVNEAYS-----KKKLIKVN-----------------------
---SIFKKETKEDVK-ETTDRVLT-ERGFVLDASIVKILKSKKNI-YHELMKELFNDL--
---MLPINASEVKKRIEGLIDREYMKRDPENHSLYHYVA
>Hyaloperonospora_parasitica_ABWE01000950.1| .
-YLA--HYLDELLRSK-------------------NRFEE----EMDTRVSHVIALFRYL
-QDKDVFEEFYKVLLAKRLLNSRG----------------TSDEAEKLVISKLK------
----------AECGYQFTSKLEGMFK---DMSISKDLMELYRKSG---------------
------------------------YETRCSGVGVNTSIAPVPLSVHVLTS-------GFW
PTEMVPS----CALPPELVQLTEVFESFYNA-------RHNGRKLAW-MTNMGTVDIRAT
FSAGVEDP----------------------------------------------------
----------------------------------------------KRRHELNVSTYQAV
ILMLFNQRSQ-----------------------WRFKELVERTRID-----AKDLKRHLI
SLCTPKYK--ILIKSSKGK-----------------------------------------
--------RIDEEIDVFTVNGAYK----SKLHRVRIPLVSQK-----------------E
TSLLPAMALSSSNRE-ALPPTVAE-DRKHLVEAAIVRIMKTRKQMPHNQLIAEVTRQMTS
---RFTPSPQLIKLRIESLIEREYLQRSTTDRRMYNYLA
>Phytophthora_capsici_BT032078.1| .
-YLA--HYLDELLRSK-------------------NRFEE----EMDTRVTQVIALFRYL
-QDKDVFEEFYKVLLAKRLLNSRG----------------TSDEAEKLVISKLK------
----------AECGYQFTSKLEGMFK---DMSISKDLMELYRKSG---------------
------------------------------DSGLDLSVASTPLSVHVLTS-------GFW
PTEMAPM----CALPQDLVEMTQAFEVFYYA-------RHNGRKLAW-MVNMGTVDVRAS
FSAGVEDS----------------------------------------------------
----------------------------------------------KRRHELNVSTYQSV
ILMLFNQRSE-----------------------WSFKDIVERTRID-----VKDLKRHLI
SLCTPKYR--ILIKSSKGK-----------------------------------------
--------RIDEEADTFTVNDSYK----SKLHRVRIPLVSQKE----------------T
SLLPAVASSSSNSAD-VLPPTVAE-DRKHLVEAAIVRIMKTRKQMQHNQLIAEVTRQMAG
---RFTPSPQLIKLRIESLIEREYLQRSATDRRMYNYLA
>Phytophthora_infestans_AATU01001477.1| .
-YLA--HYLDELLRSK-------------------KRFEE----EMDTRVTQVIALFRYL
-QDKDVFEEFYKVLLAKRLLNSRG----------------TSDEAEKLVISKLK------
----------AECGYQFTSKLEGMFK---DMSISKDLMELYRKSG---------------
------------------------HDTRGTGFGIDMSVAPMPLSVHVLTS-------GFW
PTEMAPM----CALPLELVQMTQAFESFYYA-------RHNGRKLAW-MANMGTVDVRAM
FSAGLEDA----------------------------------------------------
----------------------------------------------KRRHELNVSTYQAV
ILMLFNQRSE-----------------------WRFKELLERTRID-----VKDLKRHLI
SLCTPKYK--ILIKSSKGK-----------------------------------------
--------RIDEETDTFSVNDSYK----SKLLRVRIPLVSQKE----------------T
SLLPAVASSTNNAAD-ALPPTVAE-DRKHLVEASIVRIMKTRKQMQHNQLIAEVTRQMTG
---RFTPSPQLIKLRIESLIEREYLQRSITDRRMYNYLA
>Phytophthora_ramorum_AAQX01000428.1| .
-YLA--HYLDELLRSK-------------------NRFEE----EMDTRVTQVIALFRYL
-QDKDVFEEFYKVLLAKRLLNSRG----------------TSDEAEKIVISKLK------
----------AECGYQFTSKLEGMFK---DMSISKDLMELYRKSG---------------
------------------------YETRGSGFGIDISVAPMPLSVHVLTS-------GFW
PTEMAPM----CALPLELVQLTQTFEGFYYA-------RHNGRKLAW-MANMGTVDMRAT
FSAGVEDG----------------------------------------------------
----------------------------------------------KRRHELNVSTYQAV
ILMLFNQSPE-----------------------WRFKELVERTRID-----VKDLKRHLI
SLCTPKYK--ILIKSSKGK-----------------------------------------
--------RIDEEADSFIVNDAYK----SKLHRVRIPLVSQKE----------------T
SLLPAVASSSGNPAD-ALPPTVAE-DRKHLVEAAIVRIMKTRKQMQHNQLIAEVTRQMAG
---RFTPSPQLIKLRIESLIEREYLQRSTTDRRMYNYLA
>Phytophthora_sojae_AAQY01000490.1| .
-YLA--HYLDELLRSK-------------------NRFEE----EMDTRVTQVIALFRYL
-QDKDVFEEFYKVLLAKRLLNSRG----------------TSDEAEKLVISKLK------
----------AECGYQFTSKLEGMFK---DMSISKDLMELYRKSG---------------
------------------------YDTRGSGFSIDPSVAPMPLSVHVLTS-------GFW
PTEMSPM----CALPLELVQLTQTFESFYYA-------RHNGRKLAW-MANMGTVDVRAT
FSAGVEDG----------------------------------------------------
----------------------------------------------KRRHELNVSTYQAV
ILMLFNQRVE-----------------------WRFKDLVDRTRID-----VKDLKRHLI
SLCTPKYK--ILIKSSKGK-----------------------------------------
--------RIDEEVDVFTINDAYK----SKLHRVRIPLVSQKE----------------T
SLLPVVASSSSNPAD-ALPPTVAE-DRKHLVEAAIVRIMKTRKQMQHNQLIAEVTRQMAG
---RFTPSPQLIKLRIESLIEREYLQRSTTDRRMYNYL-
>Phaeodactylum_tricornutum_XM_002182601.1| .
ELMS--TFCDRILKSG------------------GEKLSEA---EVEESLDRIVQLFSYL
-TDKDLFAEIYRNQLSKRLLNQRS----------------TSDDAEKLMIAKLK------
----------VQCGTQFTSKMEGMLA---DLAVGSQQRTEFEQRM---------------
----------------------------------RQVETSLDFSVQVLTT-------GFW
PTYKSPQ----VTLTEEMNKCMKVFREWHEL-------KHQKRKLGW-VLTQGSATVRGT
FGKK--------------------------------------------------------
------------------------------------------------SYEIQVSTLQAI
ALDALSGGET-----------------------LSFEDLSQRLNLE-----ETILKPLMH
SLSCGKYK--VIAKTPAS------------------------------------------
--------NKINTTDKFTANAKFS----SNMRKIRIP-----------------------
--------MASLDAN-FNTKKVEE-DRSIAIEAAIVRIMKARKTLQHQQLLSEVLAQLS-
---FFNPNPRVVKKRIEALIDREYLERGTDNPGVYNYLA
>Zea_mays_AC201762.3| .
EFIS--LYVDDKLRKG------------------LKGATEE---DVEVILDKVMMLFRYL
-QEKDVFEKYYKQHLAKRLLSSKT----------------VSDDAERSMIVKLK------
----------TECGYQFTSKLEGMFT---DMKTSQDTMQDFYAKK---------------
---------------------------------SEELGDGPTLDVHILTT-------GSW
PTQPSPP----CNLPTEILTVCEKFRAYYLG-------THNGRRLTW-QTNMGTADIKAT
FGKGQ-------------------------------------------------------
------------------------------------------------KHELNVSTYQMC
VLMLFNNADG-----------------------LTYKDIERDTEIP-----ASDLKRCLQ
SLACVKGKN-VLRKEPMS------------------------------------------
--------KDISEDDTFYFNDKFT----SKLVKVKIG-----------------------
-TVVAQ-KESEPEKQ-ETRQRVEE-DRKPQIEAAIVRIMKSRRVLDHNSIVAEVTKQLQA
---RFLPNPVVIKKRIESLIEREFLERDKVDRKLYRYLA
>Arabidopsis_thaliana_AY133878.1_Cul1_AT4g02570 .
ELLA--TFCDNILKKG-----------------GSEKLSDE---AIEDTLEKVVKLLAYI
-SDKDLFAEFYRKKLARRLLFDRS----------------ANDDHERSILTKLK------
----------QQCGGQFTSKMEGMVT---DLTLARENQNSFEDYL---------------
-------------------------------GSNPAANPGIDLTVTVLTT-------GFW
PSYKSFD----INLPSEMIKCVEVFKGFYET-------KTKHRKLTW-IYSLGTCHINGK
FDQK--------------------------------------------------------
------------------------------------------------AIELIVSTYQAA
VLLLFNTTDK-----------------------LSYTEILAQLNLS-----HEDLVRLLH
SLSCAKYK--ILLKEPNT------------------------------------------
--------KTVSQNDAFEFNSKFT----DRMRRIKIP-----------------------
-------LPPVDERK-KVVEDVDK-DRRYAIDAAIVRIMKSRKVLGHQQLVSECVEQLSR
---MFKPDIKAIKKRMEDLITRDYLERDKENPNMFRYLA
